# Supplementary material for: Comparative Analysis of Chloroplast Genome of Meconopsis (Papaveraceae) Provides Insights into Their Genomic Evolution and Adaptation to High Elevation
Source: Int J Mol Sci. 2024 Feb 12;25(4):2193. doi: 10.3390/ijms25042193 (PMC10888623; doi:10.3390/ijms25042193)
Supplement: Supplementary file 1 [file ijms-25-02193-s001.zip]

Archive with 48 entries (46 files):
- Meconopsis pinnatifolia.gb
- Supplementary tables.xlsx
- Meconopsis paniculata.gb
- Figure 6C.pdf
- Figure 6D.pdf
- Figure 7A.pdf
- Figure 7B.pdf
- Figure 8.pdf
- Figure 7.pdf
- Figure S1/
- Figure S1/A.Meconopsis pinnatifolia.pdf
- Figure S1/B.Meconopsis paniculata.pdf
- Figure S1/C.Meconopsis horridula.pdf
- Figure S1/D.Meconopsis integrifolia.pdf
- Figure S1/E.Meconopsis racemosa.pdf
- Figure S1/F.Meconopsis henrici.pdf
- Figure S1/Figure S1.pdf
- Figure S1/G.Meconopsis punicea.pdf
- Figure S1/H.Meconopsis quintuplinervia.pdf
- Figure S1/I.Meconopsis pseudohorridula.pdf
- Figure S1/J.Meconopsis simplicifolia.pdf
- Figure S1/K.Meconopsis betonicifolia.pdf
- Figure S1/L.Meconopsis bella.pdf
- Figure S2/
- Figure S2/A.Meconopsis pinnatifolia.pdf
- Figure S2/B.Meconopsis paniculata.pdf
- Figure S2/C.Meconopsis horridula.pdf
- Figure S2/D.Meconopsis integrifolia.pdf
- Figure S2/E.Meconopsis racemosa.pdf
- Figure S2/F.Meconopsis henrici.pdf
- Figure S2/Figure S2.pdf
- Figure S2/G.Meconopsis punicea.pdf
- Figure S2/H.Meconopsis quintuplinervia.pdf
- Figure S2/I.Meconopsis pseudohorridula.pdf
- Figure S2/J.Meconopsis simplicifolia.pdf
- Figure S2/K.Meconopsis betonicifolia.pdf
- Figure S2/L.Meconopsis bella.pdf
- Figure 1.pdf
- Figure 2.pdf
- Figure 3.pdf
- Figure 4.pdf
- Figure 5.pdf
- Figure 5A.pdf
- Figure 5B.pdf
- Figure 5C.pdf
- Figure 6.pdf
- Figure 6A.pdf
- Figure 6B.pdf
