# Supplementary material for: Comparative Analysis of Chloroplast Genome of Meconopsis (Papaveraceae) Provides Insights into Their Genomic Evolution and Adaptation to High Elevation
Source: Int J Mol Sci. 2024 Feb 12;25(4):2193. doi: 10.3390/ijms25042193 (PMC10888623; doi:10.3390/ijms25042193)
Supplement: Supplementary file 1 [file ijms-25-02193-s001.zip › Meconopsis pinnatifolia.gb]

LOCUS       Meconopsis_pinna      153557 bp    DNA     circular UNA 13-JUN-2023
DEFINITION  Meconopsis pinnatifolia chloroplast, complete genome.
ACCESSION   urn.local...e-g8ugesl
VERSION     urn.local...e-g8ugesl
KEYWORDS    .
SOURCE      Meconopsis pinnatifolia (Meconopsis pinnatifolia)
  ORGANISM  Meconopsis pinnatifolia
            Eukaryota; Viridiplantae; Streptophyta; Embryophyta; Tracheophyta;
            Spermatophyta; Magnoliopsida; Ranunculales; Papaveraceae;
            Papaveroideae; Meconopsis.
FEATURES             Location/Qualifiers
     misc_feature    1..84067
                     /note="large single copy (LSC)"
     tRNA            complement(43..117)
                     /note="Geneious type: trna"
                     /gene="trnH-GUG"
                     /product="tRNA-His"
     gene            complement(43..117)
                     /gene="trnH-GUG"
     CDS             complement(356..1417)
                     /note="Geneious type: cds"
                     /gene="psbA"
                     /codon_start=1
                     /transl_table=11
                     /product="photosystem II protein D1"
                     /protein_id="QGX06694.1"
     gene            complement(356..1417)
                     /gene="psbA"
     tRNA            join(complement(4137..4173),complement(1646..1680))
                     /note="Geneious type: trna"
                     /gene="trnK-UUU"
                     /locus_tag="D9W10_pgt002"
                     /product="tRNA-Lys"
                     /db_xref="GeneID:38288480"
     gene            complement(1646..4173)
                     /gene="trnK-UUU"
                     /locus_tag="D9W10_pgt002"
                     /db_xref="GeneID:38288480"
     CDS             complement(1927..3453)
                     /note="Geneious type: cds"
                     /gene="matK"
                     /note="ORF within trnK intron"
                     /codon_start=1
                     /transl_table=11
                     /product="maturase K"
                     /protein_id="QGX06678.1"
     gene            complement(1927..3453)
                     /gene="matK"
     CDS             join(complement(5871..5910),complement(4781..5010))
                     /note="Geneious type: cds"
                     /gene="rps16"
                     /codon_start=1
                     /transl_table=11
                     /product="ribosomal protein S16"
                     /protein_id="QGX06693.1"
     gene            complement(4781..5910)
                     /gene="rps16"
     tRNA            complement(7043..7114)
                     /note="Geneious type: trna"
                     /gene="trnQ-UUG"
                     /product="tRNA-Gln"
     gene            complement(7043..7114)
                     /gene="trnQ-UUG"
     CDS             7446..7631
                     /note="Geneious type: cds"
                     /gene="psbK"
                     /codon_start=1
                     /transl_table=11
                     /product="photosystem II protein K"
                     /protein_id="QGX06733.1"
     gene            7446..7631
                     /gene="psbK"
     CDS             8017..8127
                     /note="Geneious type: cds"
                     /gene="psbI"
                     /codon_start=1
                     /transl_table=11
                     /product="photosystem II protein I"
                     /protein_id="QGX06743.1"
     gene            8017..8127
                     /gene="psbI"
     tRNA            complement(8291..8378)
                     /gene="trnS-GCU"
                     /product="tRNA-Ser"
     gene            complement(8291..8378)
                     /gene="trnS-GCU"
     tRNA            join(9289..9311,9995..10042)
                     /note="Geneious type: trna"
                     /gene="trnG-UCC"
                     /locus_tag="D9W10_pgt005"
                     /product="tRNA-Gly"
                     /db_xref="GeneID:38288558"
     gene            9289..10042
                     /gene="trnG-UCC"
                     /locus_tag="D9W10_pgt005"
                     /db_xref="GeneID:38288558"
     tRNA            10187..10258
                     /note="Geneious type: trna"
                     /gene="trnR-UCU"
                     /product="tRNA-Arg"
     gene            10187..10258
                     /gene="trnR-UCU"
     CDS             complement(10363..11886)
                     /note="Geneious type: cds"
                     /gene="atpA"
                     /note="ATPase alpha subunit"
                     /codon_start=1
                     /transl_table=11
                     /product="ATP synthase CF1 alpha subunit"
                     /protein_id="QGX06680.1"
     gene            complement(10363..11886)
                     /gene="atpA"
     CDS             join(complement(13063..13207),complement(11948..12357))
                     /note="Geneious type: cds"
                     /gene="atpF"
                     /codon_start=1
                     /transl_table=11
                     /product="ATPase subunit I"
                     /protein_id="QGX06690.1"
     gene            complement(11948..13207)
                     /gene="atpF"
     CDS             complement(13644..13889)
                     /note="Geneious type: cds"
                     /gene="atpH"
                     /note="ATP synthase CF0 C chain"
                     /codon_start=1
                     /transl_table=11
                     /product="ATP synthase CF0 C subunit"
                     /protein_id="QGX06725.1"
     gene            complement(13644..13889)
                     /gene="atpH"
     CDS             complement(14835..15578)
                     /note="Geneious type: cds"
                     /gene="atpI"
                     /note="ATP synthase CF0 A chain"
                     /codon_start=1
                     /transl_table=11
                     /product="ATP synthase CF0 A subunit"
                     /protein_id="QGX06699.1"
     gene            complement(14835..15578)
                     /gene="atpI"
     CDS             complement(15788..16498)
                     /note="Geneious type: cds"
                     /gene="rps2"
                     /codon_start=1
                     /transl_table=11
                     /product="ribosomal protein S2"
                     /protein_id="QGX06700.1"
     gene            complement(15788..16498)
                     /gene="rps2"
     CDS             complement(16676..20845)
                     /note="Geneious type: cds"
                     /gene="rpoC2"
                     /note="ne of four subunits of the minimal PEP RNA
                     polymerase catalytic core"
                     /codon_start=1
                     /transl_table=11
                     /product="RNA polymerase beta'' subunit"
                     /protein_id="QGX06667.1"
     gene            complement(16676..20845)
                     /gene="rpoC2"
     CDS             join(complement(23284..23715),complement(20996..22612))
                     /note="Geneious type: cds"
                     /gene="rpoC1"
                     /codon_start=1
                     /transl_table=11
                     /product="RNA polymerase beta' subunit"
                     /protein_id="QGX06669.1"
     gene            complement(20996..23715)
                     /gene="rpoC1"
     CDS             complement(23742..26954)
                     /note="Geneious type: cds"
                     /gene="rpoB"
                     /note="one of four subunits of the minimal PEP RNA
                     polymerase catalytic core"
                     /codon_start=1
                     /transl_table=11
                     /product="RNA polymerase beta subunit"
                     /protein_id="QGX06668.1"
     gene            complement(23742..26954)
                     /gene="rpoB"
     tRNA            27912..27982
                     /note="Geneious type: trna"
                     /gene="trnC-GCA"
                     /product="tRNA-Cys"
     gene            27912..27982
                     /gene="trnC-GCA"
     CDS             28670..28759
                     /note="Geneious type: cds"
                     /gene="petN"
                     /codon_start=1
                     /transl_table=11
                     /product="cytochrome b6/f complex subunit VIII"
                     /protein_id="QGX06747.1"
     gene            28670..28759
                     /gene="petN"
     CDS             complement(29248..29352)
                     /note="Geneious type: cds"
                     /gene="psbM"
                     /codon_start=1
                     /transl_table=11
                     /product="photosystem II protein M"
                     /protein_id="QGX06744.1"
     gene            complement(29248..29352)
                     /gene="psbM"
     tRNA            complement(30480..30553)
                     /note="Geneious type: trna"
                     /gene="trnD-GUC"
                     /product="tRNA-Asp"
     gene            complement(30480..30553)
                     /gene="trnD-GUC"
     tRNA            complement(30913..30996)
                     /note="Geneious type: trna"
                     /gene="trnY-GUA"
                     /product="tRNA-Tyr"
     gene            complement(30913..30996)
                     /gene="trnY-GUA"
     tRNA            complement(31057..31129)
                     /note="Geneious type: trna"
                     /gene="trnE-UUC"
                     /product="tRNA-Glu"
     gene            complement(31057..31129)
                     /gene="trnE-UUC"
     tRNA            31584..31655
                     /note="Geneious type: trna"
                     /gene="trnT-GGU"
                     /product="tRNA-Thr"
     gene            31584..31655
                     /gene="trnT-GGU"
     CDS             32938..33999
                     /note="Geneious type: cds"
                     /gene="psbD"
                     /codon_start=1
                     /transl_table=11
                     /product="photosystem II protein D2"
                     /protein_id="QGX06695.1"
     gene            32938..33999
                     /gene="psbD"
     CDS             33947..35368
                     /note="Geneious type: cds"
                     /gene="psbC"
                     /codon_start=1
                     /transl_table=11
                     /product="photosystem II 44 kDa protein"
                     /protein_id="QGX06687.1"
     gene            33947..35368
                     /gene="psbC"
     tRNA            complement(35556..35648)
                     /note="Geneious type: trna"
                     /gene="trnS-UGA"
                     /product="tRNA-Ser"
     gene            complement(35556..35648)
                     /gene="trnS-UGA"
     CDS             35951..36139
                     /note="Geneious type: cds"
                     /gene="psbZ"
                     /codon_start=1
                     /transl_table=11
                     /product="photosystem II protein Z"
                     /protein_id="QGX06732.1"
     gene            35951..36139
                     /gene="psbZ"
     tRNA            36430..36500
                     /note="Geneious type: trna"
                     /gene="trnG-GCC"
                     /product="tRNA-Gly"
     gene            36430..36500
                     /gene="trnG-GCC"
     tRNA            complement(36661..36734)
                     /note="Geneious type: trna"
                     /gene="trnfM-CAU"
                     /product="tRNA-fMet"
     gene            complement(36661..36734)
                     /gene="trnfM-CAU"
     CDS             complement(36896..37198)
                     /note="Geneious type: cds"
                     /gene="rps14"
                     /codon_start=1
                     /transl_table=11
                     /product="ribosomal protein S14"
                     /protein_id="QGX06720.1"
     gene            complement(36896..37198)
                     /gene="rps14"
     CDS             complement(37327..39531)
                     /note="Geneious type: cds"
                     /gene="psaB"
                     /note="PsaB"
                     /codon_start=1
                     /transl_table=11
                     /product="photosystem I P700 chlorophyll a apoprotein A2"
                     /protein_id="QGX06674.1"
     gene            complement(37327..39531)
                     /gene="psaB"
     CDS             complement(39557..41809)
                     /note="Geneious type: cds"
                     /gene="psaA"
                     /note="PsaA"
                     /codon_start=1
                     /transl_table=11
                     /product="photosystem I P700 chlorophyll a apoprotein A1"
                     /protein_id="QGX06670.1"
     gene            complement(39557..41809)
                     /gene="psaA"
     CDS             join(complement(44240..44363),complement(43285..43514),
                     complement(42402..42554))
                     /note="Geneious type: cds"
                     /gene="ycf3"
                     /codon_start=1
                     /transl_table=11
                     /product="photosystem I assembly protein Ycf3"
                     /protein_id="QGX06677.1"
     gene            complement(42402..44363)
                     /gene="ycf3"
     tRNA            44703..44789
                     /note="Geneious type: trna"
                     /gene="trnS-GGA; trnS-GCU"
                     /product="tRNA-Ser"
     gene            44703..44789
                     /gene="trnS-GGA; trnS-GCU"
     CDS             complement(45083..45688)
                     /note="Geneious type: cds"
                     /gene="rps4"
                     /codon_start=1
                     /transl_table=11
                     /product="ribosomal protein S4"
                     /protein_id="QGX06704.1"
     gene            complement(45083..45688)
                     /gene="rps4"
     tRNA            complement(46034..46106)
                     /note="Geneious type: trna"
                     /gene="trnT-UGU"
                     /product="tRNA-Thr"
     gene            complement(46034..46106)
                     /gene="trnT-UGU"
     tRNA            join(46784..46818,47336..47385)
                     /note="Geneious type: trna"
                     /gene="trnL-UAA"
                     /locus_tag="D9W10_pgt017"
                     /product="tRNA-Leu"
                     /db_xref="GeneID:38288562"
     gene            46784..47385
                     /gene="trnL-UAA"
                     /locus_tag="D9W10_pgt017"
                     /db_xref="GeneID:38288562"
     tRNA            47736..47808
                     /note="Geneious type: trna"
                     /gene="trnF-GAA"
                     /product="tRNA-Phe"
     gene            47736..47808
                     /gene="trnF-GAA"
     CDS             complement(48555..49031)
                     /note="Geneious type: cds"
                     /gene="ndhJ"
                     /codon_start=1
                     /transl_table=11
                     /product="NADH dehydrogenase subunit J"
                     /protein_id="QGX06709.1"
     gene            complement(48555..49031)
                     /gene="ndhJ"
     CDS             complement(49135..49812)
                     /note="Geneious type: cds"
                     /gene="ndhK"
                     /codon_start=1
                     /transl_table=11
                     /product="NADH dehydrogenase subunit K"
                     /protein_id="QGX06702.1"
     gene            complement(49135..49812)
                     /gene="ndhK"
     CDS             complement(49872..50234)
                     /note="Geneious type: cds"
                     /gene="ndhC"
                     /gene_synonym="ndh3"
                     /codon_start=1
                     /transl_table=11
                     /product="NADH dehydrogenase subunit 3"
                     /protein_id="QGX06716.1"
     gene            complement(49872..50234)
                     /gene="ndhC"
                     /gene_synonym="ndh3"
     tRNA            join(complement(52347..52384),complement(51734..51768))
                     /note="Geneious type: trna"
                     /gene="trnV-UAC"
                     /locus_tag="D9W10_pgt019"
                     /product="tRNA-Val"
                     /db_xref="GeneID:38288460"
     gene            complement(51734..52384)
                     /gene="trnV-UAC"
                     /locus_tag="D9W10_pgt019"
                     /db_xref="GeneID:38288460"
     tRNA            52563..52635
                     /note="Geneious type: trna"
                     /gene="trnM-CAU"
                     /product="tRNA-Met"
     gene            52563..52635
                     /gene="trnM-CAU"
     CDS             complement(52801..53202)
                     /note="Geneious type: cds"
                     /gene="atpE"
                     /codon_start=1
                     /transl_table=11
                     /product="ATP synthase CF1 epsilon subunit"
                     /protein_id="QGX06713.1"
     gene            complement(52801..53202)
                     /gene="atpE"
     CDS             complement(53199..54695)
                     /note="Geneious type: cds"
                     /gene="atpB"
                     /codon_start=1
                     /transl_table=11
                     /product="ATP synthase CF1 beta subunit"
                     /protein_id="QGX06682.1"
     gene            complement(53199..54695)
                     /gene="atpB"
     CDS             55427..56854
                     /note="Geneious type: cds"
                     /gene="rbcL"
                     /codon_start=1
                     /transl_table=11
                     /product="ribulose-1,5-bisphosphate carboxylase/oxygenase
                     large subunit"
                     /protein_id="QGX06686.1"
     gene            55427..56854
                     /gene="rbcL"
     CDS             57503..58978
                     /note="Geneious type: cds"
                     /gene="accD"
                     /codon_start=1
                     /transl_table=11
                     /product="acetyl-CoA carboxylase carboxyltransferase beta"
                     /protein_id="QGX06685.1"
     gene            57503..58978
                     /gene="accD"
     CDS             59442..59552
                     /note="Geneious type: cds"
                     /gene="psaI"
                     /codon_start=1
                     /transl_table=11
                     /product="photosystem I subunit VIII"
                     /protein_id="QGX06742.1"
     gene            59442..59552
                     /gene="psaI"
     CDS             59721..60275
                     /note="Geneious type: cds"
                     /gene="ycf4"
                     /codon_start=1
                     /transl_table=11
                     /product="photosystem I assembly protein Ycf4"
                     /protein_id="QGX06705.1"
     gene            59721..60275
                     /gene="ycf4"
     CDS             61105..61794
                     /note="Geneious type: cds"
                     /gene="cemA"
                     /codon_start=1
                     /transl_table=11
                     /product="envelope membrane protein"
                     /protein_id="QGX06701.1"
     gene            61105..61794
                     /gene="cemA"
     CDS             62018..62980
                     /note="Geneious type: cds"
                     /gene="petA"
                     /note="component of cytochrome b6/f complex"
                     /codon_start=1
                     /transl_table=11
                     /product="cytochrome f"
                     /protein_id="QGX06698.1"
     gene            62018..62980
                     /gene="petA"
     CDS             complement(64082..64204)
                     /note="Geneious type: cds"
                     /gene="psbJ"
                     /codon_start=1
                     /transl_table=11
                     /product="photosystem II protein J"
                     /protein_id="QGX06737.1"
     gene            complement(64082..64204)
                     /gene="psbJ"
     CDS             complement(64330..64446)
                     /note="Geneious type: cds"
                     /gene="psbL"
                     /codon_start=1
                     /transl_table=11
                     /product="photosystem II protein L"
                     /protein_id="QGX06739.1"
     gene            complement(64330..64446)
                     /gene="psbL"
     CDS             complement(64474..64593)
                     /note="Geneious type: cds"
                     /gene="psbF"
                     /codon_start=1
                     /transl_table=11
                     /product="photosystem II protein VI"
                     /protein_id="QGX06738.1"
     gene            complement(64474..64593)
                     /gene="psbF"
     CDS             complement(64603..64854)
                     /note="Geneious type: cds"
                     /gene="psbE"
                     /codon_start=1
                     /transl_table=11
                     /product="photosystem II protein V"
                     /protein_id="QGX06724.1"
     gene            complement(64603..64854)
                     /gene="psbE"
     CDS             66102..66197
                     /note="Geneious type: cds"
                     /gene="petL"
                     /codon_start=1
                     /transl_table=11
                     /product="cytochrome b6/f complex subunit VI"
                     /protein_id="QGX06746.1"
     gene            66102..66197
                     /gene="petL"
     CDS             66370..66483
                     /note="Geneious type: cds"
                     /gene="petG"
                     /note="required for the either the stability or assembly
                     of the cytochrome b6/f complex"
                     /codon_start=1
                     /transl_table=11
                     /product="cytochrome b6/f complex subunit V"
                     /protein_id="QGX06740.1"
     gene            66370..66483
                     /gene="petG"
     tRNA            complement(66602..66675)
                     /note="Geneious type: trna"
                     /gene="trnW-CCA"
                     /product="tRNA-Trp"
     gene            complement(66602..66675)
                     /gene="trnW-CCA"
     tRNA            complement(66810..66883)
                     /note="Geneious type: trna"
                     /gene="trnP-UGG"
                     /product="tRNA-Pro"
     gene            complement(66810..66883)
                     /gene="trnP-UGG"
     CDS             67235..67363
                     /note="Geneious type: cds"
                     /gene="psaJ"
                     /codon_start=1
                     /transl_table=11
                     /product="photosystem I subunit IX"
                     /protein_id="QGX06735.1"
     gene            67235..67363
                     /gene="psaJ"
     CDS             67750..67950
                     /note="Geneious type: cds"
                     /gene="rpl33"
                     /codon_start=1
                     /transl_table=11
                     /product="ribosomal protein L33"
                     /protein_id="QGX06731.1"
     gene            67750..67950
                     /gene="rpl33"
     CDS             68098..68403
                     /note="Geneious type: cds"
                     /gene="rps18"
                     /codon_start=1
                     /transl_table=11
                     /product="ribosomal protein S18"
                     /protein_id="QGX06718.1"
     gene            68098..68403
                     /gene="rps18"
     CDS             complement(68654..69007)
                     /note="Geneious type: cds"
                     /gene="rpl20"
                     /codon_start=1
                     /transl_table=11
                     /product="ribosomal protein L20"
                     /protein_id="QGX06717.1"
     gene            complement(68654..69007)
                     /gene="rpl20"
     CDS             join(complement(69742..69855),138947..139178,
                     139715..139740)
                     /gene="rps12"
                     /trans_splicing
                     /codon_start=1
                     /transl_table=11
                     /product="ribosomal protein S12"
                     /protein_id="QGX06662.1"
     CDS             join(complement(69742..69855),complement(98447..98678),
                     complement(97885..97910))
                     /gene="rps12"
                     /trans_splicing
                     /codon_start=1
                     /transl_table=11
                     /product="ribosomal protein S12"
                     /protein_id="QGX06663.1"
     gene            join(complement(69742..69855),138947..139740)
                     /gene="rps12"
                     /trans_splicing
     gene            join(complement(69742..69855),complement(97885..98678))
                     /gene="rps12"
                     /trans_splicing
     CDS             join(complement(71950..72020),complement(70887..71178),
                     complement(70029..70274))
                     /note="Geneious type: cds"
                     /gene="clpP"
                     /codon_start=1
                     /transl_table=11
                     /product="clp protease proteolytic subunit"
                     /protein_id="QGX06676.1"
     gene            complement(70029..72020)
                     /gene="clpP"
     CDS             72470..73996
                     /note="Geneious type: cds"
                     /gene="psbB"
                     /note="PSII 47 kDa protein"
                     /codon_start=1
                     /transl_table=11
                     /product="photosystem II 47 kDa protein"
                     /protein_id="QGX06679.1"
     gene            72470..73996
                     /gene="psbB"
     CDS             74198..74299
                     /note="Geneious type: cds"
                     /gene="psbT"
                     /codon_start=1
                     /transl_table=11
                     /product="photosystem II protein T"
                     /protein_id="QGX06745.1"
     gene            74198..74299
                     /gene="psbT"
     CDS             complement(74368..74499)
                     /note="Geneious type: cds"
                     /gene="psbN"
                     /codon_start=1
                     /transl_table=11
                     /product="photosystem II protein N"
                     /protein_id="QGX06736.1"
     gene            complement(74368..74499)
                     /gene="psbN"
     CDS             74602..74823
                     /note="Geneious type: cds"
                     /gene="psbH"
                     /note="photosystem II phosphoprotein"
                     /codon_start=1
                     /transl_table=11
                     /product="photosystem II protein H"
                     /protein_id="QGX06728.1"
     gene            74602..74823
                     /gene="psbH"
     CDS             join(74931..74936,75630..76271)
                     /gene="petB"
                     /codon_start=1
                     /transl_table=11
                     /product="cytochrome b6"
                     /protein_id="QGX06689.1"
     gene            74931..76271
                     /gene="petB"
     CDS             join(76455..76463,77150..77623)
                     /gene="petD"
                     /codon_start=1
                     /transl_table=11
                     /product="cytochrome b6/f complex subunit IV"
                     /protein_id="QGX06691.1"
     gene            76455..77623
                     /gene="petD"
     CDS             complement(77812..78846)
                     /note="Geneious type: cds"
                     /gene="rpoA"
                     /codon_start=1
                     /transl_table=11
                     /product="RNA polymerase alpha subunit"
                     /protein_id="QGX06696.1"
     gene            complement(77812..78846)
                     /gene="rpoA"
     CDS             complement(78910..79326)
                     /note="Geneious type: cds"
                     /gene="rps11"
                     /codon_start=1
                     /transl_table=11
                     /product="ribosomal protein S11"
                     /protein_id="QGX06712.1"
     gene            complement(78910..79326)
                     /gene="rps11"
     CDS             complement(79432..79545)
                     /note="Geneious type: cds"
                     /gene="rpl36"
                     /codon_start=1
                     /transl_table=11
                     /product="ribosomal protein L36"
                     /protein_id="QGX06741.1"
     gene            complement(79432..79545)
                     /gene="rpl36"
     CDS             complement(79658..79891)
                     /note="Geneious type: cds"
                     /gene="infA"
                     /codon_start=1
                     /transl_table=11
                     /product="translation initiation factor 1"
                     /protein_id="QGX06727.1"
     gene            complement(79658..79891)
                     /gene="infA"
     CDS             complement(80014..80412)
                     /note="Geneious type: cds"
                     /gene="rps8"
                     /codon_start=1
                     /transl_table=11
                     /product="ribosomal protein S8"
                     /protein_id="QGX06714.1"
     gene            complement(80014..80412)
                     /gene="rps8"
     CDS             complement(80601..80969)
                     /note="Geneious type: cds"
                     /gene="rpl14"
                     /codon_start=1
                     /transl_table=11
                     /product="ribosomal protein L14"
                     /protein_id="QGX06715.1"
     gene            complement(80601..80969)
                     /gene="rpl14"
     CDS             join(complement(82502..82510),complement(81100..81498))
                     /gene="rpl16"
                     /codon_start=1
                     /transl_table=11
                     /product="ribosomal protein L16"
                     /protein_id="QGX06688.1"
     gene            complement(81100..82510)
                     /gene="rpl16"
     CDS             complement(82660..83316)
                     /note="Geneious type: cds"
                     /gene="rps3"
                     /codon_start=1
                     /transl_table=11
                     /product="ribosomal protein S3"
                     /protein_id="QGX06703.1"
     gene            complement(82660..83316)
                     /gene="rps3"
     CDS             complement(83301..83819)
                     /note="Geneious type: cds"
                     /gene="rpl22"
                     /codon_start=1
                     /transl_table=11
                     /product="ribosomal protein L22"
                     /protein_id="QGX06708.1"
     gene            complement(83301..83819)
                     /gene="rpl22"
     CDS             complement(83879..84157)
                     /gene="rps19"
                     /codon_start=1
                     /transl_table=11
                     /product="ribosomal protein S19"
     gene            complement(83879..84157)
                     /gene="rps19"
     repeat_region   84068..109865
                     /note="inverted repeat B (IRB)"
                     /rpt_type="inverted"
     CDS             join(complement(85320..85710),complement(84222..84655))
                     /gene="rpl2"
                     /exception="RNA editing"
                     /note="start codon formed by RNA editing"
                     /codon_start=1
                     /transl_table=11
                     /product="ribosomal protein L2"
                     /protein_id="QGX06683.1; QGX06684.1"
                     /translation="MAIHLYKTSTPSTRNGAVDSQVKSNSRNNLISGQRHCGKGRNAR
                     GIITARHRGGGHKRLYRKIDFRRNEKDISGRIVTIEYDPNRNAYICLIHYGDGEKRYI
                     LHPRGAIIGDTIVSGTEVPISMGNALPLTDMPLGTAIHNIEITLGKGGQLARAAGAVA
                     KLIAKEGKSATLKLPSGEVRLISKNCSATVGQVGNVGVNQKSLGRAGSKRWLGKRPVV
                     RGVVMNPVDHPHGGGEGRAPIGRKQPTTPWGYPALGRRSRKRNKYSDSLILRRRTK*"
     gene            complement(84222..85710)
                     /gene="rpl2"
     CDS             complement(85731..86009)
                     /note="Geneious type: cds"
                     /gene="rpl23"
                     /codon_start=1
                     /transl_table=11
                     /product="ribosomal protein L23"
                     /protein_id="QGX06722.1; QGX06723.1"
     gene            complement(85731..86009)
                     /gene="rpl23"
     tRNA            complement(86175..86248)
                     /note="Geneious type: trna"
                     /gene="trnI-CAU"
                     /product="tRNA-Ile"
     gene            complement(86175..86248)
                     /gene="trnI-CAU"
     CDS             86332..93141
                     /note="Geneious type: cds"
                     /gene="ycf2"
                     /codon_start=1
                     /transl_table=11
                     /product="Ycf2; hypothetical chloroplast RF2"
                     /protein_id="QGX06664.1; QGX06665.1"
                     /note="hypothetical protein RF2"
     gene            86332..93141
                     /gene="ycf2"
     tRNA            complement(94162..94242)
                     /note="Geneious type: trna"
                     /gene="trnL-CAA"
                     /product="tRNA-Leu"
     gene            complement(94162..94242)
                     /gene="trnL-CAA"
     CDS             join(complement(96264..97040),complement(94808..95563))
                     /note="Geneious type: cds"
                     /gene="ndhB"
                     /gene_synonym="ndh2"
                     /codon_start=1
                     /transl_table=11
                     /product="NADH dehydrogenase subunit 2"
                     /protein_id="QGX06672.1; QGX06673.1"
     gene            complement(94808..97040)
                     /gene="ndhB"
                     /gene_synonym="ndh2"
     CDS             complement(97364..97831)
                     /note="Geneious type: cds"
                     /gene="rps7"
                     /codon_start=1
                     /transl_table=11
                     /product="ribosomal protein S7"
                     /protein_id="QGX06710.1; QGX06711.1"
     gene            complement(97364..97831)
                     /gene="rps7"
     tRNA            100167..100238
                     /note="Geneious type: trna"
                     /gene="trnV-GAC"
                     /product="tRNA-Val"
     gene            100167..100238
                     /gene="trnV-GAC"
     rRNA            100466..101956
                     /note="Geneious type: rrna"
                     /gene="rrn16"
                     /product="16S ribosomal RNA"
     gene            100466..101956
                     /gene="rrn16"
     tRNA            join(102252..102288,102995..103029)
                     /gene="trnI-GAU"
                     /product="tRNA-Ile"
     gene            102252..103029
                     /gene="trnI-GAU"
     tRNA            join(103094..103131,103932..103966)
                     /gene="trnA-UGC"
                     /product="tRNA-Ala"
     gene            103094..103966
                     /gene="trnA-UGC"
     rRNA            104119..106918
                     /note="Geneious type: rrna"
                     /gene="rrn23"
                     /product="23S ribosomal RNA"
     gene            104119..106918
                     /gene="rrn23"
     rRNA            107017..107119
                     /note="Geneious type: rrna"
                     /gene="rrn4.5"
                     /product="4.5S ribosomal RNA"
     gene            107017..107119
                     /gene="rrn4.5"
     rRNA            107420..107540
                     /note="Geneious type: rrna"
                     /gene="rrn5"
                     /product="5S ribosomal RNA"
     gene            107420..107540
                     /gene="rrn5"
     tRNA            107780..107853
                     /note="Geneious type: trna"
                     /gene="trnR-ACG"
                     /product="tRNA-Arg"
     gene            107780..107853
                     /gene="trnR-ACG"
     tRNA            complement(108392..108463)
                     /note="Geneious type: trna"
                     /gene="trnN-GUU"
                     /product="tRNA-Asn"
     gene            complement(108392..108463)
                     /gene="trnN-GUU"
     CDS             108804..109892
                     /note="Geneious type: cds"
                     /gene="ycf1"
                     /product="Ycf1 protein"
     gene            108804..109892
                     /gene="ycf1"
     misc_feature    109866..127759
                     /note="small single copy (SSC)"
     CDS             complement(109877..112096)
                     /note="Geneious type: cds"
                     /gene="ndhF"
                     /codon_start=1
                     /transl_table=11
                     /product="NADH dehydrogenase subunit 5"
                     /protein_id="QGX06671.1"
     gene            complement(109877..112096)
                     /gene="ndhF"
     CDS             113229..113402
                     /note="Geneious type: cds"
                     /gene="rpl32"
                     /codon_start=1
                     /transl_table=11
                     /product="ribosomal protein L32"
                     /protein_id="QGX06734.1"
     gene            113229..113402
                     /gene="rpl32"
     tRNA            113992..114071
                     /note="Geneious type: trna"
                     /gene="trnL-UAG"
                     /product="tRNA-Leu"
     gene            113992..114071
                     /gene="trnL-UAG"
     CDS             114172..115140
                     /note="Geneious type: cds"
                     /gene="ccsA"
                     /codon_start=1
                     /transl_table=11
                     /product="cytochrome c biogenesis protein"
                     /protein_id="QGX06697.1"
     gene            114172..115140
                     /gene="ccsA"
     CDS             complement(115381..116883)
                     /gene="ndhD"
                     /exception="RNA editing"
                     /note="start codon formed by RNA editing"
                     /codon_start=1
                     /transl_table=11
                     /product="NADH dehydrogenase subunit 4"
                     /protein_id="QGX06681.1"
                     /translation="MNFFPWLTIIVILPIFAGFSIFFLPHRGNKVIRWYTISICLVEL
                     LLTTYVFCYHFQLDDPLIQLEQD"
     gene            complement(115381..116883)
                     /gene="ndhD"
     CDS             complement(117018..117263)
                     /note="Geneious type: cds"
                     /gene="psaC"
                     /note="9 kDa protein"
                     /codon_start=1
                     /transl_table=11
                     /product="photosystem I subunit VII"
                     /protein_id="QGX06726.1"
     gene            complement(117018..117263)
                     /gene="psaC"
     CDS             complement(117534..117839)
                     /note="Geneious type: cds"
                     /gene="ndhE"
                     /gene_synonym="ndh4L"
                     /codon_start=1
                     /transl_table=11
                     /product="NADH dehydrogenase subunit 4L"
                     /protein_id="QGX06719.1"
     gene            complement(117534..117839)
                     /gene="ndhE"
                     /gene_synonym="ndh4L"
     CDS             complement(118074..118604)
                     /note="Geneious type: cds"
                     /gene="ndhG"
                     /codon_start=1
                     /transl_table=11
                     /product="NADH dehydrogenase subunit 6"
                     /protein_id="QGX06707.1"
     gene            complement(118074..118604)
                     /gene="ndhG"
     CDS             complement(118936..119478)
                     /note="Geneious type: cds"
                     /gene="ndhI"
                     /gene_synonym="frxB"
                     /codon_start=1
                     /transl_table=11
                     /product="NADH dehydrogenase subunit I"
                     /protein_id="QGX06706.1"
     gene            complement(118936..119478)
                     /gene="ndhI"
                     /gene_synonym="frxB"
     CDS             join(complement(121023..121575),
                     complement(119562..120097))
                     /note="Geneious type: cds"
                     /gene="ndhA"
                     /codon_start=1
                     /transl_table=11
                     /product="NADH dehydrogenase subunit 1"
                     /protein_id="QGX06675.1"
     gene            complement(119562..121575)
                     /gene="ndhA"
     CDS             complement(121577..122758)
                     /note="Geneious type: cds"
                     /gene="ndhH"
                     /codon_start=1
                     /transl_table=11
                     /product="NADH dehydrogenase subunit 7"
                     /protein_id="QGX06692.1"
     gene            complement(121577..122758)
                     /gene="ndhH"
     CDS             complement(123016..123186)
                     /gene="rps15"
                     /product="ribosomal protein S15"
     gene            complement(123016..123186)
                     /gene="rps15"
     CDS             complement(123458..128821)
                     /note="Geneious type: cds"
                     /gene="ycf1"
                     /codon_start=1
                     /transl_table=11
                     /product="hypothetical chloroplast RF1"
                     /protein_id="QGX06666.1"
     gene            complement(123458..128821)
                     /gene="ycf1"
     repeat_region   127760..153557
                     /note="inverted repeat A (IRA)"
                     /rpt_type="inverted"
     tRNA            129162..129233
                     /note="Geneious type: trna"
                     /gene="trnN-GUU"
                     /product="tRNA-Asn"
     gene            129162..129233
                     /gene="trnN-GUU"
     tRNA            complement(129772..129845)
                     /note="Geneious type: trna"
                     /gene="trnR-ACG"
                     /product="tRNA-Arg"
     gene            complement(129772..129845)
                     /gene="trnR-ACG"
     rRNA            complement(130085..130205)
                     /note="Geneious type: rrna"
                     /gene="rrn5"
                     /product="5S ribosomal RNA"
     gene            complement(130085..130205)
                     /gene="rrn5"
     rRNA            complement(130506..130608)
                     /note="Geneious type: rrna"
                     /gene="rrn4.5"
                     /product="4.5S ribosomal RNA"
     gene            complement(130506..130608)
                     /gene="rrn4.5"
     rRNA            complement(130707..133506)
                     /note="Geneious type: rrna"
                     /gene="rrn23"
                     /product="23S ribosomal RNA"
     gene            complement(130707..133506)
                     /gene="rrn23"
     tRNA            order(complement(134494..134531),
                     complement(133659..133693))
                     /gene="trnA-UGC"
                     /product="tRNA-Ala"
     gene            complement(133659..134531)
                     /gene="trnA-UGC"
     tRNA            join(complement(135337..135373),
                     complement(134596..134630))
                     /gene="trnI-GAU"
                     /product="tRNA-Ile"
     gene            complement(134596..135373)
                     /gene="trnI-GAU"
     rRNA            complement(135669..137159)
                     /note="Geneious type: rrna"
                     /gene="rrn16"
                     /product="16S ribosomal RNA"
     gene            complement(135669..137159)
                     /gene="rrn16"
     tRNA            complement(137387..137458)
                     /note="Geneious type: trna"
                     /gene="trnV-GAC"
                     /product="tRNA-Val"
     gene            complement(137387..137458)
                     /gene="trnV-GAC"
     CDS             139794..140261
                     /note="Geneious type: cds"
                     /gene="rps7"
                     /codon_start=1
                     /transl_table=11
                     /product="ribosomal protein S7"
                     /protein_id="QGX06710.1; QGX06711.1"
     gene            139794..140261
                     /gene="rps7"
     CDS             join(140585..141361,142062..142817)
                     /note="Geneious type: cds"
                     /gene="ndhB"
                     /gene_synonym="ndh2"
                     /codon_start=1
                     /transl_table=11
                     /product="NADH dehydrogenase subunit 2"
                     /protein_id="QGX06672.1; QGX06673.1"
     gene            140585..142817
                     /gene="ndhB"
                     /gene_synonym="ndh2"
     tRNA            143383..143463
                     /note="Geneious type: trna"
                     /gene="trnL-CAA"
                     /product="tRNA-Leu"
     gene            143383..143463
                     /gene="trnL-CAA"
     CDS             complement(144484..151293)
                     /note="Geneious type: cds"
                     /gene="ycf2"
                     /codon_start=1
                     /transl_table=11
                     /product="Ycf2; hypothetical chloroplast RF2"
                     /protein_id="QGX06664.1; QGX06665.1"
                     /note="hypothetical protein RF2"
     gene            complement(144484..151293)
                     /gene="ycf2"
     tRNA            151377..151450
                     /note="Geneious type: trna"
                     /gene="trnI-CAU"
                     /product="tRNA-Ile"
     gene            151377..151450
                     /gene="trnI-CAU"
     CDS             151616..151894
                     /note="Geneious type: cds"
                     /gene="rpl23"
                     /codon_start=1
                     /transl_table=11
                     /product="ribosomal protein L23"
                     /protein_id="QGX06722.1; QGX06723.1"
     gene            151616..151894
                     /gene="rpl23"
     CDS             join(151915..152305,152970..153403)
                     /gene="rpl2"
                     /exception="RNA editing"
                     /note="start codon formed by RNA editing"
                     /codon_start=1
                     /transl_table=11
                     /product="ribosomal protein L2"
                     /protein_id="QGX06683.1; QGX06684.1"
                     /translation="MAIHLYKTSTPSTRNGAVDSQVKSNSRNNLISGQRHCGKGRNAR
                     GIITARHRGGGHKRLYRKIDFRRNEKDISGRIVTIEYDPNRNAYICLIHYGDGEKRYI
                     LHPRGAIIGDTIVSGTEVPISMGNALPLTDMPLGTAIHNIEITLGKGGQLARAAGAVA
                     KLIAKEGKSATLKLPSGEVRLISKNCSATVGQVGNVGVNQKSLGRAGSKRWLGKRPVV
                     RGVVMNPVDHPHGGGEGRAPIGRKQPTTPWGYPALGRRSRKRNKYSDSLILRRRTK*"
     gene            151915..153403
                     /gene="rpl2"
ORIGIN      
        1 gcttagttag ctctctatat ctagaattta atagaaattc tgggcgaacg acgggaattg
       61 aacccgcgcg tggtggattc acaatccact gccttgatcc acttggctac atccgccccc
      121 taatatttgc attttatact gtttaaggtt ataatttgga gtagttcttt attaactttt
      181 acaatactta gataagtatt ttgtacacaa aaagtaaatc ctttcaataa aaggtacacc
      241 ttttaaaaaa aaaacaatac taaaatgaag gagcaatacc gaccctctta atagaataag
      301 agggtcggta ttgctccttc aacttcaacg cttcatatac actaagatgg aagtcttatc
      361 catttatgga tggagcttcg atagcagcta ggtctagagg gaagttgtga gcattacgtt
      421 catgcataac ttccatacca aggttagcac ggttgataat atcagcccaa gtgttaatta
      481 cacgaccttg actgtcaact acggattggt taaaattgaa accatttaag ttaaaagcca
      541 tggtgctaat acctaaagca gtgaaccaaa tacctactac cggccaagca gccaggaaga
      601 aatgtaaaga acgagaattg ttgaaactag catattggaa gatcaatcgg ccaaaatagc
      661 catgagcggc tacaatatta taagtttctt cctcttgacc gaacctgtaa ccttcattag
      721 cggattcatt ttctgtggtt tccctgatca aactagaagt taccaaggaa ccatgcatag
      781 cactaaatag ggaaccgccg aatacaccag ctacgcctaa catgtgaaat gggtgcataa
      841 ggatgttgtg ctcagcctgg aatacaatca tgaaattgaa agtcccagag attcctagag
      901 gcataccatc agaaaagctt ccttgaccaa ttgggtagat caagaaaact gcggtagcag
      961 ctgcaacagg agctgaatat gcaacagcaa tccaagggcg catacccaga cggaaactaa
     1021 gttcccattc acgacccatg taacaagcta caccaagtaa gaagtgtaga acaattagct
     1081 cataaggacc accattgtat aaccattcat caacagaagc cgcttcccag atcgggtaaa
     1141 aatgcaaccc gatagctgcc gaagtaggaa taatggcacc agagattata ttgtttccat
     1201 aaagtagaga cccagaaaca ggttcacgaa taccatcaat atctactgga ggagcagcaa
     1261 tgaaggcgat aataaataca gaagttgcag tcaataaggt agggatcatc aaaacaccaa
     1321 accacccaat ataaaggcgg ttttctgtgc tggttatcca gttacagaag cgaccccata
     1381 ggctttcact ttcgcgtctc tctaaaattg cagtcatggt aaaatcttgg tttattcaat
     1441 tatcagggac tcccaagcac acaaactatc tctaattgat aattgaaggc ttgttatcta
     1501 acagtataac atgacttata tgcccatgtc aaccaatata agatttatat ctagatggat
     1561 aaactcatta taatgattgg tgaatgaata aactaaagtg aaaaaaagag agatccattt
     1621 cattgctatt ttccatctga tattttgggt tgcccgggac tcgaacccgg aactagtcgg
     1681 atggagtaga gaattccctt gttgaaatag gagaaaaatc cctccccaaa ccgtgcttgc
     1741 atttttaatt gcacacggct ttccttatgt atacatctaa gactcagttc cctagacagg
     1801 attctaagaa agtgaaatat gaattaagtt gatttaacta caactgcata tgcatttcag
     1861 aattgaaatg catgaaaaat ttttttctgt ttgggatcag ttcgatttaa acgacctcct
     1921 aaccaattat gaatgattgg ctaggtcatt gacacgaaaa atatctaaat accaaatctt
     1981 ttctctatag aacttccggg aagaagaagc tcttcggaag atcaaaggga gaacttgttc
     2041 ttcctccgta aagaattctt ccaacaatcc cgaacctaat cttttcaaaa aagcacgtac
     2101 agtacttttg tgtttacgag ccaaagttct agcgcacgaa aatcgaagta tatactttat
     2161 ttgatacaaa ctcttttttt tcgaagatcc actgtaataa tgagaaagct ttctgcatat
     2221 acgcccaaat ctatcgagaa tatcagaatc tgataaatcg gcccaagtcg gcttactaat
     2281 gggctgccct gaaacgttac aaaatttcgt tttagccaac gatccaacca aagaaataat
     2341 tgggactatg gtatcaaact tattaataaa aatatccatt ataaatgtac tttctatcat
     2401 ttgactcctt accaccgagg ggttaagtcg tacacttgca agatagctca aaagctcgaa
     2461 ggaatgattg gataatttat ttatcttaat tctatccggt tgagcccaca aggaaaaata
     2521 acattgccat aaatttacaa gattacattt ccatttcttc atcaaaagag gacttccctt
     2581 tgaagccaga atggtatttc ctttatatct gacataatgc ataaaaggat ccttgaacaa
     2641 ccataggaag gtccgaaaat cattactaaa cactactaca ggatgctcca tttttccata
     2701 gaaatttctt cgctcaagaa ggattccaaa agatgttgat cgtaaatgaa aagattgttt
     2761 acggagaaaa actaatatgg attcacattc atatacatga gaattatata ggaagaagaa
     2821 aaagcgttga ttctcctttg aaaaaaggga aaagttttta tttttagtaa taagactata
     2881 gcaattacga tactcatgga gaaagaatcg caataaatgc aaagagggaa catcttttat
     2941 ccaagagcgt aggatttgaa ccaagatttc cagatggacc gggtggggta ttagtatatc
     3001 tgacacatga gttaaatgtg ataatttatc ctctaaaaaa ggaaatattg aatgaatgga
     3061 tcgtaaatta tgatattttt ttatatcctt tccttctaga aaagatacta atcgtagtga
     3121 aaatggaatt tctactatga ctgcaagccc ctcggatatc atctgataat aaacatttgg
     3181 gttgtgcgca acaaatggat tttgtttaga aacatttgtc aaaattataa aattaaaatt
     3241 tttctgttga tacatttgag taatgaaacg tttcacaagc agtgaactag atttattatc
     3301 ataacctaca tttttcacag attcataaag aatcgatcca tttaaaccat gataatgagc
     3361 aagtgcataa atatactcct gaaagagtag tggatataag aagtcttgtt ggcgagatct
     3421 atctatttta aaatatgctt ctaattcctt cattttaaat tctatttgaa acaaaggcaa
     3481 aggatttctt tggttcacaa atgatacata gtgcgataca gtcaaaacaa ggtatatagt
     3541 aaaaaaaaag ctagatatct cggagacaga taggctaatc aacggatcct acctttttta
     3601 atccaatcgg taatggttag aaatccttta tttttgcaac ccgatcgctc ttttgatttt
     3661 ggaaaaaatg aatctttatc aatatacccc ttcttctaca cattcgtctc ccctccatac
     3721 taaaatgaag atatagtgaa tagttaggat tcataaaaaa aaggataatc cacttatagg
     3781 agaacctttt cccgcgttag gcactaatat atttttaacg tataattaga tcgggtaatc
     3841 attcaaatta agaacataag cccgttgctt tttatttccc taaaatttga gccgtagggc
     3901 tctatccatt tattcactcg acccatctgt gaatttcttt tgtcacgctc caagaattca
     3961 aacaagaatt tgtaccgatc tggtaaggac gaaaaattat cagggttttt cattgatacg
     4021 acatgctatt ttttccattc attccctttc agggtcagtc gtggtcttac aaactttacc
     4081 aatggtatgg acgaatccgt tgcttcatcc aaatgtgtaa aagaatctag ccgcacttaa
     4141 aagccgagta ctctaccgtt gagttagcaa cccaccaaat aatgtaatta tgttgtgtag
     4201 atatgatcga aataaaaaaa gaaatagatt agattgaacg gccccatcaa aggattaaac
     4261 tagcaacaaa tccacaaaag ctttttcgta tcgattctga atagaaaaat gaacaaatca
     4321 tatgaaaata gaagaaattc ccagataaag ataaattatc ttttattttt atattttttc
     4381 ataacataaa aaaagggtcc tcttgtgtta cagcaaatct aatgagcact tttttatgaa
     4441 gtaaaaaaca aaacttatgg gacgtggata aatagatcta tttatccacg atccaattat
     4501 atttgttcaa tacactattg tcaatatgaa cgttaaaaaa aaaagaaaaa actataatat
     4561 aacgacagag acaataagca aacttaaccc ccttttcttg gtgtcatcct aacaaaaacc
     4621 atataaataa aaaatatttc attatttcgc tcgataatcg ataatatggg attatatgaa
     4681 agctattgaa tagtaaatta gtataaaagg aacaatagaa agagtgaaac aagaagaaat
     4741 tacgagaagt tcacattatg gaaccccact ttatttttct ttattcatta ttgctcgttt
     4801 gattaacgga cagttcctta aacacctctg ccttctttga aatatcatga acagttcctg
     4861 tgggttgagc gcctttttca aggaaataga gaatagcggg aacgtttgaa taagtttgat
     4921 tctttatcgg atcgtaaaaa cccactttcc gaagatctcg tccttctctt cgggatcgaa
     4981 catcaattgc aacgatttga tagatagctc attgggatag atgtagatga acaacgcccc
     5041 ccctagaaac gtataggagg ttttctcctc gtacggctcg agaaagaatg atttgaattt
     5101 atgtatatag ttccaaatag attgataaaa tcatcaaatc cattagactt tttttgaatt
     5161 acttttttct tccttcccgc agaaaagaaa aaaccattcg tactcataac tcaagttgta
     5221 taattatcaa agagctcaaa ggaaaatcct taagcttaga cattttattt attgagctgt
     5281 ctttaacccc cttgctttgt cttgtttaga gttctttttt ttattcctcg ccctgaccga
     5341 acctattgtt gagacaacag aaaatggtgt ttgcttgttc cgagatcctt tatcgttgct
     5401 ttgaatcatt gggtttagac attacttcgg tgatctttaa tctatcaaaa cggcagcaac
     5461 ataccttttg ctatttattt ctatcgaaga atcagatgaa gggttgattc cagtgcgata
     5521 cacttttgtt ttgatcaaaa tagttttttg gcaattctaa attccaagaa aagaatttta
     5581 atttcctttt tttgaaacgt ttgctcgaat tggatccttt cgatttctat attgaagata
     5641 tacttacgaa gttgttccta cttattgatt gacactaacc ctagaccctt gctcctgaga
     5701 aatgaatcca tactttctgc tcgagctcca tcatgtacta tttacaaccc aacaaaaaag
     5761 ggattgttct agtggaacag aacaaactat gtcgagccaa gagcaccttc attcctctat
     5821 aaaatggtgg atgtaagaat ccacaaccga tcatgtcctt caagtcgcac gttgctttct
     5881 accacatcgt tttaaacgaa gttttaccat aactttcctc tagtttggag ccggtatgga
     5941 attgattcaa tatggaatca tgaatagtca ttggttcaat cggtacatag taatctatac
     6001 tttctttttc tatataattc tatatctata tgaaaaatct atatgaaaag gtcctttttt
     6061 ctggagaagt ctccgcaaag gattaaatta accctctctt tttttattct atgaacaaaa
     6121 aaataattta taaagaacat gaagaaaaaa cacttttatg taatccgcat cttcaacaga
     6181 acagattgtt caagacgata aatcatgaaa gattcaacct ttctcacaca actaagctaa
     6241 aaacacctaa ctaaaataag ggaggggtct ttaattagat ttagaatact ggaacaaaat
     6301 gaatattaag tattaaccaa agaaacgagt ccaatgaact ggaaaggtca aaaataagtt
     6361 catagaataa aaatgaacaa atctcacatc tcttcgagta ccaaagattg agaaaacatc
     6421 attaaaagca tttcgttttt aaattttcta tttccatata atttttgatt atatgattgc
     6481 gaaatctatg aaaggatttc gcaatcatat catagccagt agttaaaaaa gtttaataga
     6541 tatctcattt ctgactcaat cacccataga ttttgaatta atcattatct cggtgatgga
     6601 atgagaattc aattagtccc aagagcccct tcttgtttag tttagacttc cagatccaca
     6661 gagaattcta ataacaggac tcccctgttt actttagata taggggagta aggtagagta
     6721 tttttcgtat tttcactttg aatgcgttat ttaaaatgca aatggatatg gaccataaag
     6781 tctttctaag caactaggag tatcgacgga acaggcagac gcagaagagc ccatctaatt
     6841 ttggaattca actcttgagc tatttcctag ccaggtagga taggaaatag atttagctct
     6901 attctatcgg catgtcattt gccctgagtt gttttgcgag aaaaaaggaa agatatgatt
     6961 aagaaaagaa tcagtagaac taagaaaaga aaaagggatg aaattatatt caacattaca
     7021 ttttgaaact aattggactg ctctgggacg gaaggattcg aacctccgag tcgcgggacc
     7081 aaaacccgtt gccttaccgc ttggccacgc cccatttata tttgacacca ataaacacta
     7141 atatccgtat tgtttattcg tcaattccca tccaaatata tatggaatag agtagattgt
     7201 tgctaggatt taatgcatat aatttttgaa ttccacttaa tttattgatc attacataga
     7261 attaaattaa gatatttatt gtatgaaagt atgactcctt ctgttctcgg ttgagaatgg
     7321 aaggatttgt gattgagcaa gtaaaaaaaa gggataattt tggtctacct tactttcttc
     7381 gcttttttcc ttaatatcaa taactcaatc aaaatacaat tatctccaag aaggaaatgt
     7441 ttgttatgct taatatcttt agtttgatct gtatctgtct taattctgcc cttcattcga
     7501 gtagtttttt cttcgccaaa ttgcccgagg cttatgcttt tttcaatcca attgtagatg
     7561 ttatgccagt aatacctgtg ctctttcttc tcttagccct tgtttggcaa gctgctgtaa
     7621 gttttcgatg atattttttt actactgtcc tacaaacatg cattattttt tgatagaaaa
     7681 atattctaac aattaataag atcagctaag tcttacattc tgaaccctcg atctaaacat
     7741 ttgaattctt ggataatcgc gagaaatctg gatcacctcc ccaacttgac cttctacttc
     7801 aagggcccta ttaaatttag ggtccccaca ataaaagaat tgggtcataa aaaaccgttt
     7861 ccataccgaa agaatcttat tacaaaagaa tttctgaaaa tgaattactt tcttttttaa
     7921 aaactacttc gtttcttggt gtaaaaagag gatatgtggt ataaaaaagg atagtctatt
     7981 cccttttttt acaaaaatga tcttggagat tgtgtaatgc ttactctcaa actcttcgtt
     8041 tacacagtag tgatattctt tgtttctctt tttatctttg gattcctatc taatgatcca
     8101 ggacgtaatc ctggacgtga ggaataaaaa agaggaaaaa gcttttttct tgcttgttta
     8161 tttattaatt ttcttatggt ttttttattc cagacattta actatgataa aataagataa
     8221 aattaaaatg aaagggtctc gatctttttt tgaatttgaa tgcaaaaaaa gatcaagtca
     8281 tcggaggaaa cggaaagaga gggattcgaa ccctcggtac aaataaatcg tacagcggat
     8341 tagcaatccg ccgctttagt ccactcagcc atctctccaa atggaaaaaa ttactatgtt
     8401 acgcctgaag ccaaaaagta tttatttctt ctttcacttt attctataga tagataagat
     8461 agatacaaat tggattagca atccaactcg aatttcattt cgataatggg tatatcttcc
     8521 tatatcttcc atagaaagaa aaaagaatct ccccccttag tttactcctt ttattccccg
     8581 gcctggtcag tacctagccg ggccattttt tgctttattc caacgcaatg aatgatagat
     8641 caactcattt ctcttatttg aaaaaaaaaa gacttgttat tgaaacaaca acgacaggaa
     8701 cacggaagac tatttccaat cttatggtat aggatataag tgtctttgcc cttttttttt
     8761 ttttaagaag gacttatcct atttcttaat attataacta taatttcgtt atttcttcaa
     8821 gggcagtctt tatttgaaca cttgagttga gcccataaaa aagactctgg gtttttatac
     8881 tagatccagt tgattggctc gaattcctaa aagttaccag cggaatatga ataaaataaa
     8941 tcgggtttcg ggttaaaggg tatcttcaaa aaatgaaaga gtaaaacttt ccctcttttt
     9001 tgagaaaatt ttttatttgc ttgtaaagta cgggaaggtt gaaaaaacgg agctacgtat
     9061 tcttacacaa ttttttctta cttcagtggc ttttttttct ttaaataatt agccaacaaa
     9121 atcaaagata taaccctttt tttaataaga ctgcttttcc tacatcatca agttctcccg
     9181 gcaaaaacgt caacgctcaa atttcataat tctattctga tcctatcttg attatgtagg
     9241 attcccctgt tcgacaaaga ttccattcat atacaataat caattgtagc gggtatagtt
     9301 tagtggtaaa agtgtgattc gttctattaa ccccttaaat agttaagggg tctttcggtt
     9361 aattcatatt ccgatcaaaa actttatttc ttaaaaggat tttatccttt acctctcaat
     9421 gacagatttg aggaagaata tacattcccg tgatttgtat ccaagggtca attcaaaatg
     9481 gaaaattgga ttctggaatt gcgaagcata atttttttag ttggatcaaa acttccaatt
     9541 gaatgagtat gaataaaggg tccatggatg aagaaaaaag tgtagttcaa tcgtaactag
     9601 atcttcaatt tgttctttgt agaagggata ttgaagcgaa atagctatta aatgatgact
     9661 ttgttttact agggccatca acatgttgtt tcagctcggt ggaaacacaa ttcttttcct
     9721 caggattcgc acagtagaaa tagagaacga aataactaga agtatttgtt agaattaccc
     9781 ccttctagaa ggatcatcta taaagcgagt tgttttgaat gcattcagac aaaaaagcta
     9841 acataggtgt tatgggtcga aaattttttt ttttacaact tagatttggg aatatatcta
     9901 ttttccataa aggagctgaa tgaaaccaaa gtttcatgtt cggttttgaa ttagagacgt
     9961 caaaaagaaa agctgaatcg acgtcgacta taacccctag ccttccaagc taacgatgcg
    10021 ggttcgattc ccgctacccg ctccatttta attctgatac acgcataatg gatataaata
    10081 tgcatatttg ttccctaaat tttttcacaa aagagtctgg ttcccctttt ttacaaaaag
    10141 gaagatagta aaggaaaaat aaaaaagata aaatagggaa tgaaaggcgt ccattgtcta
    10201 atggatagga cagaggtctt ctaaaccttt ggtataggtt caaatcctat tggacgcaat
    10261 ttatttccat ctattttttt atatttttat gtcaaaaaag atattttgca ttatttaaat
    10321 aagaaacgtt tatcaacaat ttcctaagag taatcaactg ctttatgctt gttcctgaag
    10381 tagaaaccgt tccatctgtt ccttaatagc ttccttcaaa aggacttctg cttcctctgg
    10441 aaatttcttg gtagaagata tgatttcttg caattgaggt ttattcgttt ttaagtaagt
    10501 acgtaattga acgaggaatt tctttacctg atctatttct aatgaatcaa gatacccatt
    10561 cgttccggta taaatagtca ttacctgttc ttccacggtg agaggggccg attgggcttg
    10621 tttgagcaat tcacgtaatc gttgacctct tgccaattga ttttgagttg ctttatcgag
    10681 atcagaagca aattgtgcaa aggcttctaa ctctgcgaat tgagccaact ccaattttaa
    10741 tttgccagct acttgtttca tggctttaat ttgcgccgca gatcctactc tggaaacaga
    10801 aatccctaca tttatagcag gtcggattcc ggcattgaat agatcggcgg ataagaatat
    10861 ttgtccatct gtaatggaaa ttacgttggt agggatataa gccgaaacat ctccagattg
    10921 agtctctact attggtaaag cagtcatact tccttcacct aaaagagtac ttaatttagc
    10981 ggctctttcc aaaaggcgtg aatgcaaata aaaaacatct cctggataag cttcgcggcc
    11041 tgggggtctc cgtaatagaa gagacatttg acgataagct tgtgcttgtt tggaggggtc
    11101 atcataaatg attgaagtat gtcgttcacg gtacataaaa tattcagcca gagccgctcc
    11161 tgtataaggg gcgaggtatt gtaatgtagc aggcgagtct gccatttcgg ctaccacaat
    11221 agtatagtcc attgcacccc gttcctggaa agtagtcact acctgagcta cagaagatgc
    11281 tttttgacca atagctacat aaacacatac tacattttgc cctttttgat tgagaacagt
    11341 atctgtggct actgctgttt taccggtctg cctgtcccca ataattaatt ctcgctgacc
    11401 gcgccctaca gggatcatcg aatcaatagc aataagtccc gtttgaagag gctcatagac
    11461 agaacgtctt gaaataatac ctggagcggg cgattcaatt aaccgagatt cagaagctga
    11521 aatttcaccc ctaccatcaa taggtttagc tagagcattt acaacacgac ccaaataagc
    11581 ttcgctcaca ggtatctgag caattcttcc cgttgctttt acagaacttc cctcttgtat
    11641 cattaaaccg tcacccatta atacaacacc aacattattt gattccaaat taagagcaat
    11701 gcctattgta ccttcttcaa attctactaa ttcccctgcc attacttcat caagaccatg
    11761 aatacgagct ataccgtcgc ctacttgaag tacggtgccg gtatttacaa cctttacttc
    11821 tctattatat tgctcaatac gttcacggat aatattacta atttcgtcgg ctctaatggt
    11881 tgccatgagt ctttcttaat tcttttttag aagcaaagga aaaaaataat gcctgcagta
    11941 caaaggacta atcggttatt tctttcatcg ccccaaacat gccaatatta gcgttgatgg
    12001 tgcgtaaatg taactcgctg ttcaaacaac tattcagagt tcctagagct ccttgtaagg
    12061 cttgttggaa aactcgttgt cggacttgat taattgcttt ttgttgttca aacttaatgg
    12121 tttcgttttt gtaatttttt aattgtacca aattcttata agttaaatta atcaaatttg
    12181 atttttctcg ttctatctca gaatatccat ttactcgaaa ctgagcggct tctatttcca
    12241 cttttcgtaa gcgggccctg gctttttcca gctgttcaat ggcccctcca cgtaattctt
    12301 ctgaatttcg aatagtactc aagatcctct gttttcgatt atctaataaa tcacttaatg
    12361 aaagtagatt atcttcccat tcatttcaaa acttccacga tctcttcccg aaccaaacat
    12421 gaatctttcg attcatttgg ctctcacgct cagttactta tacttatggg gcattccgtt
    12481 ttttttatgt aatgagccta tcctctcttt tctgttcgta tttcaaaata tcaaaacgga
    12541 tcattgatcc acgaccataa tattttgagg actcttccga ccagacaaaa atccgtaatt
    12601 atcgacaaag ttgtttattt ttttcttaaa atccaaaaaa gcttcttact ttaatacata
    12661 ggtcgtcgat tcggcattga aaaaaggaat ccttcctttt tccagtaaca ggttcaaatt
    12721 gttttatcga tatgagtgtt ctatatcgaa aaaattgcca actttttttg aaaccatttc
    12781 catactaaca tagtggtaga aagagtacca tgttgcgcct agacttcaaa cggtttagct
    12841 ttaaccatgt taatagttcc acattattgg ttgatagaga atcaaagtgt atttacatta
    12901 ccaatgagtt gcgaaatgct atggttctta catatgattt cttaacttat tcagaagtaa
    12961 ttcgcgagat catgcaccct tcatttacct cgtttagttc gaaagaaaaa agaaagcgca
    13021 gctggttaga tccagcctat tcttgaaata aacaacccgc acacactccc tttccaaaaa
    13081 agatcaatac accaagtact acacttagat ttattggatt tgttgctaaa atatcggtat
    13141 taaaaccgaa actcccggcg gatggccagt gacccaaaga aacgaaagaa tcggttacat
    13201 ttttcatatg atctcctctt atagatagga ctaacaaaat caaacagagt ttgtatcaat
    13261 tcgtcccttt tttattgttt gattaataat tacccttgtt ttacatagat tttattattc
    13321 cattttgaag tttttttggt atttccattg aggttcccac taagaaacac acttattaga
    13381 attaggtcca gatctcatgt cagtcgtgaa atacctcatc ttttgcaacg cttttttaaa
    13441 aaagtttcct tggactaaga aaagaacggg aaggaagaaa gcgagtaggt ctgctaattc
    13501 ctcatcctca aatcagtcct tcccacggat attgtctcaa tcaaaaagta attgtaggag
    13561 taaaatcttg atagaattca atcaaaaagc gggtgggaaa tccagggtaa taaaatttag
    13621 aaaaaacttg cacattctta ggattaaaca aaaggattcg cgaataaaag cgctaatgcc
    13681 acaactaatc cataaattgt taaagcttcc ataaaagcca gactcagcaa taaagtacct
    13741 cgtattttac cctctgcctc tggttgtctc gcaatacctt ctacggcttg tcccgcagca
    13801 gtaccttgac caactccggg tccaatagaa gcaagcccta cggccaatcc agcagcaata
    13861 acggaagcgg cagaaatcag tggattcatg gtaagctcct cgcaccaaaa taaataaatg
    13921 gttaatgata caatcaacca ataaataatg ccttatgatt ccattactaa gatatatata
    13981 tccaatggaa gtaattagat tattgaatca tcagaactac ttcgatttct cgcttttggt
    14041 tcccatccat cgagtcttta tcaattatca atccataggc acaagttctt ccatttctta
    14101 gttccaaagc attctttcaa ttcttcgttc tttttctctt ctatatgctc ttggtttcat
    14161 gtgtttattc attcgtcaca gacgaaatgg aaggacttct attggaatcc tcatccaaat
    14221 tcacagtggg atcgtaaagg aaataagatc tatggatagt tcactagtca atatctaata
    14281 tcacatatac atatgtttct tccatagtgt aaaccaacta tggaattctc gtcttatatg
    14341 catccggatt ctagaaaaaa catacacaac aattggttta tagccattac atatacctaa
    14401 gtcgatcccc taacctattt tttatgaaac ccgtttgtca cttcctcttt accttttagt
    14461 tatcattatc ccgtatgaat ccaaatgggc gggttggttg gttcattatc attagcccga
    14521 atcattacat atcaatacaa tatcaggatt tgggtgatgg aattgcatgg aattaattag
    14581 aattttggac aatccttgaa tgaaataaaa ttcaacagta atcaattgtt cgataaaaaa
    14641 tcgtttttta tttaatcaca catcaaaact agatagcata acaatttgga ttcaaattat
    14701 gaaccataat attgtaattg aatgaacaaa tagaagtggg ggtatgacat caatgggccg
    14761 agaatcttag gaaaaatatc ttttagatct ctttccttta ttttcaattc ccgaatatca
    14821 atcagaaaag ctagttaatg atgaccctcc atggattcgc ctatataagc cgcggctaaa
    14881 gttgcaaaaa taagagcttg aataccactt gtaaataatc caaggaacat gacaggtata
    14941 ggaaccactg aaggtactaa agaaacaaga acaacaacta ctaattcatc agccaatata
    15001 ttaccgaaaa gccgaaaact tagtgataag ggttttgtga aatcttctag gatgttaatt
    15061 ggtaaaagta ttggagttgg ttgaatgtat ttaccgaaat aacccaatcc ttttttggta
    15121 agacccgcat agaaatatgc cacggacgtg agtaaagcta aagcaacggt agtatttata
    15181 tcattcgtag gtgcggctaa ctccccatga ggtaacttta ttattttccg aggtaaaaga
    15241 gcccctgacc agttagaaac aaaaataaag aggaacatag ttccaataaa gggaacccaa
    15301 ggaccatact cttctccaat ctgagttttg ctcaagtctc gaatgaattc aaggacatat
    15361 tcgaagaaat tctgaccatc ggtcggtata gtttgtgggt tccgaacagc tatagcagct
    15421 gaacctaata agatagcaat tacgacccat gacgtaataa ggacttgggc atggacttgg
    15481 aaaccaccta tttgccaata gaaatgttgg cctacttcca caccggatat atcgtatagc
    15541 ccttttaatg tgttgacgga acatggtagc acattcatat tgtcctctgg cagaaataga
    15601 actaaaaaag gaattatttt gattccacta tctctttctc aactcgtcta cttgaatcat
    15661 atttttcgga tatcaagtaa tcacataata tcctcggctt tttatctctt ttttggtatt
    15721 cagaatatag taaccgattc aaaaaatcta tggagttctc gaagtaattg acttatctta
    15781 ttattaatca acgatttggg atatagctag aacggccctc acaaatagcg aatactaatt
    15841 tgttaaggat taatcggatt gaagctatag cgtcatcatt ggccggaatc gaaatatctg
    15901 caagatccgg gtcacaattt gtatctatta aacaaatcgt tggaattccc aaagttacac
    15961 attctcgaag agccgtatat tcttcttgct gatcaacgat gattacaata tcaggtaacc
    16021 ccgtcatata tttgatccca cccagatatg tttgcaagtg atataattgt ctcttcaaca
    16081 ttgctgcatc tcgtttcgga aggcggttga gtcttccctt cttttgttcc gctctcaaat
    16141 ccctgaactt atgcagtctc gtttctgtag tggaccaatt cgttgacata ccaccgagcc
    16201 attttttatt aacataatga caccgagccc ttattgcagc tgatgctact gaatcaactg
    16261 ctttattttt ggtaccgact attaagaatt gctttccctt acttgctgca tcaaaaacta
    16321 aatcacaagc ttctgataaa aagcgagcag ttctagtaag atttgtaata tgaatacctt
    16381 tacgctttgc agagatgtaa ggtgccattc taggattcca tttcctagta ccatgaccaa
    16441 aatgcactcc tgcttccatc atctcttcca aattaatgtt ccaatatctt cttgtcattt
    16501 atctccacgc ttcctcattt tttgaagccc taaatactaa aaaaataatt gttccgatgg
    16561 aaccttttac cggagattga ccgttgatac acgggccaag ccataaattc ctttctagtc
    16621 actattatct ttagaccaga tagtttaaag ttaagttaaa aggatgaatc cgctcttagg
    16681 aatcattaaa tcccgtaaat aattgttctg atggatcgta gatattcttt gggatgtacg
    16741 aataaaataa ttctttgtgt tgaaacaaaa tatccctaaa cccccctcga aataggttat
    16801 tactttttat ttcaaaaggg atattgctgt gttgccttga atgatacact aatcctttga
    16861 atccggtacc aacaggtatc atccccccca gaacaacgtt ctctttcaga cctttcaacc
    16921 aatcgatacg acctcgtaga gcggcttttg ctaaaacccg agcagtttct tgaaaactcg
    16981 cctcggatat gaaactttga gtattcagag acgctctcgt tattcccaat aagatggctc
    17041 tataacagat cgcttcttcc aaagcgcgtc ccgttcgttc cgctcgcaac aagtcaataa
    17101 gttctccggg tgaaaaaaca ttagacattc catcttccga aaccaatact tttgatgtta
    17161 tttggcgcac aataatttct atatgcctat tgtggatttg caccccctgg gatcgataaa
    17221 ctttttgaat cttattaacc aaagagatac gactttgtgc tatggttaac tctgcgccaa
    17281 tcaaaaatcc ccaaggaatc ccaagaattc ttgttatacg ttcgttccaa ccttcaaccc
    17341 ttttttctag gttcattgat attgaatcaa gcgagcgcac ctctaaaacc tgttccactt
    17401 ttggaagacc ctgcgttata tcaccagatc tcgatttttc gtatataaat gtaactaatg
    17461 tatctccttc agaaagggtt tcaccataat gtccatggac ggttgctcct ggcgtagcca
    17521 agtagggttt ggccgatctt attactaaag agccaacacg cataattaga acctgacccg
    17581 ctttgagggg tggtccatat tttgatatac atacattttc acaaataaac tgtccaaggt
    17641 taattattgt cgctctctct tcacaataat cgtactggag aaaaaaccaa ttcaaattta
    17701 atggattcaa aatgatgtga cttcctagat tgggattata aattatccca gtttcgtcca
    17761 ttaaataata tttaattcct tggaaagtct gttttaaatt gtcaagtagc aaatattttt
    17821 ttaccaagat ctgattatga gttattaaat gataagaagc aaaattcaaa aatttagtca
    17881 caatccctaa aggacccaat gaatttcgaa ttgaaattag gggatccctt tttattgatt
    17941 cgtttgtcac actgtcatta tatttaacac cgttgaatgg acccattcga gaacaattag
    18001 atgatgacaa aattatcaaa ggttgagatt ccttatttcg atttaccaac gcgcgaatag
    18061 ttccttgatg ttgggtaaat gcttgttgaa tccttgcctt ggaataaaat gaaaatggat
    18121 tggggttggc gcgatctgat ccattatccg ggatccatat taatcctgac cccccccgat
    18181 catttctttt tctagtatac gaaatagggg acttcactaa gtccattctt atgaaatagc
    18241 gaatcagatt gtttaccctt acttcaacaa aagaagcatg aacctcctct agagacgaac
    18301 cttttttatc gtggttccaa ttcaatacta aacaagttcg aactaattga atacttgtgt
    18361 gataaatccc tcgaattggt tttccgtttc cataaaggat ataattgaca actcgaagtt
    18421 gcacattatc cctttcctgc aacaggtcgt gggggaaaag ggttgctaaa tttatcccgt
    18481 ccgctatttc atatgtgact aggggtcgaa ccaaaacaaa aaactttttc tttataggtg
    18541 tgatccgttg gacatagatc caatttttcg atttttttga ctcctcggca tttttctttc
    18601 cttttcccgg tggtattaag atgccgctat gacaggatat cttatctgtc tctccaggaa
    18661 aatgtatatc tccagaaaag attttcagtt caatcttttt tttttttctc tccactcgga
    18721 ctaatccccc tacatggctt cgtatattta aggtgattcg tgtatcgatt ccaataatac
    18781 tattattccg taccattatg gaagacgatc cggataagat atgcacttcc tcaggaatga
    18841 aaaaaaagcg atctactttc ttttggtatt tttgcctaaa ttcttttgct cttcgatact
    18901 caaaaaaatc ctctttcttt acaatagacg gtatctctag agtctcatat ttagtaattc
    18961 ccgaactgtt tcttctgtat cggggatcat cgaaataagc aagaatacta tttctacgga
    19021 aaataccatt tatgggtatt tcaattgaga taccggaacg gggtattcgt tctttatctc
    19081 gttcttgatt agattgaaat ggaatgatta atctatttct tcgcctcttt gccaataaat
    19141 aagaattctc gtggagaatg ggaggatata tgaaattaca atgaccgttg catatgattc
    19201 gatcaggccc tgaataaaaa aaaaaaaact gcccacttgt accagaagac tccgaattaa
    19261 aaaatttctg tttcacttga ttattagtca ctgagaggct aggcatatat cttcgttcag
    19321 caaaaagaga atgaacattc gtttgatctt gatccttgcc gagtgaaaaa ggaactatac
    19381 tggatctgca caaccccccc gacaatatcc acaaatgact tgtttttggt aaaagatgaa
    19441 cattaccata tgtatattcg ggtgcatgat agacatcggt actccaatgc atttcccctt
    19501 ctaagtcaga ataaatatgt tttcgaaccc tctctttaaa attaaaggtg gatgttcccg
    19561 cgcgaatctc ggcaattact tgttctgatt ctacatattg atcattttga actaaaagaa
    19621 aactttttgg tggaatattc acattatgta taatatcctg actctcaata gttacaaaca
    19681 ggtctatata acatagaaaa gcaggatgtc catgacgtgt acgtgtggga tgaaccaaat
    19741 cttcattgaa tttgattttt ccgttagaag gagctcgtac atgttctgca gtaccgcctg
    19801 tgaagacccc accggtatga aaagttctta atgttagctg ggtccccggt tccccaatag
    19861 attgacccgc aataatgcct actgcttctc ccaattcgac cagatcacca tgagtggaac
    19921 tccgaccata acataatcgg cagatccaag atgtactcct gcaagtaaag ggggttcgaa
    19981 tatatattgg ttgtgctcga aaagttatga gtcggttgac aagtccaata cctatatctt
    20041 gatttcgaat ggcaatgcaa cgcgaaccca tatatatatc atctgctaat acacgaccaa
    20101 ttaatgtttg gataaaaata cgttctgtca tcataccatt tcgaggactc acagaaatac
    20161 cgcggatggt gccacaatct gttctccgta caacaatgtg ttgaactact tcaacaagtc
    20221 tgcgcgtgag gtatccagca tctgaagttc gtacagcagt atccacaacc cctttgcggg
    20281 ctccataaca ggaaattata tattccgtta aagagagccc ttcacgtaaa ttgctttgaa
    20341 tgggtaaatc aatcatttgt ccttggggat ccgacattaa tcctctcata cccactaatt
    20401 gatgtacttg agatgcattt cccctagctc ctgaaaaaga cattatatgg actggattta
    20461 aagggtcagt catcctgaaa ttaggatgca tttcttgtcg caaatattca cttgtagcat
    20521 accatatctc aatggattga cgtaattttt ctaccgcgtg tacatttcca taatggtggt
    20581 gtttttccaa aatcaaactt tgttgttccg catcttggac tagccatccc ttagaaggta
    20641 ttgttaaaag atcatcaatt cctaatgaaa tggatgtagc agtggcttga tggaaaccaa
    20701 gagtctttac ttgatccagg atgtgcgatg tatatgccat tccaaagtga tctattaatc
    20761 tgctaataag tcgttttatg gcagttccat ctatcgcttt attgtgaaag accagatcgg
    20821 ccctttctgc cataagtacc tccatattcc gctgagtagg attcgacaat aggtttgagt
    20881 cagtgattcg aagacttcct ttcctcgatc ttacgtcgtg tagacattca gtaattatga
    20941 tactagtgga atcggagaaa ccctaattcc cgcgggtatc atataattac ttaacttagg
    21001 taccatacga agaggcccga caaaaccctt gtatggcttc ttcaatttct cgataaaacg
    21061 aaatatggcc aatggtggtt cgaatgtata taaaaagagt ttcctttttt acacttctta
    21121 ctattaaata gtgtccataa atctcatgat aggttccaaa agagtcatat tgaacttcga
    21181 tgggaacttc tctcgatcca atgacgcgtt gatctagtcg ccaccggagc cacaaaggac
    21241 tatctaaatt tattcgtttc tgccgataag ctccaagtgc atcataggaa ctacaaaaat
    21301 agggttcttt ttcttttgta tatttatagt tattatcgta aatttttttg tttttatagt
    21361 ttaggtgatt acatggatta tacctatttg cacaaatacc tcgacgattc ccaatcgtta
    21421 atacatagag ccccataagc atatcttgag ttggtatgga aatgggatcc ccaatagctg
    21481 gagacaagag attcatatga gaaaacataa gtaaacgagc ctcggcttga gcctccaaag
    21541 ataaaggtac atgaacagcc atttgatccc catcaaagtc tgcattgaac cccttacgaa
    21601 ctaatggatg taaacaaata gcacgtcctt ccactaaaat gggttggaat gcctgtatgc
    21661 ctaatctgtg cagagtgggt gctctattca gcaatacagg atgtccttgc ataacttctt
    21721 gaagtatttc ccatacaata ggttctttct ccctaatttt acttttagca actcctatgt
    21781 ttgaagcaac ctgctgtctg attagaccac gaattacaaa tgtctggaaa agctctattg
    21841 ctatttcgcg aggtaatcca catcgatgta atgaaagcga ggggcccacg acaattacgg
    21901 aacgccccga ataatcaaca cgtttaccaa gcaaagtttc acgaaatctt ccttctttgc
    21961 cttcaattac atctgaaaaa gacttataaa ctttattatg accatccctc attggttgtc
    22021 cgcggatccc attatcaaga agtgtatcca cggcctcttg cactaatttt tcctgacaca
    22081 ttactgattc ccctggcgta gatctacttg ttgttaatag gtcggtaaga gtattgttcc
    22141 gatagataac tcttctatag agttcattaa tatccgaact catcagttta cccccatcta
    22201 tttgaatgat cggtctcaat tcggggggga ggactggtag taggcacaaa accatccatt
    22261 ctgcttccac atttgttcga ataaaatgct tagctaattc catgcgtcta accaaaaaat
    22321 cctttcttct tccaattttt ctatcttccc attcattacc cgtgggccct tcttccccta
    22381 attctttcca ttctaccaac gaacaatctg taataagtcg caaatccaga tcggctaatt
    22441 gttctctgat agcacttgct ccagtagaga tttcgcgatt tcgaaatgta tcgaagcctt
    22501 gagtagtaaa aaaaagtggg atgctgtatt tccaagattg gatttcatat tcgaatgaac
    22561 ctcgtaatcg taagaaagta ggttttttag ctacggtcct agcaaaagaa aaatttggat
    22621 aggttcctta tagtatagga tttcccccct taaaaatcgg acgcgagggt ttcctctcat
    22681 ccggctcaag tagttacatc aaataagggg ttctcgttta aaaatttttt atagaaaacc
    22741 ccaatggtct actccttact caagttccca atcaggacca accaacattt caatgaaatg
    22801 aaatgtgaca tttttgagta gtctacctcc cttcgaatac cgaatcccct ttcttttaaa
    22861 agaatacctc ggaactcaga agggatttac ttgtctatgt atcattccat tcgatctttt
    22921 aggcccctac ttaacctcga cggttatgcc atgatgccct taaagcctat acgcgatgaa
    22981 taggcccttg caaccatgtc atatttgctt actataacag aatttctttc taaaagaaat
    23041 ggaatggcta attccaagaa agaattcttt ttcacgaggt acaactagca attcctattt
    23101 ttctgttacg gaatcgacca tagatcaatt cccttttttg gagtattaaa tacacccata
    23161 attctgagct tcatgttact cctaccacga gacatgtcag agtcagggca tcccaatcgg
    23221 agtgaatggg atgacagttt cttagtccca atctgtaaaa taagaatttt gatcaaatca
    23281 cacatcgcag tatactagac cttctaattc tttaagaggt ttatctaaaa gattcgcgat
    23341 ataactagga agacgtttca agtaccacac atgagttact gggcatgcca gtttgatgta
    23401 tcccatttga tatcttcgta tccgagaatc aacaaattcg actccgcatt gttcacaaaa
    23461 tttagggtct tctttttcat ctccgattac tcgatagttt ccacaggcgc aaattccact
    23521 tttgataggt ccaaaaattc tttcacaaaa caatccatct ttttccggct tattggtttt
    23581 gtaatgaaaa gtataaggtt ttgtcacctc tccaacaacc tccccattgg gtagtatttt
    23641 tttggcccaa gcgcttattt gttcaggaga aactgatcca attcgaaggt gttgatgttt
    23701 ataccggtcg atcatagaag aaaaattctg attcattccg atcaagcttc cttcctatta
    23761 atctggaagt tcttctcaga tacaaggaaa tgattcaatt ccagagccaa agatcgtagt
    23821 tctcgaacga gcaatcgaaa agattctgga gcatcctcag gtttaggtat tgttcctcca
    23881 acgatcgtag taccaagtac ttcctgacga gctctaatat gatcagattt ataagtaagc
    23941 atctcttgta aaatgtgagc aacgccaaac ccctctagag cccaaacttc catttctcct
    24001 acccgttgtc ccccttgctt agcccttccc ctaaggggtt gttgtgtaac aagcgcataa
    24061 tgtccgctgg aacgcccatg aattttatca tcaacttgat gaattaattt taggatatag
    24121 gactttccta ttataacagg ttgttcaaaa ggatcccccg ttcttccatc aaatattctg
    24181 ctttttcccg gatactcggg ttcaaatacc cacggatttg ctgtttgctt actggcttca
    24241 tataattcag aaaacacgag ttttctagaa gcctcttgct catatctctc atcaaagggt
    24301 gctattcgat aatgcctgtc tagcagatcc cctgctaacc cgagcgagca ttcaaatatc
    24361 tgccctacat tcattcgtga aggtactcct aatggattga agaccatatc aacaggcgtt
    24421 ccgtcttgta aataaggcat atcttgtcta ggcaaaattt tggaaatgat acctttattc
    24481 ccatgtcttc cagcaacttt atcccctact ttgatttcac gtttctgtga aatatataca
    24541 cgaatcattt ctggattata actggaaccc ccttttttct ggatccatct cacatcaata
    24601 actcggcctc tgctacctat aggtaatttg agacaagttt cctttgcagt ggatacttga
    24661 atgccaagta tagcccgtaa taatctatct tccggagcat atgatgattc tttcgtcatc
    24721 tgaggcgtta atttacctac taaaatatca cctgtttcta cccaagaccc cagcatcaca
    24781 attccgtttc tatctaaatt ccggagtaag tgggcttcta aatggggtat ttcattagtg
    24841 atcctttcag ggccttggct tgtcacatga gtctgaattt catattttcg tatatgaaaa
    24901 gaagtataaa catctccata tactagacgt tcactaataa gtacggcatc ttcaaaattg
    24961 tagccttccc atggcatata agctactaat acgttttttc ccaaagcgag ttcgccacca
    25021 actgtagcaa caccatctgc taaaatttgt ccctttttaa tgcagttacc ccgctgaact
    25081 tgggattttt gatgcataca agtatttttg ttggaacgtt gatacataac caatggaatg
    25141 cttagagtgt ctccattacc tgagaaaacg atcttgtcag tatcggtaga aacgactttt
    25201 ccctcgtgtt ccgctatagc ggaaactcct gaatctagag ctacttggcg ttccaaccca
    25261 gttccaacaa tgcacttctc ggaccgagaa agtggaactg cttggcgttg catattagaa
    25321 ctcattaaag cccgattcgc gtcattatgt tcgataaaag gaataaggga agcgccaata
    25381 gaaaaatatt ggaagggaaa aatgcttcga agatgaatct gttcccatgc aatagtcagg
    25441 tattcttgac ggtatcgagc tggaacaacc tgttcttcct gaatgccctg attcaacgcc
    25501 aaagaatttc ctgccgaaac catatagtat tcatctctgc ttggcgataa ataaactacc
    25561 cgtacccctt tgaatctctc atcaatttca aaaaacggac tttctagaga cccccaatga
    25621 ccaatcctag catgaatagc taaagatcca ataagtccaa cgttgattcc ttcagacgtg
    25681 tcaattgggc aaatacgtcc atagtgacta ggatggatat ctcgtatccg aaaactagca
    25741 gttcgacctg tcaatcctcc aggacctaaa taacttaatt ttcgcccatg aactatttgt
    25801 gtcaatggat tagttcgatc caaaacatga gataaggggt gtagaccgaa aaatgatgca
    25861 taagtggttg ttaatggagt tgatgttacc aaattatgag gagtcggtat gaatttatgc
    25921 ctaattgctc cacatatagt tcctcgaacc acattttcta aacgaaccag agccaatcct
    25981 aattggtctt gtaacagatc cgctacagag cgaatacgtt tatttttcaa gtgattcata
    26041 tcgtcaagtg tacccattcc aaatttcatt ccgatcaaat gatccgcagc tgccaataca
    26101 tctcgtggta acaaaaatgt attgttctgg ggtatatcaa gattaagtct ccggttcata
    26161 tttcgtcgac caatccttcc taattcacat ctttgttgaa aaaatttttt ttgcaattcc
    26221 ttacataagg actcagaaaa taccggatcc ccgccgacac aagcaaactg ttgataaaat
    26281 tccaaaatgg cattttcttt tgacccaatc ttttttttct ccttatcgtt cgggaaagac
    26341 aagaaaattt cagggtagca aacattatct agaatttctc ttagattcga acccatagct
    26401 gataatagaa ctagaataga tattttttgt ttcctactca cacgagccca tatccttgct
    26461 tttcgatcaa tctctaattc tgatcttcct ccccaatcgg atattatggt ggcggtatag
    26521 accgaaattc cgttatggtc caattctgaa cggtaataaa taccggggct ttgcaatatt
    26581 tgatttatta caattctgta tattccattt actataaagg ttcccaggga attcattaga
    26641 ggaatgtttc caataaatat ggtttgttct tgtatatccc taccggtttt ccaaattaat
    26701 cccgcaggta catataattc agaagaatat gtcagtgatt catacacagc atctctttct
    26761 tttatcaagg gttctaccaa ttgataagtt tccacaaata attgaaattc aatttcttga
    26821 tctatatctt caatttttgg aaatttataa agttcttcca tcaagccctg atcaatgaac
    26881 ctacaaaacc cctcaaattg tatctgacta aacccaggta ttgtagacat tccctcattt
    26941 ccatcccgga gcatcttaag cttcccattt atagcaaaat cccattattg gctcattctt
    27001 catcgaacca tatggatcga tctagcaatg atggaatgta tattctgttt actgaatcac
    27061 atgaaatttt acccaacttc ataccatata tgtaatgtat caaatacgtg tgagcggagg
    27121 aattttctac tcatactcaa attagaattt gcaagagtct tgtatagaat atcaaaagga
    27181 atccaatttc tacctattat tatgatatta caatccggtt gggtacccga aaaagaaatg
    27241 attcaaggtt tgatccgctc tctatgaatg agagaaagac agaaaaatgg ggaaagagtt
    27301 ttttcctttt tttttaggga cacttttacc tatagatata gcaatctatc catccgtata
    27361 tttcccatct cagctctact tagggcaaca caggacgtgc tatattctaa tttctagatt
    27421 caatgaaaat tgaagcacga taattcccta tagacatata tggctaagat acctgattag
    27481 gtatatcttt gtaacaatct ctgttctggg gtttacatct atatataatt gttgttataa
    27541 tgtaaattta atcaataaaa tttttattga aaagaattga tacggagaag ttagttgtgt
    27601 atcaacttta ttttgatgcc gttaaggaaa cgggattttc gttccaagaa ctcttcatga
    27661 attcaagtca atagttaatg gttccaattt gccctgcatt ttttattctg taactgaaaa
    27721 cccacatttg cttgtgaaag ataaaaaagt ggaaagtttt taggtgttgt ttattttgag
    27781 atttgagata ccatacaatc aatcgacggg aatcaactgg gctcaaaaaa aagtttttta
    27841 ggtttaggaa ggggataatt atattcacga actaaaaaga agaaagcgtt ccctctattt
    27901 tatatccgtt tggcggcatg gccgagtggt caggcggggg actgcaaatc cttttacccc
    27961 agttcaaatc cgggtgccgc ctcatctaca aaaaaagaga aatactttct ttttttgctg
    28021 ctatatctag ccggattttt gctcagcaaa agcaagaagc aggggaaaaa gactagaact
    28081 ggtgatactt gctttatttt aaaatttttt gggttctata ctctcaatcc ttgcgcctag
    28141 gacccaagag aggattttag tataggaagg tggtctagct atcaagactt cctgagcccc
    28201 ttccttccac aactcgggta gtgtctactg actgagtttt gggttagatt ggagagaaaa
    28261 tagcctttta tatatattct cgagaaaacc aaaagtaaaa aaccttcttt tggagagata
    28321 tgtagtaggt agtgatctac cttgattgta tattttatgc tttttgctta tgtaagggca
    28381 acaaaagaaa ctaaacaata ggccttacta ttgctacatc ttccattaaa gaaaagagga
    28441 tttcctttat aatacaaaga aagtccctgt gtatcttgct tgtggttaat acttccctat
    28501 tctaccagaa ataatatagg aacttgttgt ggggggattt tttggatttt ttgatcaata
    28561 gcgtttggtc ataatccctt tttgactctg caccatagat tccactatta ttagtgatca
    28621 ataatggacg aattccttca tattcataga gataggggac ataattcaca tggatatagt
    28681 aagtcttgct tgggccgctt taatggtagt ctttaccttt tccctttcac ttgtagtatg
    28741 gggaagaagt ggactctaaa agcactacta attgagttga gtaatcaaac tgtagccttt
    28801 ttttctatat cgttctgcaa aggggtttta aatatgaaat aaaaaatatc catttcaata
    28861 ttggattaca gtaatggact atatgaaaaa gaacctttaa atcaaataaa atagatgcaa
    28921 ggaagaacta gaattggggt gttatttaca tgatgtacat cacatatatg aaatttatag
    28981 atatgtacat atatgaagat acaatacaat atacatacat attttagatt aatctagatg
    29041 aagcctatac ctctttatac aataaaactt tagacaagac aataatagaa agtatggtgg
    29101 tagaaagaaa tcgatttctt tctaccatac taccggatct catatactgc tgattctagt
    29161 cccctcattt catttaagac gtggaatgaa aatccctttc atttcttcaa tcattgataa
    29221 gaacaaagaa gtcaagcttc attcgaatta attattttga cttatggttt ttacgtagat
    29281 gataagtaaa aaagcagtag gaactagaat gaacagcgca gtagcaataa atgcgagaat
    29341 atttacttcc ataatcccat cgttttttac ttcacaataa ctcgggatct aatcccatag
    29401 agatgataaa tcttctcctc taaattcaat aaaatgaatt acatcaaaat gttatttgat
    29461 attgaatcgg atcaatatcg tgaataacaa tattggagct ttcagatcga ttcattgtcg
    29521 agaattgaat agtataacta taggaggatc ttttatccat aacgaatcca aaaagggatt
    29581 ctttgttggt tgtatcaaga atccctttta gtttttcatt cttttctata acctaccgtc
    29641 ttccgtatac aaccatctga tgaggtatca tcagacccgt cttccatttc aattggtcac
    29701 aaacccaaac agtagaaatg aaatggaaaa agtgaagttc gaaactaatt aagtttggta
    29761 tgatctaaat ttcttggaag acaaagaggc gtgataaaga tggattcggg tctaaaagat
    29821 ctcatttttt tagaaattta ctttttttgg gtttgctctt tcttcgatag gaccccttca
    29881 aagaaaaaac cggagaagaa atattattca tttcttatta agcgaggtag ggcagggcgg
    29941 ctctttcttt gatctctttt ttattaaaag cttctttcct tggattgaga ccggaacata
    30001 tatcatatcc taaattcagt atgcaagtga gatagataga ttggtttcaa ttcggaattg
    30061 aggttacaaa aaatcggagc tagaaaaaag gaggaggttt taatagaatc tgaaagggat
    30121 tctggcacgc caactatgtt aaggtcaagt tatttttata tcgcacaacg aagaaatcct
    30181 atttgtatgt atgctctcgg gaagcgggtg ggtcttaata ttgaattcca tggatcagaa
    30241 ccaatagaaa aagtaaaacc cgtgcggtat ctcttgaaat cctgaatagg accctaccac
    30301 caattgtacc aatctagata tgtctctccc cacgaatcag tactagccga gaattaattt
    30361 tcattctttt atttcttcga cgagaaaaaa gacctccggc tggaattaga tcttgctttc
    30421 agtcctccct cttcaccgaa aatagagaaa tgagttgacg gattcatcgg atcctaggtc
    30481 gggactgacg gggctcgaac ccgcagcttc cgccttgaca gggcggtgct ctgaccaatt
    30541 gaactacaat cccagggaaa taagatgtac atacatattc ttattattta attcatagca
    30601 tatttctatt tcgaatcgct gtgttgtaac agagatagaa acgatatgtt gatattccca
    30661 tgggtatggg ctttagtgag aatggcatgt attactcaaa gcatttcata ataactcttt
    30721 cgatgaacaa gaaaaaggat tttttattta cctcttcctt ctatattaag gttacagatt
    30781 agatcattag aaagtataat ctatgggaac aaataaatta aggatatagc ataaaaaagt
    30841 cttcttttat tcttcgtccg atttatggag acaaaatttt ttcttttagc tcatgatgga
    30901 tcggcagatt tttgggccga gctggatttg aaccagcgta gacatatagc caacgaattt
    30961 acagtccgtc cccattaacc actcgggcat cgacccagga agaatccatt ttagacttat
    31021 ggataaatcc atgatcaacc tcctttcgta gtaccctacc cccaggggaa gtcgaatccc
    31081 cgctgcctcc ttgaaagaga gatgtcctga accgctagac gatgggggca tacccgcctg
    31141 atcgcctact atactcatag tatgaacagt tttttgtaat tgtcaatata atgtaatgct
    31201 atgactaaat ccgaagaata tttcctgctt tcatgattcc atccaatttc ttttttttat
    31261 aaaaatttca gggtacgtgt cgaatctctt catcacatga tttgatgaaa tatcttgggt
    31321 ctacgttgaa ttgtgtctca atcaaatgaa tctcgggggt caataaaaac aaatccatta
    31381 ggggcggtct tgaaaaaatg tagtgcatta atattgataa aatataaata agcatttttc
    31441 ctagactaaa aaaaatgaag taaataaaaa ttttattggt cctgaacgag ccgagatcta
    31501 tatatatgat gcatattata tacataggta catacagtag actcatagtg actgttggtt
    31561 cattcaacaa ttgaatcaaa tgagcccttt taactcagcg gtagagtaac gccatggtaa
    31621 ggcgtaagtc atcggttcaa atccgataag gggctttttt caaaaaacta taatccacgt
    31681 tttcggtttg gggcggaaaa tagggatatt gttgctcttt gtaaaataaa tggcaaaaaa
    31741 aggaaacatc cacataaata taaaaagaaa tataataagt tcttttttat atttcctttt
    31801 tttatagtag tatagttata aagttgaaca tttgtcttta ttatcatgat cagtcatttc
    31861 gctgagtagg agaactacta tagtcacttt cgaaatcaac aaaagaaaaa gtaagtggac
    31921 ctgacccatt gaatcatgac tatatgagct attctgatat tcaaattcaa tagtagagag
    31981 aaaattgtag cagcgtaccc cctttctttt tttcttggga tatggaagaa tttgtcgata
    32041 tttctgattt aatgttcttg ttcctggatg cttcatagga ataaatggct attctgttcc
    32101 tatacagaga aacgttttgt ccgagtcaca aaaaccatct ttttttgaat atctttcttt
    32161 agattccaat atttctatta ataaatctac aatctacatc agatcgtggt ttcatgtacc
    32221 aaatatttcc atatcaaggc atccgatctt tttgtttcga caatgtgata gagaacggat
    32281 gcgagaaaga aggatacttc catttccagt tatttactat tgtatttcat tcatttaggg
    32341 acagggacaa aaaaacgggg aggttccctt tttttctgac agataaaggt aaaataggca
    32401 atgtcttttt catttttggt ttgacctgta ctgtaaaaag atagactccg gagctttaga
    32461 ttcgtttgaa ggacagagaa atcgaactaa cgaagacaaa aacaagagta atatatataa
    32521 ttatataata gtactgtaaa tagtttaata taggagaatt catagataaa tttatggttc
    32581 ttttcgcaat atcacgaacc agatccaaga aaagaataag attcgttgct ggagtggggg
    32641 taggtctgag gagaaactgg tgagagagag gagataactt gttccgtgaa cagcccaaaa
    32701 aacatctgat tcctaagtca taagataatt cggggtatag acaggaatag ttgaatcgag
    32761 ctcatggatt tatctaggcc atttatggtc caatctaagg aaaggttttt tctcttcgaa
    32821 acccattgca aggggcgatg gactaggaat catacgtaaa tgagcgaacc ctcgtatatc
    32881 ctaagaatgc tatgaggtgc tcggaaatgg ttgaagtagt tgaataggag gatcactatg
    32941 actatagccc ttggtagatt taccaaagac gaaaaagatt tatttgatac tatggatgac
    33001 tggttacgga gggaccgttt cgtttttgta ggttggtccg gtctattgct ctttccttgt
    33061 gcttatttcg ctgtaggagg ttggttcaca ggtacaacct ttgttacgtc atggtatacc
    33121 catggattgg ccagttccta tttggaaggc tgcaatttct taaccgccgc agtttctact
    33181 cctgctaata gtttagcaca ttctttgttg ctactatggg gtcctgaagc acaaggggat
    33241 tttactcgtt ggtgtcaatt aggtggtcta tgggcttttg ttgctctcca tggcgctttc
    33301 ggactaatag gtttcatgtt acgtcaattc gaacttgctc gatctgttca attgcgaccg
    33361 tataatgcaa ttgcattttc tggtccaatt gctgtttttg tttctgtatt tcttatttat
    33421 ccactaggac aatctggttg gttctttgca cctagttttg gcgtagcagc tatatttcga
    33481 ttcatcctgt tcttccaagg atttcataat tggacgttga acccatttca tatgatggga
    33541 gttgccggcg tattgggtgc tgctctctta tgcgctattc atggtgctac cgtcgaaaat
    33601 actttatttg aagatggtga cggtgcaaat acattccgtg cttttaaccc aactcaagcc
    33661 gaagagactt attcaatggt caccgctaac cgcttttggt cccaaatctt tggggttgct
    33721 ttttccaata aacgttggtt acatttcttt atgttatttg taccagtaac cggtttatgg
    33781 atgagtgctc ttggagtagt cggcctggct ctgaacctgc gtgcctatga cttcgtttcc
    33841 caggaaatac gcgccgccga agatcctgaa tttgagactt tctacactaa aaatattctt
    33901 ttaaacgagg gtattcgtgc ttggatggcg gctcaggatc agcctcatga aaaccttata
    33961 ttccctgagg aggttctacc ccgtggaaac gctctttaat ggaactttcg ctttagctgg
    34021 tcgtgaccaa gaaaccaccg gtttcgcttg gtgggccggg aatgcccgac ttatcaattt
    34081 gtccggtaaa ctactcgggg ctcacgtagc tcacgccgga ttaattgtat tctgggctgg
    34141 aggaatgaac ttatttgaag tggcccattt cgtaccagaa aaacccatgt atgaacaagg
    34201 attgatttta cttccccatc tagctactct aggttggggg gtaggtcctg gtggggaagt
    34261 tatagacacc tttccatact ttgtatctgg agtacttcac ttaatttcct ccgcagtatt
    34321 gggctttggc ggtatttatc attcacttct cggacccgag actcttgaag aatcctttcc
    34381 attcttcggt tatgtatgga aagatagaaa taaaatgacc acaattttgg gtattcactt
    34441 aatcttatta ggtataggtg cttttcttct agtactcaag gctctttatt ttgggggcgt
    34501 atatgatact tgggctcctg gggggggcga tgtaagaaaa attactaacc tgacccttag
    34561 cccaagcgtt atatttggtt atttactaaa atctcctttt ggaggggaag gatggattgt
    34621 tagtgtagac gacttagaag atataattgg agggcatgta tggttaggtt ccatttgtat
    34681 atttggtgga atctggcata tcttaaccaa accctttgca tgggcccgcc gcgcccttgt
    34741 atggtctggg gaggcttact tgtcttatag tttagctgct ttatctgtct ttggtttcat
    34801 cgcttgttgt tttgtctggt tcaataatac tgcttatcct agtgaatttt acgggcccac
    34861 tgggccagaa gcttctcaag cgcaagcatt cacttttcta gttagagacc aacgtcttgg
    34921 ggctaacgtg ggatcggctc aaggacctac cggtttaggt aaatatctaa tgcgttcccc
    34981 aacaggggag gtcatttttg gaggagaaac tatgcgtttt tgggacctcc gcgctccctg
    35041 gttggaacct ctaaggggtc caaatggctt ggacttgagc aggctgaaaa aggacatcca
    35101 accttggcaa gaacggcgtt ctgcggaata tatgacccat gctcctttag gttccttaaa
    35161 ttccgtgggt ggcgtagcta ctgagatcaa tgcagtcaat tatgtttctc ctagaagttg
    35221 gttagctacc tcccattttg ttctaggatt cttccttttc gtgggtcatt tatggcatgc
    35281 gggaagagct cgtgcagctg cagcaggatt tgaaaaagga attgatcgtg atttggaacc
    35341 tgtccttttc atgacccccc ttaactaaga caggagatca aatgccggaa gtaggaatca
    35401 attttattcc atcattggga ttaggtcata cttaaaaagt gttccttttt actttctttt
    35461 ttctggctcg gctatcctac ctagccgagc cattccattt tatgatacca ggctaagcca
    35521 aaacaataaa gaaataaacc tattcaatga gaaaaaggag agagagggat tcgaaccctc
    35581 gatagttctg aacaaagaac tataccggtt ttcaagaccg gagctatcaa ccactcggcc
    35641 atctctccga aagacaatct ctattttatt tgtatttccc cgaatagaac atggccatat
    35701 gagttgatac catcactatc tgtagaaaca tacagagtgt gaatctataa tagatcgatg
    35761 attcagcatg tccttttgta aagtaaatca aaatttttcc tcgaccccat gtctgaataa
    35821 agtggtaata agttctatag gatccatggg ttcatggtca aattccttca tgatagaatt
    35881 tatcacaatt ttttgactta tagagggatc aaatggtata gttctgttga tggcttggag
    35941 gattataagc atgactattg ctttccaatt ggcggttttt gcattaattg ctacttcctc
    36001 aatcttagtg attagtgtac ctgttgtatt tgcttcttcg gatggttggt caagtaataa
    36061 aaatttttta ttttccggta catcattatg gattggatta gtctttctgg tagctatact
    36121 taattctctc atttcttgaa cctagtcagc atttcccaga taaaaaaatg acccctccct
    36181 cgaacccctt cgagttgtga gacacattta aattcaatac aagaaaagat aagtctcaaa
    36241 aaactggggg gagggttcaa agtaaaacct cttgactgaa aaaaagaatt gaatttcgaa
    36301 ttcaattcga atataataat taatagtcga attgaataat gataatcgtc ctgcacaaat
    36361 atgacccaga catgatataa catacatatg ttatgcacac atatacgtgc atatcaggaa
    36421 cgaaaaaatg cggatatggt tgaatggtaa aatttctcct tgccaaggag aaggcgcggg
    36481 ttcgattccc gctatccgcc tatgctgaag taatgtaata ggataaatgc ttgggtatag
    36541 ttgaccacga tagtgtagtg gttctatctt cacccttctt ttcctctcat cccaaaggaa
    36601 aaaggtcata aataactagt taagagagtc aaacctaaat tttttgacaa aaaaatgata
    36661 ttgcggggac gggatttgaa cccgtgacct caaggttatg agccttgcga gctaccaagc
    36721 tgctctaccc cgcgcggacc aaaatagctg gggactaata gacaaacaag ggttggatgt
    36781 acccctctac catatccata caaatagaat aacccattta tacagaatgg taaaggggcc
    36841 ctctaggatc atcgatcata gagatccata gaaacatgaa ggaatgtttt gatccttacc
    36901 aactcgatct tgttgccccc ggcaacaaac acgcatgaac catttcacga agtatgtgtc
    36961 cggataaccc aaagtctcga tagttagctc tcggtcttcc ggtcgaaaaa caacgtcgac
    37021 gaagacgtgt aggtgcacta ttacgtggtg gggattgtaa ttttctataa atttcccatt
    37081 tgtcactcaa tgatggaact ttgcttagtt cttcttttaa ggattggcga atcaaatgat
    37141 atttctgttc caacttctgc ctcttcttct ccctctgaat caaactttgc cttgccataa
    37201 tggttcagtt cctcttatta tcaatgatac aagtcagatc ctagatgtaa aaatagtaag
    37261 aaggtgggcc tccttctcca tcgaaacaaa aaattgtcgc cgatacagga cattcaaaaa
    37321 aaggaattaa ccgaatttgc ccgatgtaga ggcaatcaag aaagctgcat aagtaaatat
    37381 ataacccaca gaaaagtgag ctaatccaac caatcttgct tgcacaatgg aaagcgccac
    37441 tggtttatct ctccaccgaa ttaaattagc caaaggtgtg cgctcatgag cccatgctaa
    37501 agtttcaatc aattcctgcc aatatccacg ccaggaaatt aagaacataa atccagtagc
    37561 ccaaacaaga tgtccaaata ggaacatcca cgcccagacg gacaaactat tcataccaaa
    37621 cgggttatat ccgttgataa gttgtgaaga gtttaaccat aagtaatccc ttaaccaccc
    37681 catcaaataa gtggaggatt cattaaactg cgaaacgtta ccctgccata atgtgatgtg
    37741 cttccaatgc caataaaaag taacccatcc aatggtattt aacatccaaa aaaccgccaa
    37801 ataaaatgcg tcccaagccg aaatatcaca agtaccgcct cgtcccggac cgtcacaagg
    37861 aaaactataa ccaaaatcct ttttatccgg cattaacttg gaaccacgtg catctaaagc
    37921 accttttact aagatcaatg tagttgtatg taaacctaga gcaatcgcat gatgaaccaa
    37981 gaagtcgcca ggtcctattg ttaagaatag tgaattacta ttctcattaa tagcatttaa
    38041 ccaaccgggc aaccatatgc tttgacctgc attgaatgct gggccattcg ttgaagataa
    38101 aagtacatcg aacccatatg aagtcttacc atgagcagac tgtatccatt gggcaaatat
    38161 gggttcgatc aagatttgtt tctccggagt accaaaagca agcatgacgt cgttatgaac
    38221 ataaagtccc aaagtatgga accccagaaa aaggctgacc caacttaaat gggatttgat
    38281 agcttcttta tggtctaaca ttcttgccaa aacattatct tcattctgct ccggattgta
    38341 atctctaatg aagaatatag ctccatgagc aaaggctcct gtcattataa accctgcgat
    38401 gtattggtga tgagtatata acgcagcttg agtagtaaag tcttgtgcta tgaatgcata
    38461 agcgggtaaa gaatacatgt gttgagctac caaagaagta ataaccccta aagaggctag
    38521 agcaagccct aattgaaaat gaatcgagtt attgattgtg tcataaagac ccttatgtcc
    38581 acgtcctaat cgaccccccg gaggaatgtg tgcttctaaa agatctttca tactatgccc
    38641 aatcccgaag ttagttctat acatatgacc agcaacaaga aaaagaaatg caatggctaa
    38701 atgatgatga gccatatcgg tcagccataa actttgcgtt tgtggatgga atcccccgag
    38761 aagagttaga atggcagttc ccgccccttg ggcggtacca aataaatgac tatcagaatc
    38821 ggggttttga gcataaagat tccactgacc tgtaaaaagc gggcctaacc cttgaggatg
    38881 tggtaataca tctaataaat tattccatct aacgtactcc cccctggatc caggaatagc
    38941 gacatgaact aaatgccccg tccaagccaa ggaacttact ccgaagagtc ctgacaaatg
    39001 atgatttaga cgagattcgg catttttaaa ccacgaaacg cttggtttcc atttcggttg
    39061 caggtgtaac caacccgcta ttaaggatat ggcagaaaga aataataaaa aaagagcccc
    39121 ggtataaaga tcttcattag tgcgtaagcc aattgtatac caccactgat aaacaccaga
    39181 ataggcaata ttcactggtc cgagagcacc ccctcgagta aatgcttcca ccgccggttg
    39241 accaaaatga ggatcccaaa ttgcatgcgc aattggtctt acatgtaaag ggtcctttac
    39301 ccatgactca aaatttcctt gccaagctac atgaaataga tttccggaag tccaaagaaa
    39361 aattattgct aactgcccga agtgagaagc aaaaatattc tgataaagac gttcctcagt
    39421 aatatcatca tgactctcaa agtcatgtgc ggtagcaata ccaaaccaaa tacgacgagt
    39481 agtggggtcc tgggctaagc cttggctaaa ccttggaaat cttaatgcca taatgctttt
    39541 caaatcctcc tagccattat cctactgcaa taattcttgc taagaagaac gcccatgttg
    39601 tggcaattcc acccagaagg taatgggtta ctcctacagc acgtccttgt acaatgctca
    39661 aggctctagg ctgagtagca ggagcaactt ttaatttgtt atgagcccaa acgatggatt
    39721 caataagttc ttgccaatag ccgcggccac tgaatagaaa cattaaactg aaagcccaga
    39781 caaaatgagc acctaggaaa aaaagaccat atgcagataa tgaagaacca taagactgaa
    39841 ttacctggga tgcctgtgcc cataagaagt cacggagcca cccattaata gtaatggaac
    39901 tctgcgcaaa gttccctccc gtgatatgag ttactactcc ttgatcgttt atactacccc
    39961 aaacatctga ctgcattttc caactgaaat ggaatattac taccgaaata gcattgtaca
    40021 tccagaatag acctaagaag acatgatccc aggcggatac ttggcatgtc ccccctcttc
    40081 caggtccgtc acaagggaaa cgaaaaccca gatttgcttt atctggtatc aaacgggaac
    40141 tacgagcaaa tagaacacct ttcagtagta tcaataccgt cacatggatt gtaaatgcat
    40201 gaatgtgatg taccaaaaaa tccgcagttc ctaatggaat aggtaacaac gctactttgc
    40261 cgcctactgc tactaaacca ctaccccccc aagtcaagct ggtgcttgtt gttgcaccag
    40321 gagctgttgc accaggtgct aaagcgtgag tgttttgtac ccattgagca aagacgggtt
    40381 gtaattgaat agcggtatct gaaaacatat cttgcggacg ccctaaagcg ctcatggtat
    40441 cattatgaat atacaaacca aaactgtgaa agcctagaaa tatacatgcc cagttgagat
    40501 gcgatatgat tgcatcgcgg tgcctaagga cacgatctac tagatcgttg tatcgagtag
    40561 ttggatcata atctcttacc ataaaaatgg ctgcatgtgc agcagcaccc actataagaa
    40621 atccaccgat ccacatgtga tgtgtgaata acgaaagtac tgtcccatag tcagtagcga
    40681 gatatggata agggggcatg gcatacatat ggtgagctac aacaatggtt aaagagccta
    40741 acatagctaa atttagagat aattgagcat gccatgacgt tgttaggatt tcatagaggc
    40801 ctttatgacc ctggcctgta aatggacctt tatgagcctc taaaatatct ttaaggccat
    40861 gaccaatccc ccagttagtc ctatacatgt gaccggctat caggaaaaga attgcaatag
    40921 ctaaatgatg gtgtgcaata tcggtcagcc atagaccccc tgttactgga tctaatcctc
    40981 cacgaaaagt aagaaattcg gcatattttg accaattcaa ggtgaaaaac ggggttgctc
    41041 cctcggcaaa acttggataa agttgagcca aaagatcccg gttcaagata aattcatggg
    41101 gaagtgggat ctccttagga tctactccag cgtctagaaa ttggttaatt ggtaaagaga
    41161 catgtatttg gtgtcccgcc caagaaagag atccaagtcc tagtaacccc gctaaatggt
    41221 gattcaacat ggattctacg tcttggaacc aagccaattt tggagcagct ttgtgataat
    41281 ggaaccaacc agcaaaaagc attaacgccg caaagaccaa tgcaccaatt gcagtacaat
    41341 agagttgtaa ttcactagtt attccagacg ctctccaaat ctgaaaaaaa cccgaggtta
    41401 tttgtattcc tcggaaaccc ccgcccacat caccattcaa tatttcttgg cccacaattg
    41461 gccaaaccac ctgagcgctg ggtctaatgt gagtaggatc gcttagccat gcttcataat
    41521 tggaaaaacg ggcaccatgg aaatacatgc cactcagcca aagaaatatg atggagagtt
    41581 gaccgaaatg ggcactaaat acttttcggg agatctcctc caaatcactg gtatggctat
    41641 cgaaatcgtg agcatcggca tgtaggttcc agatccaagt ggtagtatca gggcctttag
    41701 ctattgttct tgagaaatgc cctggtctgg cccattcctc gaaagaagtt tttacgggat
    41761 cccgatccac caaaatttta acttctggtt ccggcgaacg aataatcatt gagtcctcct
    41821 ctttccggac aacacataca aagagacctg ccaacagtca agtaattagt gaacctctga
    41881 aatctattta taattagttc ctttccttcc tatctcccag ctatttttcc tttagttatt
    41941 tactagagca attatgatct ggaagtcgat ccggggcaag tgttcggatc tattatgaca
    42001 tagccatgag gcgctcaacg gacctttata atattggaaa atcctttccc ggcttcgact
    42061 tgacacaaaa actctttttt tattcatatt taaattgaaa ttacaggtac ttagatggag
    42121 ctgcttcgta tcttacatag aacgtatgac tattgctcga ttccaaatca cttcattggg
    42181 gcagtcatga ataagacccc agtatccaca ttcaaggttt tttttttatt gaatagcaaa
    42241 aagggatgta tgatgtactg tagtcgcgta tcatttatgc ctacgaggta ctagacaaaa
    42301 tagaacagaa caatcgtaga agggatacaa tgaaattcct tgattagctc ttcccagagg
    42361 ggagatctat tttattttac tgacggataa aaagaagatt cttattcaaa ccgccgcgtt
    42421 atcttcaacc aattatgcgc ttcaatataa ttacctggag tcagcgctat agcttgtttc
    42481 caatactcag cagcttgatc ggaccaagct tccgcaattt cagaatctcc ctgccgaatg
    42541 gcctgttctc ctcggtcgga ataggtgggt cgattccttc ccttagaacc gtacttgaga
    42601 gtttcctacc tcatacggct cagcaatcaa ttattttgat gtcccatctt aatctaccct
    42661 atctaactaa ataagatttc tcaaaaatag atcccatttt tttctcgggt taaccagaag
    42721 gggttaatta catttacata agttttaaac tttcattttg attcaaaata agttttatct
    42781 tttctcctac cttcagaaaa acgaacctca ctatcgttcg ctttttctga aaggtaacta
    42841 tctcagtttc attttcatat agaatctttg aaaaagactt tcctctctaa gaaagaaagg
    42901 acttactatc tttgggatct gatgctacac cgctgctcaa taccttcctt agtggatcaa
    42961 ctctattaca taagttgatt cctaacttat atctcctcat atcatgacat aagtaagcag
    43021 ttttttcttg ttgtatcggc ccaaaatctc actagttgat ctttacggcg cttcccctat
    43081 caattagatc ttttatctat ccatagaata tagtattata ggcatatcta tttcttcttt
    43141 ttttgctttt atgaagtctc tttctttgct acagctaata aaaatcgttg ctttgtacga
    43201 tacatatgta gaaagcctat cctctagtat ttactagcgt attttatctt tctttccctc
    43261 tttctatagt ggagatagtc gcacgtaatg acagatcacg gccatattat taaaagcttg
    43321 tggtaagaat gggtttcgtt ctagtgcccg gaaataatat tccaaagctt ttgtatgttc
    43381 tccgttactt gtgtggataa ggcctatgtt atacagtata taacttcgat catagggatc
    43441 aatttcgagt ctcatagctt cataataatt ctgtaaagct tccgcataat ttccttcgga
    43501 ttgagctgac atccgttacg gtcgttcatt ctattcaaag aatccccgtt tcagaaccgt
    43561 acgtgagatt ttcatctcat acggctcctc ccttctgtgc ataatgaatg ataataatcc
    43621 atggaaccaa aagaatattg aaatattctc attatgaact gacagggact agtgttttta
    43681 caagaaatct ctagccagcc ttcctgcaag aggtcctttc ttaacactaa tcgtgttgtt
    43741 gctagataga aaaggttact ccaacaattt ctttgtcctc aacgccccct atttccagga
    43801 attagtcact tcaacagtct ttgatggtta tataggtatc caaagtacaa acgggatgga
    43861 tgtttgttgt cccaaccatt cttgttagtt ccgatcccga taaggaaagg gattatttat
    43921 aacaaagttt ttttgttgat tcctaggtgt agtgcttctt cccctatgcc gcctattggt
    43981 actgatggct ctaatacaga aaagaagaac ctataggtgt aacctttcgc tcaatactag
    44041 attataaaat ggaagcatct gaggctgcat caatcgggga tacacaatag aaggaattgt
    44101 tctatttcca aacttcacct tcaagaagca tagatttttt tcaggtttat ttcaagaaac
    44161 gcctttcgtt ttataccgaa tccaaccctg cgtgccttta ctcgtaagac gtagaacact
    44221 aaatagaatc aaatcgcacc atctctataa taggtaaatg cctccttttc tccggaagtt
    44281 gtcggaatta ttcgtaataa gatattggcc acaattgaag aggtcttatc aataaaattt
    44341 ccatttatcc gtgatctagg catagttcgc aatccattct ataattcttc tcattacctc
    44401 gcgtgggaaa agaatcccac aaacaaagga attgtatagg acgaaataac ataaaaaaag
    44461 actcgttcta aacatgaaat ttctttttcc tacagattat gataactcaa aaagtttttt
    44521 attatgatta aaattttatt atgattaaaa gaggaaaaag aattgaataa tcattctatg
    44581 ataaaaatcc catccatttt aatatttcga attgttataa tcggttggtg gtacctatac
    44641 tgcaaaaata tgaatggctc gctattcacc cgatttctgg gtcataatca taaaattatg
    44701 tcggagagat ggccgagtgg ttgaaggcgt agcattggaa ctgctatgta ggcttttgtt
    44761 taccgagggt tcgaatccct ctctttccgc accttagcct acctaattca agagcgttat
    44821 tgaccacaac ggatcaaata acaaggaata ggattattcc aatagttaga cctttctttg
    44881 aaatgaattc tctattccta tcctaattgg ggtggtacga aaaatactga tttaagggta
    44941 gccaggacat acaaatatcc ccgtggaccc atttatgata catgaatggg aaaaatatcc
    45001 ggagcaaacc ccttagctcc ggtcgattta cttcagcgaa aagggggcaa aattccccga
    45061 atccttgcca ttttagttag gttcaagtct gacgggaata atattctacg actagcaact
    45121 cgtttatttt caaaccaacc cacttactat ctattatttg attgactaac cccttatatt
    45181 gggatgagtg aagagtcaaa tgttttggca attcttcatg ggaggatgaa tcaagataat
    45241 tttgaatcag agctttggat ttttgttcat ccctcgtcgt aataatatct cggggtttgc
    45301 agcgataact tggtatatct actatatggc cattaactaa aatatgtcta tggttaacta
    45361 attgccgagc tccaggaatg gtcgaagcca tacccaatcg aaaaagtatg ttatccaaac
    45421 gcatttcaag taattgtagt aaaacctgac cagttgaccc tttggctttt ccggcgatac
    45481 gaacatattt gagtaattgt cgctctgtca gaccataatg aaaccgcaat ttttgctttt
    45541 cttctagacg aatacgatat tgagactttt tcccagaacg cgattgattt ctaagatcat
    45601 ttccgggttt aggtctttta ctagttagtc ccggtaaagc ccccagacgg cgtatttttt
    45661 tgaaacgagg ccctcggtaa cgagacataa aaactccttt tttatttaca aaataaacct
    45721 aaattaagac tgaactaaac gataaacgaa aaaaatctac tgaagttaag ttgtactaca
    45781 aagaagaatt agatgaattg tatcaatatt cagactcttt tgtatatata gcaaggtagg
    45841 catactttgc tatatttgtt ctgtagagat ctaaccaacc actttaatcc gttttttatt
    45901 catagttgga agttcttacg acataataga tccgctcttt ttgagaaaaa gaaagaagtc
    45961 tttttaatat tccttgagtt caagaagaca ttattaatca tgtaaaaagt ataaaataga
    46021 acaaagagag aaaagccggc tatcggaatc gaaccgatga ccatcgcatt acaaatgcga
    46081 tgctctaacc tctgagctaa gcgggctcac ataacataaa ttgtgttgtg cataggaatt
    46141 cagtcaacta cttagctctt agctattcaa aatagataat taatatgaat agagaaaaaa
    46201 tgaattctga atagaatgtt attttataac aataaatata taatataaca taagaattaa
    46261 tataagcata aatagaatga taatagaatg atatatgata tcaaaatttt caatgggaag
    46321 aaattttaaa ttttttcttt tccatgattc tcttttatat ataaaattta taatgaatat
    46381 gattatcaat atcttaattc taaattatta gaaatgaata aaaaatatgg cattagaaat
    46441 ataaaagaga gtcgaacgtt caagtatttc aaatcgcggg ggaaaagtga gaggaagaga
    46501 ggaatatata tgtggtatat atccatccat attgaattgc ggagacatca atgatagaat
    46561 catttctgat tcaaccaaat ataggtccag gtccttcact tcaatagaga aataaggggt
    46621 agataagaaa gaaataaaat aaatcaaaga aggagaaacc ctttagatag agaagctgta
    46681 tctaatgaat tcaatggttt gaattcaatg gttaacggtt ccagcagaaa cgaaagaaag
    46741 aaggggatgg catcccagcg agatcttcgt ctcaaactaa aaaggggata tggcgaaatc
    46801 ggtagacgct acggacttga ttggattgag ccttggtatg gaaacctact aagtgataac
    46861 tttcaaattc agagaaaccc tggaattaaa aatgggcaat cctgagccaa atcctgtttt
    46921 cagaaaggga tttctgaaag cgagaataaa aaaaggatag gtgcagagac tcaatggaag
    46981 ctgttctaat gaatggagtt gactgcgttg gtagaggaat ccttctatta aattttaatt
    47041 taaactccat aaagaatgag ggatgaacct atatacgata cgtacgtata cgtactgaaa
    47101 tatcaaagat tctattaatg ccgccctaaa tatatatttt ttacataaaa aagaggcata
    47161 atttttgtga atctattcca agttgaagga agaattgaaa attcagtgat caaaccattc
    47221 actccatagt ctgatagatc ttttgacgaa ctgattaatc ggacgagaat aaagatagag
    47281 tcccgttcta catgtcaata tcaataccga caacaatgaa atttatagta agaggaaaat
    47341 ccgtcgactt tataaatcgt gagggttcaa gtccctctat ccccacaaaa aggaccattt
    47401 tactccctaa ctgtttttat ttatacttct attctttttt cttttcggca gcgccccaaa
    47461 ataagctata tttcctgtac tatttcacaa aaggatcgga gcagaaaagc ctctctcgta
    47521 ccacaagtct tgtggtatat atgtaaaaaa gaaaatctat gatcaaggaa tcctcgtttg
    47581 aatcattcac agttcacatc attattttaa acttaaaaag tttttttttt ctggaaattc
    47641 cagggcctgg gtaagagttt gtaatgcttt ttgattctct tgaattgaca tatacccaag
    47701 ccctctagta ggatgggcat ggtgcctcaa gcaaggttgg gatagctcag ttggtagagc
    47761 agaggactga aaatcctcgt gtcaccagtt caaatctggt tcctgacatt gagtatccat
    47821 tattaacctg tggttaataa tggatactca tacaaattcg atacgaatca gcatatatac
    47881 atgctatcgt ccgaatgtct agagagagaa aatcctaccc tttttcttca agtctgtata
    47941 aaaaagaggg aaaataaaaa atacagatcg agtcagaaat gaggctaaat aaaagaagtg
    48001 agcctttatt atatggatct agtagttctt tttttattat atatatatgg catggagggt
    48061 tcctcctaac attctaaata tgaatagtga aaaaaagaat tacaatatga agttagttgc
    48121 gtgtaaaaac ccaagactgt atatagtctc gaggggtgga aagatccgaa tagacaatgt
    48181 gaaattaaga tccagtacaa gtagaatcct atcctctttt atttctttct tcattttttc
    48241 ttttctttgt tttttctttc atattccatt ccgttattcc ccctacgtga gtttcaagag
    48301 cctatctaag tgatgtgcgc ggtacaaagt tcatggtaca gaacttattt gattcatctt
    48361 attagcccgg cgcgccctaa attaatagaa tatcttccaa atgggggaat ctcaacgagg
    48421 acccattttt ttgcgcatct atatatatat atatatagga aaaaaagttc gattactctg
    48481 tttgatctag aagattatgt aaacaaatgc ctttaatatc tcgcggtgta aaaataaaat
    48541 ggggttttta ccattcaatg agcatcttgt atttcataga attttggagc aatataatcc
    48601 ttacgtaagg gccatcctat ccaactttca ggcatcaaaa tccgtttcag gcgcggatga
    48661 ttatcataag agattcccaa catatcataa gattcccgtt cttggaaatc cgcacttttc
    48721 caaatccaaa aaacagacgg aattctagga tttatccttg gggcaaatac ttttatgcat
    48781 acctcctctg gctgatccac accataatct attctcgtaa gatgatacac actagctaag
    48841 agtccgcctg gtgctacatc ataggcacac tgggagcgta gataattgta accatataca
    48901 tatgaaatga cagcaatgga atgccaatcc ttgggcttta tttgtaaagt ttcgactcct
    48961 tggtaatcga agcctaaaga tctatgaact aacccatgct tgactagcca agcagacaaa
    49021 tgaccctgca ttttttaatc tctcccggat tttcatttgt ataagtattc cacgtttacg
    49081 atgaaatttt tcaaaatgga agctattctt ctgcacaaaa gaaaagcagc ccccctaatt
    49141 aactaattcg tgggaagata ctgaactttt gtatttgaaa aatgtttcat aaggtatctc
    49201 tgaagtagat cgcgattgat agagtaatcc ttgatcataa tttccagtat gcgtgctgcg
    49261 tccaacataa aacttgtgag tggtagtaaa acatcgattc ttctgttgag aaccaaatct
    49321 ctcttcatag atttctcgag ataccttctt acgcagtttt gttatagcat caataactgc
    49381 ctccggttta ggggggcaac ccggcaaata aacatccaca ggaattagct tatcaactcc
    49441 tcgaacagta ctataagaat cagtactgaa catacctccc gtaatagtgc aggctcccat
    49501 agcaatgaca tattttggtt caggcatttg ctcatataat cttactaaag agggagccat
    49561 tttcattgtt actgtgccgg ctgttaaaat taagtccgct tgcctaggac tcgatcttgg
    49621 taccaagcca taacgatcaa agtcgaagcg tgagcctatt aatgaagcaa attcaataaa
    49681 gcaacaactg gtaccataca gaagcggcca taaactggag agtcttgacc aatttgaaag
    49741 atcatttgat gtagttgaaa taactgaatt ttgggttgtt tgatcaagta ccggaaactc
    49801 aatggaattc ataactgtct caatgtcatt tttttcttct tttttctttt tattgtctga
    49861 atattcagga gctaagacca ttccaacgct ccttttcgcc atgcataaac tgaaccaaca
    49921 attaggataa gcacgaaaat taaagcttct ataaaaacgg atacacccaa tacatcgaaa
    49981 ctcattgccc atgggtaaag aaaaaccgtt tcgacatcaa aaacaacaaa aaccagagca
    50041 aacatataat aacggattcg gaattgtaac caagcgtcgc ccatcggttc tatgcccgat
    50101 tcataactag aaagtttctc cggcccttcg ctagtcgggg ctaaaactcc ggaaatgaaa
    50161 aaagccaaaa aaggaataag acttgatatt attagaaatg cccagaaaat gtcatattcg
    50221 taaagcagaa acatagatgc actcctatga atgtggaaaa aaatataccg tattcctcga
    50281 ttcgatctgg aatttgaatt aatctataac tgtttagtcg aaataccaat gaattttgat
    50341 tgaacccaaa atttttttgc tgtgggtcat tcttgtttca agattcattg agtggaatcc
    50401 ttttttcact tacttaaatt aaatttcgat atgttagaga tatattatgc ttttattaca
    50461 aacttatcgt ttttatcttg tctcagattt tctctaaaaa aaaaagagaa aaaagaatta
    50521 cattttttta tatataattt atatagaatt tttattaaga ttaaattaag ataatattaa
    50581 gaatattaag aattatatat gtatgttata tattttatga tcatatcata taataaggta
    50641 ttggttgatt cttttcatta agatccaatc cagttagagg attgttgttt ctattgatta
    50701 gatacggaaa cagaatacat cgccctattc tattttttat ccttgttcta gacttaatgg
    50761 atttgattca atgcattgaa ttgagagaaa cccttacata ttacaaccct agggttctat
    50821 ccccaattta cgggttttga gtctgtacta cctcgacctg caacccatcc cccaaaaaca
    50881 aaaaagaagc gggttatgaa attagagctc gaagtcttaa aagaagaatc tataatatcg
    50941 atctttagta cttcaaatgg gtccaaaaag gagggaaaga cttatttttt ttttatactt
    51001 atatattttt tttaataaat aagaaaaaat agttttaaag tcagaccaac cacccactgg
    51061 gttagccttc atgtaaaaaa agatttattt tgaacgaacc ctacacaacg aagtatatca
    51121 caacgggaaa gtaagtcagt cgaatcctaa ataatttaca gaataaactt ctaattgaat
    51181 cgcaattctc aaatcaaatg attcgacaga ccaaatcccc aaacaactca tagaaataga
    51241 aagggctgca aacactaata gagttaggag ccattcatta tctctgaaac aacgaattgg
    51301 gttctgctcc cgaaaaaact atgagttggg ggcttcttaa ctcgtccaag tgcaaacaga
    51361 cccccaatct tcttgcataa agtcagcatc ggtagaatta taatggtgag caattgggtt
    51421 ggggtatatt aagatctata aaaatagatt ttgtaaaaaa aaagggaata tcacaaactc
    51481 tttgagtttg gataggaaaa caaacaaatt cgtgtgtaat tcacccacta aagaagaaaa
    51541 gacgggtttt ttaaaccgag attgaaaaaa taccaattgg gcccattgaa atgaattttt
    51601 tccgttttat gctcacccac ggggatcgct cggagcatgt gataattatt ctatttcgat
    51661 ggaccaaaca actgtccgac tacaacctac aaccaacaaa caagaatgag gaaatgaaaa
    51721 ctatacaagt ttttagggct atacggactc gaaccgtaga ccttctcggt aaaacagata
    51781 aaacttatta ttatcaaaat gattcaaact gttccaaaga cccaacatgc attttttttg
    51841 cattgggctc tttcatcaac tgatataaat atcagaaagt ccgccatact ttttcttaac
    51901 agaaagataa cgagatggct ccacgtgctc tgattcatta tttagattat gatccaggag
    51961 caataccaaa gtgtttcaaa gaagagttac cttgacgtag gtctgcctct ggcctagatc
    52021 aacctaagtt aaatggagtc tctatcgctc tgctcaaaga gtcaaatatg aaacttcata
    52081 caccttaaag ttcatagtac gaaaagatat ttgtttgagg tccttatact cattatgcct
    52141 agcattgaat gggctgtgta ttcaccctat caattatcga atcaatgatg ggttctattt
    52201 ggagcctaaa ttggcaccct acccaaagcg gaccgaatat ttgtcaggct attgttccct
    52261 cgaatatata gagtaagaca tcgatttatc aataagatca attttgttga ttgcatgatg
    52321 gactcccctg aaaaacattg gcgcgcgtgt aaacgagttg ctctaccaac tgagctatag
    52381 cccttgtgat agatagttta tcatggaaat tatttcttgt caagatgaat cttctatgat
    52441 ccaacatgat agcttctgat ctgtttcctg ccaagaattg gtattgctta gaaataagat
    52501 tgcatctata attaattcat cgatatgaca agcccctttc tttctctttg tgatgataaa
    52561 ttacctactt aacccagtgg ttagagtatt gctttcatac ggcgggagtc attggttcaa
    52621 atccaatagt aggtagaact tattagatac cggagtaatt ggtatctaat aagtttttct
    52681 acccaccccc ccttttttta gttgcatcag aaatgctatt acagttgatt tgactcaatc
    52741 cgcaaaacca aaatatggtg tataaacaga acttactttt tattggggcg caccaattag
    52801 ttatgaaatt acattgatag cctcgactcg cgtcctagct cgtctgacgg ctaaatttgc
    52861 ttcaatagtt tgtctcttgc cctcagcccg acttaagtta gcttcagcta tttcaagagc
    52921 ttgctgagct tcttgtggat caatgtcact acccttctcc gcatcattta ctaaaatagt
    52981 aatctcatta ttgcctactc tagcaaaacc acccatcaga gctattttta accattggtc
    53041 attaagacgt agtcttaaaa tacctatatc tacagctgtg gcaatagggg cgtggtttgg
    53101 taatacaccg atttggccac tattagtaga taaaacaatt tctttcactt ctgaatccca
    53161 aacaatttga ttcggggtta gtacacaaag atttaaggtc atttcttcaa tttgctctcc
    53221 acttctaagg tcacagcctt cgcggtagct tcatcgatgt tacctaccaa ataaaaggcc
    53281 tgctcaggaa gagcatctaa ttctccggaa aggatcagtt gaaaccccct aattgtttct
    53341 gctagaccaa catatttccc tggagagccc gtaaatactt ctgctacgaa gaagggttgt
    53401 gataagaaac gctcaatttt tcgtgctctt gcgacggtta aacgatcctc ttcagataat
    53461 tcgtccagcc caaggatagc tataatatcc tgaagttctt tgtaacgttg tgaagtttgc
    53521 ttaactcttt gcgcaatttc ataatgttct tcaccaacga tgcgaggttg gagcatagtt
    53581 gacgtactat caagaggatc tactgctgga tagatacctt ttgaagctag tcctcttgat
    53641 agtacggtag tagcatctaa atgtgcaaat gtcgtggcag gggcagggtc ggtcaaatcg
    53701 tccgcaggta cataaactgc ttgaatagaa gttatagacc cctctttggt agaagtaatt
    53761 ctttcttgca aagtacccat ttctgtacta agggtaggtt gataacccac agcagaaggc
    53821 attctgccta ataaggcaga tacttcggat cctgcttgga caaatcggaa aatattgtcg
    53881 ataaatagaa ggacatcttg ttcattaaca tcccggaaat attccgccat ggttagggca
    53941 gtcaaaccaa ctctcatacg agctcccggc ggttcattca tctgaccata gactagagct
    54001 acttttgatt ctgcaagatt ttgttcatta ataactccag actctttcat ttccatgtaa
    54061 agatcattcc cctcacgagt acgctcgccc actccgccaa atacggatac gcctccatga
    54121 gctttggcaa tgttgttgat caattccatg ataaggactg ttttacccac tccagccccc
    54181 ccgaatagtc ctattttccc cccacgtcga taaggagcta aaagatcaac tactttgatc
    54241 cctgtttcaa aaatggataa ttttgtatct aattgtataa aagcaggcgc agatctatga
    54301 ataggagatg ttgtgcgagt atctacagga cctaaattat caacaggctc tccaagaacg
    54361 ttgaaaattc gtccgagagt tgccccaccg actggaacac ttagagcagc tcccgtgtca
    54421 ataacctcca ttcctctcat cagaccatct gtagcactca tagctacagc tctcactcga
    54481 ttatttccta ataattgctg tacctcacaa gtgacattaa ttagctcgcc gtcagtatct
    54541 cggcccttaa ctaccaaagc gttgtaaata ttaggcatct taccgggggg aaaggacaca
    54601 tctagcaccg gaccaatgat ttgagcgaca cgccccaggt ttttttcttc aagtgtggaa
    54661 accctgagac ccgaaggggt aggatttgtt ttcataataa taaaaagtga aatatgtaga
    54721 aattctttgc attttgtaaa ccgaagaaaa aatgtccgat agcaagcagg ttgatcagtt
    54781 aattcaataa taaataggag ttagtacttg atttcgttgg taccattcaa gcgactccaa
    54841 ttctattgtt tactcgttca atgagttaat tttcaagttt caccaaccta aaaaagaagg
    54901 tagatggata aaaaccatga gggaacgttt gagttctcta tccttataga caataccatc
    54961 catattttat atggaattcg aacctgaact ctatttataa ttcatttttt tatcacattg
    55021 gccattgttt tttatttcag catatatttt tccgcctctt ctctaccttt tcagggacga
    55081 attccggata gttttacatc taggatttac atatacaaca tatagcactg tcaagagtga
    55141 atttcctttt ttttgagata tttcgattca aaaaagtacg ggattagaaa ctttaaaacc
    55201 aggggttggg ttgcgccata catatgaaag agtatacaat aatgatgttg atgtatttgg
    55261 cgaatcaaat accgtggtct aacaaccaac cattctgatt agttgataat atttgttgag
    55321 agttttgtga aagattccgg tgaaaggttt cattaatggc taattcatgt cgagtagacc
    55381 ttgtcgttgt gagaattctt aattcatgcg ttgtagggag ggacttatgt caccacaaac
    55441 agagactaaa gcaagtgttg gattcaaagc tggtgttaaa gattacaaat tgacttatta
    55501 tactcctgac tatgaaacca aagatactga tatcttggct gcattccgag ttactcctca
    55561 acctggagtt ccacctgagg aagcaggggc cgcagtagct gccgaatctt ctactggtac
    55621 atggacaact gtgtggaccg atggacttac cagccttgat cgttacaaag gaagatgcta
    55681 ccacatcgag cccgttgctg gagaagacaa tcaatatatt tgttatgtag cttatccttt
    55741 agaccttttt gaagaaggtt ctgttactaa catgtttact tccatcgtgg gtaatgtatt
    55801 tggtttcaaa gcgcttcgcg ctctacgtct ggaggatctt cgaattcctc ctgcttatgt
    55861 taaaactttc caaggcccac ctcacggtat ccaagttgaa agagataaat tgaataagta
    55921 cgggcgtccc ctattgggat gtactattaa accaaaattg gggttatctg ctaaaaacta
    55981 cggtagggcg gtttatgaat gtctccgcgg tggacttgat tttaccaagg atgatgaaaa
    56041 cgtgaactca caacccttta tgcgttggag agaccgtttc ttattttgtg ccgaagctat
    56101 ttataaatca caggccgaaa caggtgaaat caaaggacat tacttgaatg ctactgcagg
    56161 tacatgcgaa gaaatgataa aaagggctgt atttgccaga gaattgggag ttcctatcgt
    56221 aatgcatgac tatttaacgg gtggattcac tgcaaatact agcttggctc attattgccg
    56281 agataatggc ttacttcttc acattcaccg cgcaatgcat gcagttattg atagacagaa
    56341 gaatcatggt atccactttc gtgtactagc gaaagcatta cgtatgtctg gtggagatca
    56401 tattcactct ggtaccgtag taggtaaact ggaaggggaa agagaaataa ccttaggttt
    56461 tgttgattta ctacgcgatg attttattga aaaagaccga agtcgtggta tttatttcac
    56521 ccaagattgg gtttctctac caggtgttct gcctgtggct tcaggtggta ttcacgtttg
    56581 gcatatgcct gctctgaccg aaatctttgg agatgactct gtactacagt tcggtggagg
    56641 aactttagga cacccttggg gtaatgcacc gggtgccgta gcaaatcgag tagccctaga
    56701 agcgtgtgta caagcgcgta atgagggacg tgatcttgct cgtcaaggta atgacattat
    56761 ccgtgaagct tgcaaatgga gccctgagct agcagctgct tgtgaagtat ggaaggaaat
    56821 caaatttgaa tttgaagcaa tggatacttt gtaatccagt aattaccatt cgttccttta
    56881 attgaattgc aattaaactc ggcccaatct tttactaaaa aaggattgag ccgaataacg
    56941 aataaggttc ctattgcatt ttccaggcat atatacatac tggatttagg tatacaagat
    57001 attaaataca gactcaacaa ttcaaatcct tatgttgttg gatccataat gaattctatg
    57061 gatccttgag atgggattag tagaatattt tctatacccc ttaattccgg actatggtcg
    57121 aatcgagcca atggtcacaa cgctttatcc ccgtcccgta tattgtcctt ttccttcggc
    57181 attacaatag aaacttatta ttctccaaag ttttcaaaaa aggaattatt cctaggatag
    57241 aacaaatctt ttcgatgata atttgtacac ggcacgggat aaccctctct tttgattcta
    57301 attgaagaaa aatagattga tagtgaagtg atatctagat taccacaaaa aagattctcc
    57361 ttttttcaag actcatccgt aattagttaa tcattctatt ggatctatat gcttattccg
    57421 agaggatata ttcaaatgat tattcatcga atgactattc atctattgta tttacattca
    57481 aatagggggg caggcaagct ctatggaaaa aaggtggttc cattcgatat tgtttaacga
    57541 ggaattaaaa cataggtctg ggctaagtaa atcaatgcat agtcttggtc ctattgaaaa
    57601 taccggtgaa agtgaagatc ccgttatata tgatagggat aaaaatattg atagttgggg
    57661 cgatagtgat aattccagtt ctaataatat ggatactttt ttcgatgtca gggacattcg
    57721 gagtttcatc tctgatgaca tctttttagt tagagatcat aatggtaaca gttattcgat
    57781 atattttaat attgaaaatt ttattttcga gattgacaac gaccgctctt ttatgaatga
    57841 actagaaagt gccttttata gttatctgaa taatggttct caaagtgaca atcactacta
    57901 cgatcgttat atgtatgata ctcaatatag ttggaataat cacattttta attgcattga
    57961 tagttatctt cgttctgaaa taagtattga taattacatt tcaggcggta gcgacaatta
    58021 cagcgacagt tacacgtata gttacatttg taatgaaagt gtaaatagta gtgccaacga
    58081 gagttccagt ataagaatta gcacaaatag aagtgatttc aatatgagaa gaagatataa
    58141 tgatctcgat ataaataaaa aatacagaca tttgtgggtt caatgcgaaa gttgttatgg
    58201 gttaaattat aagaaatttt ttaagtcaaa actaaatgtt tgtgaacaat gcggatatca
    58261 tttgaaaatg agcagttcag atagaattga gctttcggtt gatccgggta cttgggatcc
    58321 tatgaatgaa gacatggttt ctatggaccc cattgaattt cattcagaag aggaacctta
    58381 taaagatcgt atcgattctt atcaaagaaa aacagggtta actgaggcta ttcaaacagg
    58441 cataggtcaa ctaaatggta ttcccatagc tattggggtt atggattttc agttcatggg
    58501 gggcagtatg ggatccgtag taggcgagaa aattacccgt ttgatcgagc atgcgagtcg
    58561 taaagctctc cctcttatta tagtttgtgc ttcgggagga gcgcgcatgc aagaaggaag
    58621 tttgagcttg atgcaaatgg ctaaaatatc ttccgcttca tataattatc aattgaataa
    58681 aaagttattc tatgtatcaa tccttacatc tcctacaacc ggtggggtga ctgcaagttt
    58741 tggtatgttg ggagatatca ttattgccga acctaatgcc tacattgcat ttgcgggtaa
    58801 acgagtaatt gaacaaacat tgaataagac agtacctgat ggttcccagg cggctgagta
    58861 tttattccat aagggcttat tggactcaat cgtaccgcgt aatcttttaa aaagtgttct
    58921 gggtgagtta tttcagcttc acggtttctt tcccttaaat aaaaattcaa tcaagtagag
    58981 cattcaatta agttatttta tttggggcaa aaaagaagta ttttagtaag aaaaaaagag
    59041 gagttcgttt tcattacggg cataaaataa atttatattg taagaagaat cagaagttcc
    59101 ggatactttt ttccccccag atctgtattt tatacctata atcggtgcta tattcctgat
    59161 taggaatcag gaagtttcga tcaacaggat aaaagaatgc atttttttta tattttatga
    59221 agaagaaaga atttcatctt atcctcttac gtattataga gatagaaaaa atcaaataga
    59281 taaaattata gaatacaaat tgtgcatatt tcgatatcta ccgcgagaac ttatatttag
    59341 ttctacattc cttgcactta ttattctata cttataatag atatacttat cataagatat
    59401 ctttataaca ggtacatatt ttaaatcgag gtatccattc tatgacagct tttgatttac
    59461 cctccatttt tgtaccttta gtgggcctag ttttcccggc aattgcaatg gcttctttat
    59521 ttcttcatgt tcaaaaaaat aagattgtct agatccctat gaagcagacg cttttatatc
    59581 taaccaattt gatgaattat ttctaatggt tcacatcata atcgtgctag ttgatgagag
    59641 ttacttcggg aacaaaaaaa gtaaagtaaa attcatttgg gttattctct caattccaat
    59701 aaaatgcaac ttgatctagt atgaactggc gctcagaacg tatatggata gaacttataa
    59761 cggggtctcg aaaaacaagt aatttctgct gggcctgtat ccttctttta ggttcactag
    59821 ggttcttatt ggttggaact tctagttatc ttggtaggaa tctgatctcc ttattcccgt
    59881 ctcaggaaat cctatttttt ccacaaggca ttgttatgtc tttctatggg atcgcgggtc
    59941 tgttcattag ctcctatttg tggtgcacaa tttcgtgtaa tgtaggtagt ggttatgacc
    60001 gattcgatcg aaaagaagga atagtgtgta tttttcgttg gggatttcct ggaataaatc
    60061 gtcgtatctt ccttcgattc cttatgaggg atgtacagtc gattagaatc gaaatgaaag
    60121 agggtctttt tcctcgtcgt gtcctttata tggaaatcag aggccaggga gccattccct
    60181 tgactcgtac tgatgagaac ttgactccac gagaaattga acaaaaagca gctgaattag
    60241 cctatttctt gcgcgtacca attgaagtat tttgaaatga gaagaattaa tgctttgtta
    60301 gcatggggga ggggactaag gaatcctaat tttatagaac ttaacttcgg ttttttcaga
    60361 acactcattc gagcaaaagc cgatgtatat ggaatacgta tatggaatac acaaaaaaac
    60421 tctttttgtg taaacaaaaa aaacttcatt atttcagact agtaacaagt ctaagaagta
    60481 tgggttcttc acatatctca gaacatttca gaatataatc tagaattcat ctttttgggg
    60541 ggtggggccc actattttat tttgaattgg taggttagat acggatggat tctatattgt
    60601 aaataacccc tattttttta tttttttagt caagcgattt ttctttttat acgccttttt
    60661 cctgcttgat catcaaatca atgattggat cccttaataa ctataaaaat ccaaactttc
    60721 tcaggttttg ctacccattt tcgatttcga cattatatcg attttttcat aatttccctc
    60781 aagtattcct gggctgtagg tagcccttcg aaataatgga tctaacaaag gtggctgttt
    60841 cgaacattca tcgaaaagat gcaattgttt caaatttgac taatagaaag acccgaaaat
    60901 ttttttattc attcgaagta aacctttttt cttatttcta tattctttct tgatccaagg
    60961 actaaccaat aagtgaaaaa gaaaaaagaa gtcttagaac cataggttcg ataccttgtt
    61021 atagaaaact catgcttcat agaaatattc gaccggatag agtcgacgaa agaggtggtt
    61081 tcattagtaa tttacggatt aaaaatgcca caaaagaaaa aattaactac cctcacatat
    61141 tttgcatcta ttatattttt accctcgtgg gtttctctct cattaaaaaa aaacctggaa
    61201 tcctggttta caaattggtg gaatactagg caacctgaaa cgtttttgaa tgatattaaa
    61261 gaaaagaaac ttctagaaaa attcatagaa ttagaagaat ttttattttt ggacgaaatg
    61321 ataaaggagt acccggagac acatatacaa aagctccgta taggaatcca caaagaaacg
    61381 atacaattgg tcaagatgca caatgagggt catattcata gcattttgca cttctcgaca
    61441 aatataatat gtttcgctat tctaagtggt tattctattc tggctaatga agaacttctc
    61501 gttcttaatt cttgggtgaa agaatttatc tacaacttaa gtgacacaat aaaagctttt
    61561 tctattcttt tattaactga tttatgtatc ggattccatt cgcctcatgg ttgggaacta
    61621 atgatcggct ctatctccaa ggattttgga tttgatcata atgatcaaat tatatcgggt
    61681 cttgtttcca ctttcccagt cattctagat acacttttaa aatattttat tttccgttat
    61741 ttaaatcgcg tatctccgtc acttgtagtg atttatcatt caatgaatga ctaaagactg
    61801 gttcaccgat attaatcgtt tgttactttg tttgtacata cataaacaaa gcattaaaaa
    61861 tcttactcac cttttatatt tatacccatc ccagagattc ttcctgtatt ccattccagt
    61921 caaattattc cattacaata gcagaatctt ggatagggaa ctatactagt aacctaccta
    61981 atttattgta gaaattctcg ggatcaacga ttggaccatg caaaaaagaa atatcttttc
    62041 tcggataaag gagcagatgg ctcgatccat ttctgtatca atcatgctat atgttataac
    62101 ttggccatct acttcatatg catatcctat ttttgcgcag cagggttatg aaaatccacg
    62161 agaggcgact gggcgtattg tctgtgccaa ttgccattta gctaataagc ccgtagatat
    62221 tgaggttcca caagcgatac ttcctgatac tgtatttgaa gcagttgtaa gacttcctta
    62281 tgatatgcaa ctgaaacagg ttcttgctaa tggtaaaaaa ggaggtttga atgtaggggc
    62341 tgttcttatt ttacctgagg gatttgaatt agccccctcc gatcgtattt ctcccgaaat
    62401 gaaagaaaag atgggcaatc tttcttttca gagttatcgt cccacaaaaa aaaatattct
    62461 tgtgataggt cctgttccag gtcagaaata tagtgaaatc acctttccta ttctttcccc
    62521 agaccccgct attcaaaaag acgcgcactt cttaaaatat cctatatatg taggcgggaa
    62581 cagaggtagg ggtcagattt atcccgatgg gagtaagagt aacaatacag tctataatgc
    62641 tacatcagca ggtatagtaa gtaaaatcat acgtaaagaa aaagggggat atgaaataag
    62701 catagcggat acgtcagacg ggcaccaagt ggtcgatatt atccctccag gaccggaact
    62761 tcttgtttca gaaggtgaat ctatcaagct tgatcaacca ctaacaagta atcccaacgt
    62821 gggtggattt ggtcaaggag acgcagaaat agtacttcaa gatccatcac gtgtacaagg
    62881 ccttttgttc ttcttggcat ctgttattct ggcacagata tttttggttc tgaaaaagaa
    62941 acaattcgag aaggttcaat tgtctgaaat gaatttttag gcccacgtat ttattattta
    63001 ttaaaataaa gttcataaaa accaaattct tgttgatcga tgtaatgatg tatggttcaa
    63061 aataggattt agttaacttg ctttgttgct actgttttta tacaagatat tgggaagtac
    63121 ttggctttta ctgctagtaa tagattagta ttatattggg aagaacacgc tatttgacgt
    63181 gaatccaact ccctttttca atccaaatag gagtggcgct actatctcac tattgtcaaa
    63241 tttgaaatgc cacgaaaaaa ataaaatgca aattatccta ttctatatag aaaaaaagga
    63301 agaaaattcg aataggaata gataatcgac ataagtgata ggagaatata aagcaaggaa
    63361 taaatgaaag gaacaaccta ttataggagg gattactcat ctttctaatc ttcgacacaa
    63421 gaaaaggggg aaattttatt ttcttgtgtc gaaagaataa tgattcttaa tacccttacg
    63481 cctaaagagt actattcctt ttttctagat ttatcggaac ctcacctctt tggatttcta
    63541 aaaagtagtg ggcaagaaaa aagggggtgg agtagctcgt tgagtaactc gaacttcttc
    63601 gatgaacttc taaaaaataa aattcaaact tggatgagat aaaaaaataa atggagtaag
    63661 cttcaattag tatagaaatt cttttgatga tgtctcatct acaagaatcc atattatgta
    63721 cggcattcag aaaatgtatg aattcccgta ctttttccga tttcagatga atacagacta
    63781 tgtaggaaca gttattatga atccaatcaa tagagtgaat tctccaaaag catcatctta
    63841 aaaaagcgcg atttgaaaca tcgtagcaaa aggcccgctt ttcttttatc cgaatagaat
    63901 agtattcttg tattaactgg atgatccgca aacttttttg ttatggaatg aacaaaaata
    63961 tcgttggaaa agtaagaact caacgggacc ttaccccttt ctttttgttt tgtttaattc
    64021 gaggggtaag gtcccgttga gttcttactt tttcctgtct acaactcggt tcatactatt
    64081 attacaggga tgaacccaac ccggaatatg aaccgtaaaa gaaaacacct attgaaccga
    64141 tcacaggaat accggctaca gtacctatca accaaagagg aatccttcca gtagtatcgg
    64201 ccatttacac cacttccctc cacatttcat caagtggtca tgctagagac ataaacagcc
    64261 atggataatt ttgagatgag atccttccga gtgggatata gagaattcgc actattctct
    64321 ctctttttct taattgaaga aataattgga aaataaaaca gcaagtacaa aaatgagtaa
    64381 taaaccccag taaagactgg tacgattcaa ttcaacattt tgttcgttcg ggtttgattg
    64441 tgtcatagct ctataattca attcgggtta attttatcgt tggatgaact gcattgctga
    64501 tattgacccc aaaaaagaaa cggtaggtac agctagtccg tgaatagcta accatcgcac
    64561 tgtaaaaatt ggataggttc gatctatagt cattggggcc tcctaaaagg atctactaaa
    64621 ttcatcgagt tgtgccaaag gatcaaaacg gccagttatt aatggaattc cttgtcgact
    64681 ctctgtaaaa tactcgtttg gccgagggct tccaaacaca tcgtaagcta aacccgtgct
    64741 gacgaataac caacccgcaa tgaataggga aggtatagta atgctatgaa tgacccagta
    64801 tcgaatactg gtaataatat caccaaaagc gcgttctccc gtgcttccag acatgctgag
    64861 ctccacatat tcttgtacag tcaaagggga tcgattccgt gaaagatggg atcagtaagt
    64921 ggaaacccac ggatctttca tctttgttag atcgtcaata gtgtaccgaa ggcgtcttta
    64981 gagtataccg aataagtata gctacccttc ttctgacaca gcaacgcgat ttcaatcagt
    65041 atccaaaaga agtggttaca taaactcttt cttccttttt tgttccttat atataaggat
    65101 gtgctattca accgaaaatt tctgtactgt agtagtatag ggttcttttc attactagct
    65161 ttggactaga aactgaagat ctggtaaagt aaagcttgag tccgccgggt tgggttctaa
    65221 taattaatga aatatgttat catattcaca caattctatt agatgcgaaa tctataaacc
    65281 tattttcttg gttgtatata attgattttt gttcgaatcc tttcagttca aggaatgggt
    65341 tagtagtaca ataatagggg tagatagtat tcgatcaaag aaaaaaaaaa aaaatattcg
    65401 tgatgcaacc attgtcgtat tacagccaaa ggttcttttc cttcttgacc tagatacaag
    65461 agagggattc cttaatatgg aaaggccata tgtagaacct aaaaggaaaa gataatagaa
    65521 tgactagtct tagaattgag ttgtcccgaa ataaagcttt tatttcgtcg agctatcgtg
    65581 tgatactttt ttcttagcat ttgagatatt atgtaaaatt aaaaaaccta cctactactt
    65641 tattttatga ggttaaaggt gttgttataa ggtcctttgc tcaaaaaagg aaactggatt
    65701 atatacaatt gaaaaataaa tgatcaaaaa tgaaaagatt ttcaatttga ttccatagtg
    65761 attcaaagaa agtttccttt atgaaatgaa tgaaattcca ctacaaatac aaagtttttt
    65821 ctttttactt gacgcaataa ttgctcaacg aatccgttga ttcaaaataa cggaattggt
    65881 agatgttaca gatgatggat cactagatca atcttttttc tacttctgtc accctatctt
    65941 tgttagtccc gtctataatg attgatgaat caaaaacttt taattggagc agattttatc
    66001 agttgatatt ttttgtatcc ttttcttttt gcaaaatgta aacttaggta aatgttttat
    66061 catcatatgt ataaaaagaa cgtatcttat ttagctcctt tatgcctact ctaactagtt
    66121 atttcggttt tctactggcg gcttcaacta taacctctgc tctttttatt ggtctgagca
    66181 agatacgact tatttgaaat gaattgactg aacaattcat aaaaatacat ttttctgtga
    66241 gattctaggt attttagagt gacttctcgc gtccagtgtc aattcttgat cattgagatt
    66301 cattatcaat taggattaat atttaagaat agatattacc tctctttttc ccctttcaaa
    66361 caaaccgaaa tgattgaagt tttactattt ggaatcgtgt taggtctaat tcctattact
    66421 ttggctggat tattcgtaac tgcatattta caatacagac gcggtgatca gttggacctt
    66481 tgattaagta acatctcgtt ttttattgac ctcctccttt tttaattcac aggaggtcaa
    66541 attaaggttg ctgtttaatt tggtggagtt ttttcattgt attgtaattc aagaacagaa
    66601 tcacgctctg taggatttga acctacgaca tcgggttttg gagacccacg ttctaccgaa
    66661 ctgaactaag agcgccttct tatcacaata gataagacca taaaaaagta ttccttttgt
    66721 agggccaata tactttgcat gtctatagta tcataatgta tgtacaatta ggatctattt
    66781 caattactgt ccacgggaaa aggaataggt agggatgaca ggatttgaac ccgtgacatt
    66841 ttgtacccaa aacaaacgcg ctaccaagct gcgctacatc cctttcaatt ggtatacagt
    66901 gtcattgtag agaatccctg tcttgttttc cacatcatta tttcccccat agaataaaaa
    66961 atttcgcttg caatttgttc tttttggtct catataacat ataataaaag agttttttac
    67021 atatggaaat ccgtcggata gagaaatgaa tatttgtcgg taatactcag gaagaggggg
    67081 gtgtcttttt ctgttttaag gaaagggaaa tcttatccac cgggtcgttg tatatatcca
    67141 tttttgttag ggatttcacg tactaataca agtgatcctt aactacatat gcatctgatc
    67201 atatatgtat tataaaaaag aaggagagtt ttcaatgcga gatataaaaa catatctctc
    67261 tgtggcacct gtgctaagta ctctatggtt cgggtcttta gcagggctat tgatagagat
    67321 caatcattta ttcccagatg cgttgacatt cccgtttttt tgattcgagt tattgacatg
    67381 ggaagggatg aagaagatta gtgagataat aaattatctg tgactaatcc ttcttcctct
    67441 ctttgtttta ttcttttttc caaatcaaat atagaaggac agaaaaagaa aaaaagtgga
    67501 ttcaatctca gtgaaacttg ggttagactc gaagggccta agaaaatata atatagatgg
    67561 gatctaggga aatcaaataa atcatccaag atatttctgt ctggactagg attccaaata
    67621 attgatagtt agaaattgtt gtattactta ttctttatat tactctattg attgcaacaa
    67681 aatctttcga aattggattt cgggtcgaaa ataaaagagt tgggtaaatc caaaattcaa
    67741 gggaggttca tggccaaggg taaagatgtt agagtaagaa ttattttgga atgtaccagt
    67801 tgtatccgaa accgtgttaa taaggaatca tcgggcgttt ccagatatat tactcaaaag
    67861 aatcgacaca atatgcctag tcgattggaa ttgagaaaat tctgtcccta ttgttgcaaa
    67921 catacaattc atggggagat aaagaaatag accgaaccag agggagaggg tgtgtgtgct
    67981 acccttcgaa gtaacaagaa taaattacat ataatatata gaaaaaaaat cctatttcag
    68041 tcggatcaaa aacgaattcg aattcagaaa taggatcttc gggataagga ataaacaatg
    68101 gaaaaatcca agcgaccttt tcttaaatcc aagcgatctt ttcgtaggcg tttgccccca
    68161 attggatcgg gggatcgaat tgattataga aacatgagtt taattagtcg atttattagt
    68221 gaacaaggaa aaatattatc tagacgagtg aatagattaa ccttgaaaca acaacgatta
    68281 attactattg ctataaaaca agcccgtatt ttatcttcgt taccttttct taataatgag
    68341 aaacaatttg agagaaccga gtcgacccct agaactactg gtcctagaac cagaaataaa
    68401 taggaccatg ccttaattga ataaaaattc caacccgaat cccaactctg gttggtgttt
    68461 tgctcaaaat tagagaatct agattgtatt gtcatgtcat aagaaaaaaa tcagggaaga
    68521 aaaagataaa gtcctttatt attaacgtgt tagtttcttt ttactacttt attagagtaa
    68581 tacccgaccc tcccggagtt cattctccgg ggaactccgt ttagatcatt cgagtggatt
    68641 ccttagaatc ctcttattta aggatctcgt tggaaatcat gtaaagacaa ttcctatttg
    68701 atatagctat ttgtgcaagt attttacgat taagaagtaa ctgccccttg tgcaaatcgt
    68761 gtattaatcg actataacta taggatatct tattttcacg aattactgaa tttatacgag
    68821 tgatccacaa acgacgaaaa tctctcttct gcctgcccct atcccgatga gccgaaacta
    68881 aagctctcat tttctgttga gtcatagttc gagtaagtct tgaatgcgcc cctcgaaagg
    68941 ttgatgcaaa taaacaaatt ttttttctac gtctccgagc tatatatcct cgtttaattc
    69001 tggtcattga atcaaatgaa actttgatga ataactaatt gatttctttt ctttcagtca
    69061 ttcttttacc cccctggtct attaataaca aaactgattc ttccgatgta taaaataaaa
    69121 attccaatgg cttttgctac tatgaccttc ccaaccacga tttttttgag gcatttcatt
    69181 tcacctcgaa ataagaaatt ttatcgatac tcggtatcaa aaaaagtaaa taaaaaataa
    69241 gaaattgtgg gttccatcgt ttctatggtt actgtttaaa cggtgaggtc ctttctatac
    69301 accggagcct cttacctatt tagtaacttg tacagttcac actctttggc tctacccatg
    69361 aattatccag taataggtct tttcactact agatccaccc atacagtaac ggcatttcat
    69421 tatgaaggtt ggttaggtag ctgaccctgt tagtccgttt ttgcaagaat gggagcataa
    69481 tctttctgct tcttaaatac catttcattc ccccgcttaa tggataacca tttgctacca
    69541 atggggagtt gcttctcatc tccagttgag atgattgggt ttctaccaaa ggaaaccata
    69601 aatttcataa acaatagagg tcctttttca atagtgatat ggggtttgtt tttccattcc
    69661 tattcattgg taccgatcat tgatactgtc aaaaaaggta tccttttcct ttctccagtt
    69721 catgatctga acgagtcgca catacaccct agtacatgtt cctcgacgct gaggacatcc
    69781 ccgaagggcg ggggattttg tgacatttct gattggctgt cttgtgtttc taataagttg
    69841 tttaatagtt ggcatgctgg atcatataca gaatgggctg gtttagatcg accctaaccg
    69901 gaggattatg aattcctctt gttttatttc atattttacc actaccactg tttacctcgg
    69961 caagaaaata aaatatgaaa taacacagct cattgaatta tggttcgaaa tggaatggaa
    70021 tcgcagattt acgtgaagtc ccccgtattt tcgaccgcta caagatcaac aattccatga
    70081 gcttgggctt ctgttgctga cataaaaacg tccctttcca tgtcttcgga gacaacccat
    70141 aatggattgc ccgttctttg tacataaacc cttgttatgg tttcgcgaag tttcagcagt
    70201 tcttccgctt ccaggacaaa ttctcctgtt tgtgcctcat aaaaagagct agcaggttgg
    70261 tggatcatta ccctgatgat ataatataat gaatgcttcc tcgatctcac atgatcgaaa
    70321 gaaagagaca agaaaaaata gaattgaaga accgtacagg cattttttgc gcgttgcata
    70381 cggctctaga atggaatcta cttttaccta aagtagagga tctatcagac ccagatcggt
    70441 aaatggtcca tttaccaccc tttctttcgg gagagttaaa aaatactatg atggttccgt
    70501 tgctttatat atttatcttg tctgtaattc agcaatccca aagtttcttt ttgatccgat
    70561 caaataggga aaggataacc tggtgtatgt tttttcattt ttatactctt tcgtaacaga
    70621 aatatgggaa agagccctcg gatgtgtgat gtgaaaacaa aaaagtttgt gacgctgaaa
    70681 tcgaaccccg atagataaaa tcaaatcaga aattactttt gtctcatact actctctcga
    70741 tacggaatct catgttataa aagaacaatg atggtttgct catatcgaac tcgaagtgcc
    70801 atgctattat tacttaattc ttcatatttt atctggcgaa ggcatagtct tcttttttct
    70861 ctcaaataaa aaactcattg gcgccaagcg tgagggaatg ctagacgttt ggtaatttct
    70921 cctccgacga ggacgaaaga ccccattgaa gcggctaatc ccatgcatat tgtatgtaca
    70981 tctggttgca caaattgcat agtatcgtac atagctattc cgggtgttac ccacccaccg
    71041 ggggagttta taaacaaata aacatctttg gtatcatcct ctatagtgag atatatcatg
    71101 agacccataa gttgatttgc tatttcgcta tcaacttgtt ggcctaaaaa aagtattctt
    71161 tctcgataaa gtcggttgat taggacaaaa ttgtatccct tagggaccgt acacgcacct
    71221 ttagatgcat acggttcaaa aaaagaatca atgtgtcgat tccagccccc tttattttcc
    71281 cttttttcat aagaggattt ttctaactcc taatgaaggg actttttctt ctttttttca
    71341 agaaagcggg gtttttactc acttacccct aaaagcgaat tcactcaatt taccctcatt
    71401 gatatattgt ttcatcgaaa ttcaaattag gatgaaattt tcttgttccg gaatgggcct
    71461 attcaattcg tttaggttta tgctctactc cggggaaaga tttacccgac ctctatttgc
    71521 acatatagga caaatgatcc caataccgct tcttttgttt gctactactt attttttatt
    71581 cgttttattg tcttccgctt ccaccaatca ctggaatagt ataatgactc cagcgattga
    71641 ttggcggttt gaggtcgctg gtataatata ggaattcttt atgatacaaa aggtaatcat
    71701 acatatttta ccaattgggt tttttgaacg gagcctggat acttcatttt attggtccaa
    71761 ccaagccaac cataaattct tctaattgaa aaattcatat tgatccccca cataaattgc
    71821 tctaatttta cttcacgctt caaattattg atggttcaat caatctttct tgggtgaaac
    71881 agaggatatc tcgatcgggg gagaaaacgg ggaaatacca tatgacccaa tatgtctgac
    71941 aagtcgcact atacgtcaac ccaaaccgaa tcttcctctc caggaatccg aaaaggtact
    72001 tttggaacac caataggcat taaatgaaag aaaaagggtt ttaagtacta aaatttaact
    72061 ttaatgtgga aacgtaacaa tggattttct ttttttgcat aatatgaaat ttttatgttt
    72121 tcgggtttta tccatagatt ggaaagttaa tcgaagaaga cggaatgcat aaaaaaatta
    72181 ttatgaatga gctgggatgt tcaaatcatg aacaagtatc cataattcac tcatataaaa
    72241 tgggacccat cccccattgc gtattggtac ttatcgggta tagaatagat ttgcttctct
    72301 ttgttcctac gaacagaatt gttctgttat taccaacgga atgcaatata aatgcaccct
    72361 tgctccgaga taatcaattg aaaaggagaa gcccatagca taagcagagt cttttccaat
    72421 gcgataaagt aacatagtat ctatttttct ttgataaagg ggtatttcca tgggtttgcc
    72481 ttggtatcgt gttcatactg ttgtattgaa tgatcccggc cggttacttt ctgtccatat
    72541 aatgcataca gctctagttt ctggttgggc cggttcaatg gctctatacg aattagccgt
    72601 ttttgatccc tctgacccag ttcttgatcc aatgtggaga caaggtatgt tcgttatacc
    72661 tttcatgact cgtttaggaa taacgaattc ctggggcggt tggagtatca caggagggac
    72721 tataacgaat ccgggtattt ggagttacga aggtgtggcc ggggcacata ttttgttttc
    72781 tggcttgtgc ttcttggcag ctatctggca ttgggtatat tgggatctag aaattttctg
    72841 tgatgaacgt acaggaaaac cttctttgga tttgcccaag atctttggaa ttcatttatt
    72901 tctctcaggg gtcgcttgct ttgggtttgg cgcatttcat gtaacaggct tgtatggtcc
    72961 tggaatatgg gtgtccgatc cttatggatt gactggaaaa gtacaatctg taaatcccgc
    73021 gtggggtgta gaaggttttg atccttttgt tccgggagga atagcctctc atcatattgc
    73081 agcaggtacc ttaggcatat tagcgggcct cttccatctt agtgtccgcc cgcctcaacg
    73141 tctatacaaa ggattacgta tgggtaatat tgaaactgtc ctttccagta gtatcgctgc
    73201 tgtctttttt gcagctttcg ttgttgccgg aactatgtgg tatggttcag caacaacccc
    73261 gatcgaatta tttggtccta ctcgttatca atgggaccaa ggatatttcc agcaagaaat
    73321 atatcgcagg gttagcgccg ggctagccga aaatcagagt gtatcagaag cttggtctaa
    73381 aattcccgaa aaattggctt tttatgatta catcgggaat aatccagcaa aggggggatt
    73441 attccgagcg ggttcaatgg acagcgggga tggaatagcc gttgggtggt taggacatcc
    73501 tatctttaga gataaggaag gccatgagct ttttgtacgt cgcatgccta ctttttttga
    73561 aacatttccg gtagttttgg tagacggaga cggaattgtg agagccgatg ttccttttag
    73621 acgagcagaa tccaagtata gtgtcgaaca ggtaggtgta actgttgagt tctatggcgg
    73681 tgaactgaat ggagtcagtt atagcgatcc tgctactgtg aaaaaatacg ctagacgtgc
    73741 tcaattaggc gagatttttg aattagatcg tgctactttg aaatccgatg gtgtttttcg
    73801 tagcagtcca aggggttggt tcacttttgg gcatgcctca tttgctttgc tctttttttt
    73861 cggacacatt tggcatggtg ctagaacttt gttcagagat gtttttgctg gtattgaccc
    73921 agatttggat tctcaagtgg aatttggagc attccaaaaa cttggagatc caactacaag
    73981 gagacaggta gtctgagaca acattgctct gatttcgttc gaccctatcc ttcctatttt
    74041 cttttctttt tgtgatttaa cataacataa ggtactgcag aaatcttgat ttgaatcgcc
    74101 gttttttctt tgattcttgt cctttcttta tcttatctgg gagctgatcc caaatgaaca
    74161 ggtgtggaag ctataattgt aaaccacgat cgaatctatg gaagcattgg tttatacatt
    74221 cctcttagtc tcgactctag ggattatttt tttcgctatc ttttttcgag aaccacctaa
    74281 ggttccgact aagaaataat ttttcattat ctcgattgaa gtaatgtaat gagcctccct
    74341 atagggaggc tcattacatt acttcaacta gtccccgtgt tcctcgaatg gatctcttag
    74401 ttgttgagag ggttgcccaa aagcggtata taaggcgtac ccggtaaaac ttacaagtga
    74461 accagatata aagatggcga ctagggttgc tgtttccatt attatataat ttcaagacca
    74521 caatggatct atgataagat cgtttattta caacggaatg gtatacaaag tcaacagatc
    74581 tcaaccaatg caagagtatt tatggctaca caaactgttg aggctagttc tagatctggt
    74641 ccaagacgaa caaatgtagg agctttattg aaaccgctga attcggaata tggtaaagta
    74701 gctcctgggt ggggaactac ccctttgatg ggtgtcgcaa tggctttatt tgcggtattc
    74761 ctgtgtatta ttttagagat ttataattct tccgttttac tggacgggat ttcaatgaat
    74821 taggtccata agaaccatga agtcctggct tttcaggaat tacttaggat ttttataggg
    74881 cattctggta gttcgaccgc ggaatttatt tgtttcggta tttccggaat atgagtgtgt
    74941 gacttgttat aattgatcct attgatagta cagagaatgg gtctgtcatc tcaacagaga
    75001 tggttctagc ccgtcggata tttattcgaa tatctggagc acggaatcca tggatcaaga
    75061 aaaatttgaa ctatgattca tacctactat ttagacctcg cgaccggact caaaaaatat
    75121 ttctaagggt tataattatc aaccaaagga tttttagtca ttacatctat tcattgaata
    75181 agtgatgatc cacaggttct tactcagaga acctttgggc ttagcttggg agctttattt
    75241 aatcatcgtg gttctagtat gaatctgagg tttcaataaa tccatagggt ctcaacaaga
    75301 gaatttctat caacaaaaaa atataaataa aaaaatgggg aaagagaaga ttcaagaggc
    75361 ctgcaacgat caacataaag acgaatgagc caacttgatt ttttggcatt atcatcacaa
    75421 acaaagaagc gctaaagaag agcttcgggc ttttttgtcc ttcgtatctt cagagagacg
    75481 atggaatccg ggataaagag gagttttcaa aatttctatt acaatatccc ttgcagctag
    75541 tattttggtg tttgggcttg agctgtacga gatgaaattc tcatatacgg ttctaagagg
    75601 gggagtcccc ttggtttacc tatctcaata aagtatatga ttggttcgaa gagcgtctcg
    75661 agattcaagc gattgcagat gatataacta gtaaatatgt tccccctcat gtcaacatat
    75721 tttattgtct aggagggatt acgcttactt gttttttagt acaagtagcg acagggtttg
    75781 ctatgacttt ttactatcgt ccgaccgtta ccgaggcttt tgcctcggtt caatacataa
    75841 tgactgaagc taactttggt tggttaatcc gatcagttca tcgatggtca gcaagtatga
    75901 tggtcttaat gatgatcctg catgtatttc gtgtgtatct cactggtgga tttaaaaaac
    75961 cccgcgaatt gacttgggtt acgggtgtgg ttctgggtgt attgaccgca tcttttggtg
    76021 taactggtta ttccttacct cgggaccaaa ttggttattg ggcagtaaaa attgtgacag
    76081 gcgtacctga tgctattcct gtaattggat cacccttggt cgagttatta cgtggaagtg
    76141 ctagtgtggg tcaatccact ttaacgcgtt tttatagttt acacactttt gtattacctc
    76201 tgcttactgc cgtatttatg ttaatgcatt tcccaatgat acgtaagcaa ggcatttccg
    76261 gtcctttata gagaagatag atcctagata tttgcatata ttcgtttggg taggaagagt
    76321 agtatttcat tgctagaaat atggattatt gaaaaataag acattttttt atatatttac
    76381 cttcaactct gcaatatttt attatttatt tgatatgaat agttgaagtg gattctacga
    76441 agagaaaatg gattatggga gtgtgtgact tgaactattg attggcccgt gcagatatat
    76501 tattttctcc gccaccttgg aattgacaac caaatgtgtc tctgttccaa ccactgcgta
    76561 agccccatac agaagatagg ctggttcgct cgaggagaat tttttctatg atcagagacg
    76621 aatcatgtcg tgcatcacca ggctccgtaa gatccagtag aataagtgat gtggtatgat
    76681 ccagattatg tttgaactta cttaatagta tggaaatgca ttcatttcct ttgcatcgat
    76741 tccgatctat aatactatcg gggtgaaaca agggatctaa agaagaacag aggctagact
    76801 atattagtaa caagtaaatc ctttgtatgt aagaagactc aatatatttt tgggagaaat
    76861 aaaattgcaa ggtatgagac gacccaaaac gcacttgatc atgatcaaat ttgtaagcct
    76921 acttgggtat tgggcattta ccagcaagaa ctgaattctt tgcaatggat agttgcaact
    76981 ccggcaaatc ctgtcttaca tagagtcata tatgtgtgga tatggatgac atatagattt
    77041 tatatagatc tattttactc ctttgattct tgctcgagcc ggatgatgaa aaattatcat
    77101 gtccggttcc ttcgggggat ggatccatac gaattcacct atcccaataa caaaaaaacc
    77161 tgacttgaat gatcctgtat taagagccaa attggcaaaa gggatgggtc ataattatta
    77221 tggagaaccc gcatggccca acgatctttt atatattttt ccagtagtaa ttctaggtac
    77281 tattgcatgt aacgtaggtt tagcagttct agaaccgtca atgattggcg aacccgcgga
    77341 tccgtttgct actcctttgg aaatattacc cgaatggtac ttctttcccg tatttcaaat
    77401 acttcgcaca gtaccaaata aattgttggg ggttctttta atggtttcag taccggcggg
    77461 attattaaca gtaccttttc tggagaatgt taataaattc caaaacccgt ttcgtcgtcc
    77521 agtagctaca accgtctttt tgattgggac cgcagtagct ctttggttgg gtattggagc
    77581 aacattacct attgataaat ctttaacttt aggtcttttt taaattgact caaccgtgaa
    77641 atagaaataa aaaaatgacg tgacgtgtgt atctagggag gattcacttt gaagcgacta
    77701 ttccctagat acacctattc aattaaattc tagatctacc ccaaataaat ggaatatatg
    77761 gatgctactg aagacccaaa acctttttct tttttctaaa aaaggatgaa atcattccaa
    77821 tggattcaaa aatgaaaact tgttcttcgg taaatcaatt gcgaaacgct tttggagaat
    77881 atctaatatc tgttttacat cttctatacg aaaatgatcc attttcataa gatcttcttg
    77941 actcttattc aaaaggtcta agaatgtata tatattggac cttttgagac aattatagat
    78001 cctgggagac aattctgatt ggtcaataaa aatacatttc aatgctattt cttttttgct
    78061 tttgcttagt ttatccaatt tattctgaaa ggtaaaaaag ggtatagtaa ctctgttttg
    78121 attgtcctct aaatttttgt cgcgttcttc cgcatgtaga aagggtataa ataaatcaat
    78181 caaattacgg gaggcctcgt gaagtgcttc tttaggagtt aaacttccat tcgtccatat
    78241 ttctagaaaa agtatttctt gtttttcatt tccattccca taagaatgaa tactatgatt
    78301 cgcatttcga acaggcatga atacagcatc tatagtaaaa cttccatctt gtgcattatt
    78361 tggtgttttc atacgatatc cacgattcct ctcgatttgt agtccaatac acaaatccat
    78421 tggttccgtt aggatagcta tatgctgtgt agtatcaaca atttccacag aaggtggtga
    78481 gatgatgtct tgagcagtta cgtatccagg gcccctgatg caaatagatg cgttgcgagt
    78541 tccatacaga ttacttctta atacaatttc ttttaaattc attaaaattt catgcacgga
    78601 ttcgtcaata cctactatag tagaatactc atgtggtatt ttttcagatt ttgcacgtgt
    78661 gatacatgtt ccttctattt ctccaagcaa agcccttcgc atcgcgatgc ctattgtatc
    78721 ggcttgacct ttcataagcg gagacagaat aaaacgtcca taataaagac gcttactgtc
    78781 cactctagat tcaacacact tccactgtag tgtccgagta gatactgcta cttcctcttg
    78841 aagcatagta atttttttat cagattattg aatcatttat ttctcttgaa atctgttcca
    78901 gtcttatttc tacacacgtc tttttttagg aggtctacat ccattatgcg gcataggggt
    78961 tacatcccgt acgaaactta agagtatacc acttctacga atggctcgta atgctgcatc
    79021 tctgccgaga ccaggaccct ttatcatgac ttccgctcgt tgcataccct gatcgaccac
    79081 tgtacgaata gcgtttcctg ctgcggtttg ggcagcaaac ggtgtccctc ttcttgtgcc
    79141 cctgaatcca caagtaccgg cggaggacca agaaaccacc cgaccccgta catctgtaac
    79201 cgttacaatg gtattgttga aacttgcttg aacatgaata actccttttg gtattctacg
    79261 tccattctta cgtgaactaa tacgtccatt cctacgtgaa ccaactcttg gtataggttt
    79321 tgccatcttt tatcatctca tcaatatgag tcagagatat acggatatat ccatttcagg
    79381 ttaaaacaga tccttcattt tctttgtaca ttgggtcctt ttttcgaagg attatccttg
    79441 tctctgttta tgtctcgggt tggaacaaat tactataatt cgtccccgcc ggcgaatcag
    79501 tcgacatttt tcacaaattt tacgaacaga agcccttatt ttcatatttg tcattcctta
    79561 tcttaattcc gaatctattc cttggaagaa aataagtctc ttggaatttt gaacctcaag
    79621 ttgtatcccc acgaaaataa tgtcgaaaaa tatacaccta atcgttcgaa tctttattgc
    79681 ggagtctata aattatacgt ccccttgttg aatcataacg acttacttcg attttgactt
    79741 tatctcctgg tagtatccgt ataaaactac gtcggatcct tcctgaaaca taacctagaa
    79801 tcagatcttc attatctaag cgaacccgga acatgccatt gggaagtgat tcagtaatta
    79861 aaccttcatg aatccatttt tgttctttca tttcaggtaa tccccttgaa gtatcaacta
    79921 atggaggagg agtgatatta ggcaaccagt ccttcctctt tttctttttt tgcaatatag
    79981 gaagttacca attcaattca gatatcagaa agatcaccat atataacaca aaatttctcc
    80041 tcctattcct tctagccgag cttctcggtc tgtcattata cctcgagaag tagaaagaat
    80101 aacaatcccc attcctccta aaatcctagg aattcgttga gagttggaat agattcgtag
    80161 accgggccgg ctgatacgtt ttaaaatagt tctatatggt cctttcctat tccttctatg
    80221 tcgaagggtt gaaaccaaga aatttttgtt gctttctcga tgttttctca cgttttcgat
    80281 aaagccttct cgtagaagta ttttaacaat gttttcggta atattagtag atgctattcg
    80341 aaccgttcct tttttatcca tgtcagcatt tcgtatagaa gttattatgt cagcaattgt
    80401 gtccctaccc atgatgaact ataattattt gtgcctccga gttttaatat aatcaacatg
    80461 atcattattt ttatttttta taaattctaa agtgaaggga tatacgtgat acataatcta
    80521 cgaaattaat ttaatccatt cccgagaccc tactatatca tatcacgggc ttgtctatta
    80581 gtctttattc tatatagtat ttataatacc tcaggagcta atgagactat tttagtaaaa
    80641 ttcaactgtc tcaattcccg agcgatcgca ccaaaaaccc gagttccttt tggatttcct
    80701 tcttgatcaa tgacaaccgc ggcattgtca tcatatcgta ttatcatgcc gttgtcacgt
    80761 ttaagttctt tacatgtacg tacaattaca gctctgatca cttctgatct ttctagaggc
    80821 atatttggca ctgcttcttt gattacagca acaataacgt caccaatatg agcatatcga
    80881 cgattactag ctcctatgat tcgaatacac atcaattttc gagccccact gttgtccgct
    80941 acatttaaaa gggtttgagg ttgaatcata attttttatc gtttctttca atgctaaaga
    81001 aagggcaaaa aaaagaagaa atattttttg tccagaaaaa aaggcctgcg gttctttgtt
    81061 ttttcatcac aaagactcct ttcctttggt tgcacatccc tattctgcaa taagaaattg
    81121 agttcgtata ggcattttgg acgcagcgat taaaatagct tctctggcta caatttctga
    81181 tactccaccc atttcataaa gtattcgacc cggtttaacg acagataccc aatattcggg
    81241 agaccccttc cccgaaccca tacgcgtttc cgtaggtctt aatgtaacag gtttgtctgg
    81301 aaatatacgt acccatattt ttccaccacg acgcgcatat cgtgtcattg ctcgtcgccc
    81361 tgcttctatt tgtctagatg tgatccaggc gggttcaagg gcctgaagag catatctgcc
    81421 gaaactaata cgattgcctc ggtaagatat tcccttcatt cttcctctat gttgtttacg
    81481 gaatttggtt cttttggggt tatagttgat ggttgtttct tattctcaat tccatctcta
    81541 ctgcagaacc ggacatgaga gtttcttctc atccagctcc tcgcgaatga aataattcca
    81601 taatattacg aatatgtatt gtgaatttat aatagactga atcataggat ttttgagctc
    81661 taatctgtca cgtaaagatt tatatatctt gggttctata tacaactgga aatatacctc
    81721 tatagaattt ttatttttac aaatccttat tttgaccttt attgaatccc aaaaacttag
    81781 caatccaata aggccttcgc gggcgaatat tgactctttc aatatctgtt taattcgtag
    81841 ggtcagccct tgacctctca gaataaatga ataggttcct ggttctttcc gccatcccac
    81901 ctaatgaatc attaggattc gttttcaatg gaatcttctg cagtcatagg ttccgtcgtt
    81961 cccatcactt cttgattaat ggctaggcct gaactctgca acggagctcc taattcaatt
    82021 tgttgttcct gagtcaatct actcagtctt tattgactcg aagctccctt tttttgtatt
    82081 tttttatcct atgaaccgga gtcatttaat gattaaatta ttatgattat gaccgaatcc
    82141 atattgatgc tttattacac tgcctttgta tgagatgatt catagaccat acatattgga
    82201 atcatatatc attgatattc gccttctctc tttctctccc ccttccattt atccgcatcc
    82261 cttttttttg tttcacatca caatccacga tcagattggt tttttatgta tatgtaatat
    82321 aaaaaagatt tcagttgcta caacgctatg atcaatacat catatagtga ctttttcttt
    82381 ggatcccgat aatacgaagc aatgagctgg ttattagtta catagttctt agttcagact
    82441 aggggactat cctttacctt ttttaatcct aatctaaact aaaaaaaccg acgagtcaca
    82501 cactaagcat agcaattata ccaaagggtc aatcttattt ttatttaacc ctatagaatt
    82561 agaagatttg aaattaatct tttttttttt ttaacggaaa aataatgaaa ggtttttttg
    82621 tccattgcta gatagaaaag taaaaaaaga aatcttttat tatttctcgt ctgtaaatat
    82681 ccaaattttt atgcctaata ccccataaat agtccgaact gtatacgaac aataattaat
    82741 tttagctcga atggtttgta ggggaaccct accttctctg atccattcga cacgtgcaat
    82801 ttcttttccg tcaatacgtc ctgcaatttg tacttgaatt ccttttgtat ctgcttgctc
    82861 agttaattca atagcttttt tcattgcctt tcgaaatgaa actctatttt ttaattgccc
    82921 ggctataaat tctgcaagaa tattcgggtc tccataaggt tttgcaattc ttgtaatagc
    82981 aatgttgagt tttcggttca cagaattaaa acctttttgg acattgatcc gtaattcttc
    83041 aattcctttc ggtttaccct ctattaacca ttttggaaat cccatataga ttatgacctg
    83101 gaccaggtcg attctttttt gaatctctat acgcgcaatt ccctctacac ccgaagatat
    83161 tttcatattt ttttgtacat aattcttgat acaatccctt attttttgat cttcctgtag
    83221 accctcagaa taagtttttg gttgtgcaaa ccaaagggaa tggtgctttt gggttgtacc
    83281 aagtctgaaa ccaagtggat ttattttttg tcccatacac cctcgctttc ttcattatca
    83341 ttagcattag cccattttag tctttcgtgt tctaccatac atagatacct ctctctaaca
    83401 tctgtatatt tatctatata tacatatccc atttttctta accatatgaa atagtcttga
    83461 tctttagaga tatctttcaa tacaatagtt atatgacagg tgggtctttt gattggataa
    83521 ctacgtcctc gagctcgagg ctttaacttt ttcacgatag taccctcgtt gacttcggct
    83581 tgactaatga ttaaatctgt ttccttgaaa cccatattgt gactagcatt tgctgctgcc
    83641 gaataaacca atttaaagat aggataacat gctcgataag gcattagttc tagtatcata
    83701 agtgtttcct cgtaggaacg gccacgaatc tgatcgatca ctcttcgtgc tttgtgagca
    83761 gacatacata tatgttgacc taaagcggat acttccacat ctgggtccct ctttatcata
    83821 aggttaacct cccaccaatg aacgacgagc acccatcttc actttattat tattaacatt
    83881 aacgacgaga tttattatcg cttctcgcat gtccccggaa atttagagta ggtgcaaatt
    83941 ctcccaattt gtgacccacc atacgatctg ttatataaat aggcaaatgg tctattccat
    84001 tatgaatagc aattgtatgg ccgatcattg tgggtataat ggtagatgcc cgggaccaag
    84061 ttactattat ctctttttcc ccccttatgt tgagcttttc tatttttcct aataaatgat
    84121 tagcaacaaa aggttttttt tttagtgaac gtgtcacagc taattactcc tatctttttt
    84181 tcttttgtaa agacgaagaa acatattctc ttttttctct cctatttagt acgtcgacgc
    84241 agaatcaaac tatcactata tttattcctt tttctacttc ttcttccaag cgcaggataa
    84301 ccccaagggg ttgtgggttg ttttctacca attggggccc ttccttcacc acccccatgg
    84361 ggatggtcta cagggttcat aactacccct cttactacag gacgcttacc tagccaacgc
    84421 ttagatccgg ctctacccaa gcttttctgg ttcaccccaa cattacccac ttgtccgact
    84481 gttgctgagc agtttttgga tatcaaacgg acctccccag acggtaattt taatgtggcc
    84541 gatttaccct cttttgcaat cagtttcgct acagcacccg cagctctagc taattgtcca
    84601 ccctttccaa gtgtgatttc tatgttatgt atggccgtgc ctaagggcat atcggttgaa
    84661 gtagattctt ctttttgatc aatcaaaacc ccttcccaaa ctgtacaagc ttcttccaaa
    84721 gcatacggct ttctggatgt atataatgat atctagacag atggatctta tatgaatcat
    84781 atgatgaagt accacatgag tggatatata ggaatccaaa tctgccgaat cactcatgtt
    84841 atgatcttct acatcctagg tctccccgtt ccatcatctg gcttatgttc ttcatgtagc
    84901 attcagaccg aatgactcta tgaaattacg tcgatacttc cacatattac gggtaacgta
    84961 ggagacatct ctattttatt tttccccggg ggtagaatta ccactgctta gctttcaatt
    85021 cgcctctgac catcaaatga aatgtgaata acccgtcctc ctctctttga aacaaggggc
    85081 gcttccggtt ctgtcggtgc ttcaaacaat tttgtcttct ccatattacc atatctctag
    85141 agtcaataat tttatatgag gaactactga actcaatcac ttgctgccgt tactcttcag
    85201 ttttctgttg aggtctatcc cgtagaggta ctcaaattgg atcagtgatt gatttctagg
    85261 tttcgtcgta aacctaattg gttacttcca attacgtaaa tcaatggttc aaaccgcact
    85321 caaaggtagg gcatttccca ttgagatagg aacttctgta ccagaaacaa tggtatctcc
    85381 aattatagcc cctctgggat gtaaaatata tctcttctca ccatccccat agtgtatgag
    85441 acaaatgtat gcatttcggt tggggtcgta ttctatggtt acgattctcc cagatatgtc
    85501 tttttcattc cgtcgaaaat ctattttacg gtatagacgc ttatgacctc cccctctatg
    85561 ccttgcggta atgatgcctc gggcattacg acctttacca caatgacgct gtccagagat
    85621 caaattattt cgtgaattgg atttcacttg actgtctacg gccccattgc gtgtgctcgg
    85681 agtagaagtt ttgtataaat gtatcgccgt gttattaagt atttttttgt ttaagttctt
    85741 ttctttctaa gaggtggaat agaataaccc ggttgaagcg taatgatcat acgtttgtaa
    85801 tgcattgtat gtcccatagg tcccattctt ctaccctttc ccgggagtcg atgactattc
    85861 atagctatta ccttgacacc aaagaagagt tcgacccaat gctttatttc tgtcctagtt
    85921 gatcctgatt cgacattaga agtatattga ttgttcccca ataaccgaat acttttgtct
    85981 gtaaatactg catattttat tccatccata aatccatttt cttccctatg agttccagta
    86041 ttgataagaa ttctagttct tactgttcat atgttatggt atgaatatac cataccaatt
    86101 cgttatgtat ggatgatgag attccattga tacagagcca attccaatag acttattgaa
    86161 cgttcccatt ggcgtgcatc cagcaggaat tgaacctacg aatttgccaa ttatgagttg
    86221 ggcgctttaa ccattcagcc atggatgctt aacagggatc atcgtacatc gtgaataacc
    86281 aaattccaat tgaaatgaaa tctttaggag gaatcaatga aacaggaatc aatgaaacga
    86341 catcaattca aatcctggat cttcgaattg agagagatat tgagagagat caagaattct
    86401 cactatttct tagattcatg gaccaaattc gattcagtgg gatctttcac tcacattttt
    86461 ttccaccaag aacgttttat gaaactcttt gacccccgaa tttggagtat cctccgttca
    86521 cgcgattcac agggttcaac aagcaatcga tatttcacga tcaaaggggt agtactgctt
    86581 gtagtagcgg tccttatata tcgtattaac aatcgaaata tggtcgaacg aaaaaatctc
    86641 tatttgatgg ggcttcttcc tatacctatg aattccattg gacccagaaa tgatacatcg
    86701 gaagaatctt tttggtcttc caatattaat aggttgattg tttcgctcct ctatcttcca
    86761 aaagggaaaa agatctctga gagttgtttc atggatccga aagagagtac ttgggttctc
    86821 ccaataacta aaaagtgtat catgcctgac tctaactggg gttcgcggtg gtggaggaac
    86881 cggatcggaa aaaggtggaa ttctagttgt aagatatcta aggaaaccgt agctggaatt
    86941 gagatctcat ttaaagagaa agatatcaaa tatctggagt ttctttttgt atcctatacg
    87001 aatgatccga tccgcaagga ccatgattgg gaattgtttg atcgtctttc tctgaggaag
    87061 aagcgaaaca taatcaactt gaattcggga cagctattca aaatcttagt gaaacactgg
    87121 atttgttatc tcatgtctgc ttttcgtgaa aaaagaccaa ttgaagtgga gggtttcttc
    87181 aaacaacaag gagctgagtc aactattcaa tcaaatgaga ttgaacatgt ttcccatctc
    87241 ttctcgagaa acaagtgggg tatttctttg caaaattgtg ctcaatttca tatgtggcaa
    87301 ttccgccaag atatcttcgt tagttggggg aagaatctgc acgagtcgga ttttttgagg
    87361 aacgtatcaa gagagagttg ggtttggtta gacaatgtgt ggttggtaag caaggatcgg
    87421 ttttttagca aggtacggaa tgtatcgtca aatattcaat atgattccac aagatctatt
    87481 ttcgttcaag taacgaattc tagccaattg aaaggatctt ctgatcaatc ccgagaccct
    87541 ttcgattcaa ttagtaatga ggattcagaa tatcacacat tgatcaatca aagagagatt
    87601 caacaactaa aagaaagatc gattctttgg gatccttcct ttcttcaaac ggaacgaaca
    87661 gagagaaaat cagaccgatt cccgaaatta ctttctggat attcctcaat gtcccggcta
    87721 ttcacggaac gtgagaagca gatgaataat catctgcttc cggaagaaat cgaagcaatt
    87781 cttgggaatt ctacaaaatc aattcgttcc tttttctctg acagatggtc agaacttcat
    87841 ctgggttcga atcctactga gaggtccact agagatcata aattgttgaa gaaagaacaa
    87901 gatgtttctt ttgtcccttc cagacgatcg gaaaagaaag aaatggttga tatattcaag
    87961 ataattacgt atttacaaaa taccgtctca attcatccta tttcatcaga tccgggatgt
    88021 gatatggttc cgaaggatga accggatatg gacagttcca ataagatttc attcttgaac
    88081 caaaatccat ttttttcttt atttcatcta ttccatgacc ggaacagggg ggggtacacg
    88141 ttacaccgcg attttgaatc agaagagaga tttcaagaaa tggcagatct attcacccta
    88201 tcaataaccg agccggatct ggtgtatcat aagggatttt ccttttctat tgattcctac
    88261 gggttggata tggataaaaa aaaattattg aatgaggtat tcaactccag ggatgaattg
    88321 aaaaagaaat ctttcttggt tctacctcct attttttatg aagagaatgc atctttttat
    88381 cgaaggatca gaaaaaaatc ggtccggatc tcctgcggga atgacttgga agatccaaaa
    88441 ccaaaaagag tggtatttgc tagcaacaac ataatggagg cagtcaatca atatagattg
    88501 atccgaaatc tgattaaaat ccaatatagc acctatgggt acataagaaa tgtatcgaat
    88561 cgattctttt atggaattaa aagggatcaa atagggaatg atattctgaa tcatagaact
    88621 ataatgaaat atatgatcaa ccaacattta tcgaatttga aaaagagtca gaagaaatgg
    88681 ttcgatcctc ttatttctcg aaccgagaga tccatgaatc gggatcctaa tgcatataga
    88741 tacaaatggc ccaacgggag caagaatttc caggaacatc tggaacattt cgtttctgag
    88801 cagaagagcc gttttcaagt agtgttcggt cgattacgta ttaatcaata ttcgattaat
    88861 tggtccgagg ttatcgacaa acaagatttg tccaagtcac ttctcttttt gtccaagtca
    88921 cttctctttt tgtccaagtc acttcctttt ttctttgtga gtatcgggaa tatccccatt
    88981 cataggtccg agatccacat ctatgaattg aaagggccga atgatcaact ctgcaatcag
    89041 ttgttagaat caataggtat tcaaatcgtt catttgaata aattgaaacc cttcttattg
    89101 gataatcgtg atacttccca aaaatcgaaa ttcttgatca atggaggaac aatatcaccg
    89161 tttttattca ataagatacc aaagtggatg attgactcat ttcatgctag aaataatcgc
    89221 aggaaagact ttgataacac cgattcctat ttctcaatga tatcccacga tcgagacaat
    89281 tggctgaatc ccgtgaaacc atttcataga agttcattga tctcttcttt ttataaagca
    89341 aatcgacttc gattcttgaa tcatccacat cacttctggt tcgattgtaa caaaagattc
    89401 cctttttatg tggaaaaggc ccgtatcaat aattatgatc ttacgtatgg acaattcctc
    89461 aatatcttgt tcattcgcaa caaaaatttt tctttgtgcg tcggtccaaa aaaacctgtt
    89521 tttttggaga gagatactat ttcatcaatc gagtcccagg tatctaacat attcatacct
    89581 aatgattttc cacaaagtgg tgacgaaagg tataacttgt acaaatcttt ccattttcca
    89641 attcgatccg atccattcgt tcgtagagct atttactcga tcccagacat ttctggaaca
    89701 cctctaacag agagacaaat agtcaatttt gaaagaactt attgtcaacc tttttcagat
    89761 atgaatctct ctgattcaga agggaagaac ttgcatcagt atctcaattt caattcaaac
    89821 atgggtttga ttcacactcc atgttctgat aaatatttac catccgaaaa gaggaaaaaa
    89881 cagagtcttt gtctaaagaa atgcgttgag aaatggcaga tgtatagaac ccttcaacga
    89941 gatagtgctt tttcaaatct ctcaaaatgg aatctgttac aaacatatat gccatggttc
    90001 cttacttcgg cagggtgcaa atatctaaat ttcacccttt tagatacttt ttcagaccta
    90061 ttgccgatac taagtagcag tcaaaaattt gtatccattt ttcatgatat tatgcatgga
    90121 tcagatacat catggccaat tcctccgaaa aaattgtggg cgattcttcc acaatggaat
    90181 ccgataagtg agatttcgag taagtgttta cataatcttc ttctgtccga agaaatgatt
    90241 catcgaaata atgagtcacc cgttccattg atatggatac atctgagatc accaaatgct
    90301 cgggagttcc tctattcaat ccttttcctt cttcttgttg ctggatatct cgttcgtaca
    90361 catcttctct ttgtttcccg ggcctctagt gagttacaga cagagttcga aaagataaaa
    90421 tctttgatga ttccatcata catgattgag ttgcgaaaac ttctggatag gtatcctaca
    90481 tctgaactga actctttctg gttaaagaat ctctttctag ttgctctgga acaattagga
    90541 gattctctag aagaaatatg gggttctgct tctggtggca acatgctatt gggtggtggt
    90601 cccacttatg gggtcaaatc aatacgttct aagaagaaat atttgaatat caatctcatc
    90661 gatatcataa gtatcatacc aaatcccatc aatcgaatca ctttttcgag aaatacgaga
    90721 tatctaagtc gtacaagtaa agagatctat tcattgataa gaaaaagaaa aaacgtgaac
    90781 gttgattgga ttgatgataa aatagaatcc tgggtcgcga acagtgattc gattgatgat
    90841 gaagaaagag aattcttggt tcagttctcc accttaacga caaaaaaaag gatggatcaa
    90901 attctattga gtctgactca tagtgatcat ttattaaaga atgactctgg ttatcaaatg
    90961 gttgaacaac cgggatcaat ttacttacga tacttagttg acattcataa aaaatatcta
    91021 atgaattatg agttcaatag atcctgttta gcagaaagac ggatattcct tgctcattat
    91081 cagacaatca cttattcaca aacctcgtgt ggggctaata gttttcattt cccatctcat
    91141 ggaaaaccct tttcgctccg cttagcccta tccccgtcta ggggtatttt agtgataggt
    91201 tctataggaa ctggacgatc ctatttggtc aaatacctag cgacaaactc ctatgttcct
    91261 ttcattacgg tatttccgaa caagttcctg gatgacaagc ctaaaggtta tcttattgat
    91321 gatattgatg gtagtgacaa tatcgatatt gatggtagtg acgatatcga tgatgacctt
    91381 gatacagagc tgctaactat gacgaatgcg ctaactatgt atatgacgcc gaaaaaagac
    91441 cgatttgata tcacccttca attcgaatta gcaaaagcaa tgtctccttg cataatatgg
    91501 attccaaaca ttcatgatct gtatgtgaat gagtcgaatt acttatccct cggtctatta
    91561 gtgaactatc tctccaggga ttgtgaaaga tgctccacta gaaatatcct tgttattgct
    91621 tcgactcata ttccccaaaa agtggatccc gctctaatag ctccgaataa attaaataca
    91681 tgcattaaga tacggaggct tcttattcca caacaacgaa agcacttttt cactctttca
    91741 tatactaggg gatttcactt ggaaaagaaa aagttccata ctaatggatt cggggccata
    91801 accatgggct ccaatgcacg agatcttgta gcacttacca atgaggccct atccattagt
    91861 attacacaga agaaatccat tctagacact aatacaatta gatccgctct tcatagacaa
    91921 acttgggatt tgcgatccca ggtaagatcg gttcaggatc atgggatcct tttctatcag
    91981 ataggaaggg ctgtggcaca aaatatactt ctaagtaatt gccccataga tcctatatct
    92041 atctatatga agaagaaatc atgtaaggaa ggggattctt ttttgtacaa atggtacttc
    92101 gagcttggaa cgagcatgaa gaaattaacg atacttcttt atcttttgag ttgttctgcc
    92161 ggatcggtcg ctcaagatct ttggtctcta cccggacccg atgaaaaaaa tgggatcact
    92221 tcttatggat tcgttgagaa tgattctgat ctagttcatg gcctattaga agtagaaggc
    92281 gctctggtgg gatcctcacg gacagaaaaa gattgcagtc agtttgataa tgatcgagtg
    92341 acattgcttc ttcggtccga accaagaaat cccttagata tgatgcaaaa tggatcttgt
    92401 tcttttgttg atcagagatt tctatatgaa aaatacgagt cggagtttga agaaggagcc
    92461 ctcgacccgc aacagataga ggaggattta ttcaatcaca tagtttgggc tcctagaata
    92521 tggtgccctt gtggtgattg tatcgaaagg tccaatgaat tgggatttcc ctattgggcc
    92581 aggtcatttc ggggcaagcg tatcatttat cataaagagg atgagcttca agagaatgat
    92641 tcggagttct tgcagagtgg aaccatgcag taccagacac gagatagatc ctccaaagaa
    92701 caaggttttt ttcgaataag ccaatacatt tgggaccctg ccgatccatt ctttttccta
    92761 ttcaaagatc agccctttgt ctctgtgttt tcacgtcgag aattctttgc agatcaagag
    92821 atgtcaaagg ggcttcttac ttcccaaaca aagcctccta catctatata taaacgctgg
    92881 ttcatcaaaa atacgcaaga aaagcacttc gaattgttga ttcatcgcca gagatggctt
    92941 agaaccaata gtttattctc taatggatct ttccgttcta atactccatc cgagagttat
    93001 cagtatttat caaatctgtt cctatctaat ggaacgctat tggatcaaat gacaaagaca
    93061 ttgttgagaa agaggtggct tttcccggat gaaatgaaag atttgattca tgtaagagga
    93121 gaaagatttc ccattcctta gccggaaaga tatgtatatg tggccatgaa agagggatta
    93181 agtgtaacag aattgaccgg gtggtagagt cgtggaaaga cttgtttctt ccatattttt
    93241 gaccctagct acatggaaca atatgctact gctgaaagat agaagaattg aaatcttaga
    93301 tcaaaacact atgtatgaat ggtatgaact gcctaaacaa gaattgttga acggcgaaca
    93361 accagagcct attcctcact acatccaaaa atttccatta atgaaacatg taaatccata
    93421 ggaaaaaaaa atacgcatat ccgatgatat ggttcttgct atctgctcca ataatgaatc
    93481 attggtttaa ctgaataact aaataaaata gatagacctt tctcttcgtc tcaagtcgat
    93541 ggatcttctc aattgaaaga tctcctatat ggctaataca cattccagtt gaccgagcct
    93601 aattcgaatt gttttgttcc gaagcaagga tatccacggg gccggggttc gtcctattca
    93661 gatattcaca cgaccaagag gtactggatt ttcttgccct gaaaggggaa ggaaggctgg
    93721 aatgccaaca gacgtctatt atcgaattca cccgacctga tagtacctat tttgggaacg
    93781 tccagtgcca aaatcactga atgggtaagt cgccaatccc taaaacggac tatgtaatgt
    93841 actttatctt ctgggttacg ggcgggcatt ttctcagagg tttctattgt atcaatttac
    93901 ccctgtgtga ttcctgttga agcatatact cggggggtgg tgcagggcgg acgatttcaa
    93961 agtggactcc ccattcatta gatagagaag atctcaaaaa tttcgtgatc cgctgccgaa
    94021 cttattccaa ttccaacagc tcggactcgg atcgtgggga tcgccggact acttcgtatc
    94081 aacagaaact cggtctatca atatcgattc gatccgagat ctcttattga attgctcatt
    94141 caatgagcat tctcaatatt atgccttgaa gaggactcga acctccacgc tcttcagcac
    94201 gagattttga gtctcgcgtg tctaccattt caccatcaag gcatcttgaa agtgaatcgt
    94261 attccatgaa tatgatatct atctagtgtg atgtatggga atatatgaca agggtggagt
    94321 gttggagtat ttctatcgat cggtcatgtc atataggccc gagtcggaca tccaattgct
    94381 tcaatttgaa ttatccggag gataccttag atatatcaaa aagatgtaca atcaaaccta
    94441 cgtctcgatt caatagaagc ccaaagaaag aagtgaatat ggtacccaaa taatgagaaa
    94501 tatgtaaaaa gcaggtccga ttacgcctat tcctaatcct aaatggaatg taacggcgca
    94561 gggatccata tggaaacata gtatctattt acatacgctc gaatgacccc ttctcataat
    94621 gagaatgtac ataaccctat tccggtctgg tccggtatgg aatgaactta taatcatgga
    94681 atcaactcca tcatcagatt ataagttcat aaccccagcc catccccatt ttgggcggaa
    94741 gagatctact aattctttga ttccagttag taagagggat cttgaactaa gaaatagacc
    94801 ctagaagcta aaaaagggta tcctgagcaa ttgcaataat tgggttcatt gatattcctg
    94861 gtatagtaga tgctatcaca catacaatca tactcaattc gatggaattg tttgatctta
    94921 aaggagatct tctataattt cgcacgtgag gggttatttc ttggtttcgt ccagtcatta
    94981 ataacttgat tatttttaga taatagtaga tagaaacaac gctagtaaga agtcctattg
    95041 aaaccaagaa atataggcct gcctgccatc cacaccagaa tagatggagt tttccgaaaa
    95101 aacctgctaa tggaggaaga cctcctaggg ataagagaca tagggctaaa gagagggcca
    95161 aaaaaggatc cttcgtgtat aatcctgcat aatctcgaat gttatcagtt ccggtacgta
    95221 gaccaaataa tacaatgcaa gcaaaagttc ctagattcat ggagatatag aacagcatat
    95281 aagttatcat gcttgcatat ccatcatttg agtctccaac aattattcca ataattacat
    95341 atccgatttg acctatagat gaatatgcaa gcatacgctt catgcttgtt tgagtaatag
    95401 caatgagatt ccccaatatc atgctaagaa tagctagggt ttccagaaga agatgccatt
    95461 cgtttgatga gaaataaaaa ggaatatcga aaattcgagt ggctgaagct gaagcagcta
    95521 ctttcgaagt aacagaaaga aaagcaacga ctggagtggg agagtcagag tcgaaaagag
    95581 gattcctcac ttctttctct cattcaaaac cgtgcatgag actttcatct cgcacggctc
    95641 ctaagtgata aaagaaagaa gaactcatct tctttctttt ttgattacct tcctcgcgta
    95701 tgtataagac cgaatccatt ccatttctaa aaaggatgac taatccttaa cttttcgagg
    95761 aatccttcat cagcggttgt gaatgactta ctttttcaat cttttcgacc ttggttccgt
    95821 aggagcaagt cagaaagatt gaaaaataga accatctgat ttgattcgtt ctcaatagcc
    95881 atgagatgat catcttaggg tgatcctttt gtcgacggat gctcctatta cactcgtagt
    95941 ctctgaagga tgagaaccaa ctatgtagca tctagaccga taattccagt attgtatacg
    96001 tcattagtcc gatcctttgt aggaactacc cgtaataacg aacttgcaaa atggatctgt
    96061 ttatcataaa gagattcgtt gttcctgacc ctgcttcacc ttaattgtta tttgaacaaa
    96121 aagatcacaa tcaacttttg gtaaaagtta tgtcttggtc cgagtgggga tagtctttct
    96181 cttctgcatg tccatggagt tttgaaaaat ccaaacatct cagagataga tatagaggta
    96241 ggaatttatc gaacgaaccg cactccttcg tatacgtcag gagtccattg atgagaaggg
    96301 gctggggaaa gcttgaaccc aattcctaca gtgatgaata taagcgcaat tgaaattcct
    96361 ggggagttat acatttgtgt attgataaga ccattcacta tttcttgaag ctcgatctct
    96421 cccccggatg aaccatatag ccaagagaac ccatgaacca gaatagaaga gcttgcccca
    96481 cccatgagta aatatttcgt agtagcctca ttagaccgta catctctctt ggtatatcca
    96541 gataataggt aggagcataa actgaaacat tctggagcta caaagatagt tattaaatcg
    96601 ttagcaccac ataaaaacat tcctcctaga gtagctgtta atacgaataa gagaaactct
    96661 gttatagcca tttctgtaca ttcaatgtac tctacggata gaggaataca tagagttgaa
    96721 cagagtaaaa taagaaattg aaagatttcg ttgaaattgt tcgtttggaa atttcccgaa
    96781 aagctaatca taggttcttc tctccatcgg aacaataggg ccgttatgct cattactaaa
    96841 cttgttgaag agatgaaata taaccaaggt atatcttttt gatcagaggt tgaatcaatc
    96901 atcagaagaa gaattaggcc aaaaattagg atacattctg ggaaaataaa atttccattg
    96961 aagagaagca aatgaaacgc tttcataaaa attctcgtag aatcgagaat gaagttttca
    97021 ttctgtacat gccagatcat gaattagtaa ctgcatccaa tctccaaaaa agtccaattg
    97081 tttcgaactt tctagttttg gaatgggata tttacggaat ccccatgaat aggatcaaac
    97141 cttattccat ggtatttaca tgagattcct ctttcttatt ctaaagcaag cccccgagag
    97201 gtcttagttg atccattatt tatccttcat ctttcgtttc cttttccatt tgtttcgaga
    97261 aagatatcga tccattccga ttctttcttt ttctattgat tcttttacga tcgagatgta
    97321 tggatccatg gatctatgtg tctatataga tcctgttcat ggattaacga aaatgtgcaa
    97381 aagctctatt tgcctctgcc attctatgag tctcttcctt tttgcgtatg gaatcgccac
    97441 tccctttggc agcatccact aattcggaac ttaatttaaa agccatattt cgacccggac
    97501 gttttcggga tgctcctaat aaccaacgaa tggcaagtgc ttttccttgt gtagatccta
    97561 tttcaatggg aacttgatga gtcgatccgc ctacacgtct tgcttttact gctatatcgg
    97621 gagttactcc acgtattgct tgacgtaaaa cggatagtgg atttgtttct gtcttttgtt
    97681 gaatcttttt cagggctcga tagataattt gataagccaa tgattttttt ccgtgtttca
    97741 gaatacggtt aaccaacatg ttaactaatc gattacgata aattggatcg gattttgcag
    97801 ttttttcttc tgcagtacct cgacgtgaca tgagcgtgaa agaggttcaa gaataagttt
    97861 tctttttata agggctaaaa ttaattattt tggctttttg accccatatt gtagggtgga
    97921 tctcgaaaga tatgaaagat ctccctccaa gccgtacata cgactttcat cgaatacggc
    97981 tttccacaga attctatatg tatctatgag atcgagtatg gaattctgtt tactcacttt
    98041 aaattgagta tccgtttccc tccttttcct gctaggattg gaaatcctgt attttacata
    98101 tccatacgat tgagtccttg ggtttccgaa atagtgtaaa aagaagtgct tcgaatcatt
    98161 gctatttgac tcggacctgt tctaaaaaag tcgaggtatt tcgaattgtt tgttgacacg
    98221 gacaaagtca gggaaaacct ctgaaatgat ttcaatattg aaccttggac atataatagt
    98281 tccgaatcaa atccctttag aaagaagatc ttttgtctca tggtagcctg ctccagtccc
    98341 cttacgaaac ttccgttatt gggttagcca tacacttcac atgtttctag cgattcacat
    98401 ggcatcatca aatgatacaa gtcttggata agaatctaca acgcactaga acgcccttgt
    98461 tgacgatctt ttactccgac agcatctagg gttcctcgaa caatgtgata tctcacaccg
    98521 ggtaaatcct taacccttcc tcctcttact aagactacag aatgttcttg tgaattatgg
    98581 ccaataccag gtatataagc agtgatttca aatccagagg ttaatcgtac tctggcaact
    98641 ttacgtaagg cagagtttgg ttttttgggg gtgatagtgg aaaagttgac agataagtca
    98701 cccttactgt cactctacag aaccgtacat gagattttca cctcatacgg ctcctcgttc
    98761 aactctttcg aagtcattgg atccctgttc gagaatctcc tcccttcttc cactccgtcc
    98821 cgaagagtaa ctaggaccaa ttcagtcacg ttttcctgtt ccaattgaac actttccttt
    98881 tttgattatt atcaaaggaa aggagaagat tcttcttttt accaaacata tgcggatcca
    98941 atcacgatct tataatacga acaagagatc tttctcaatc aatccctttg cccctcattc
    99001 ttcgagaatc agaaagatcc ttttcgagtt tgaatttgtt cgtttggaat ctgggttttc
    99061 ctacttattt attttcttct ttctttctat tttctttttt tattcccttc catcattcct
    99121 ttagtcccat aggtttgatc ctgtagaatc tgacccattt tctcatcgag cgaagggtac
    99181 gaaataaatc agatttcttt ttcgatcaaa agtactatgt gaaatcttct ttcctcttcc
    99241 tctaccccta tcccataggt acaggtacag cgtttgaatc aatagagaac cttttcttct
    99301 gtatgaatcg atattattac attccaattc cttcccgata cctcccaagg aaaatcccaa
    99361 attgacgggt tagtgtgagc ttatccatgc ggttatgcac tcttcgaata ggaatccatt
    99421 ttctgaaaga tcctggcttt cgtgctttgg tgggtcgtcc gagatccttt cgatgaccta
    99481 tgttgtgttg aagggatatc tattttcaaa tatacaacat ggattctggc aatgcaatgt
    99541 agttggaccc tcatgttgat ccgaacgaat cggcctttcc acggaggtaa atctttgcct
    99601 gctaggcaag aggatagcaa gttacacaaa ttatgtctcg gtaggacatg tatttctatt
    99661 actacgaaat tcataaatga agtagttaaa atggtggggt taccattctc ctttttgtag
    99721 tgacgaatct tgtatgtgtt cctaagaaaa ggaatttttc catttttcga ggtctcaacg
    99781 gggtgtggaa acacataaga actcttgaat ggaaatttaa aagatatgta gctccagttc
    99841 cttcggaaac gataagatct ttggcgcaag aacgcaagaa gaaggggttg atccctattc
    99901 cctatcatct tggcttggtt ctgcttcctc tcttttttta acaataccga gtcgggctct
    99961 tctcctaccc gttatggctc gaatccgtag tccatcctat ttccgatagg agcagttgac
   100021 aatggaatcc aattttccca ttcttttcgt atccgtaatt gtgcgaaaag aaggcccggt
   100081 tccaagtttt tcaggaatag tggcgttgag tttctcgacc ctttgcctta ggattagtcg
   100141 gttctatttc tcgatggggg cagggaaggg atataactca gcggtagagt gtcaccttga
   100201 cgtggtggaa gtcatcagtt cgagcctgat tatccctaaa accaatgtga gtttttctat
   100261 tttggcttgc ccccccgccg tgatcgaatg agactggata agaggctcgt gggattgacg
   100321 tgaggggata gggatagcta tatttctggg agcgaactcc aggcgaatat gaagcgcatg
   100381 gatacaagtt atgccttgga atgaaataca attccgaaat cgctttgtct acgaacaagg
   100441 aagctataag taatgcaact atgaatctca tggagagttc gatcctggct caggatgaac
   100501 gctggcggca tgcttaacac atgcaagtcg gacgggaagt ggtgtttcca gtggcggacg
   100561 ggtgagtaac gcgtaagaac ctgcccttgg gaggggaaca acagctggaa acggctgcta
   100621 ataccccgta ggctgaggag caaaaggagg aatccgcccg aggaggggct cgcgtctgat
   100681 tagctagttg gtgaggcaat agcttaccaa ggcgatgatc agtagctggt ccgagaggat
   100741 gatcagccac actgggactg agacacggcc cagactccta cgggaggcag cagtggggaa
   100801 ttttccgcaa tgggcgaaag cctgacggag caatgccgcg tggaggtaga aggcccacgg
   100861 gtcatgaact tcttttcccg gagaagaagc aatgacggta tctggggaat aagcatcggc
   100921 taactctgtg ccagcagccg cggtaagaca gaggatgcaa gcgttatccg gaatgattgg
   100981 gcgtaaagcg tctgtaggtg gcttttcaag tccgctgtca aatcccaggg ctcaaccctg
   101041 gacaggcggt ggaaactacc aagctggagt acggtagggg cagagggaat ttccggtgga
   101101 gcggtgaaat gcgtagagat cggaaagaac accaacggcg aaagcactct gctgggccga
   101161 cactgacact gagagacgaa agctagggga gcgaatggga ttagataccc cagtagtcct
   101221 agccgtaaac gatggatact aggcgctgtg cgtatcgacc cgtgcagtgc tgtagctaac
   101281 gcgttaagta tcccgcctgg ggagtacgtt cgcaagaatg aaactcaaag gaattgacgg
   101341 gggcccgcac aagcggtgga gcatgtggtt taattcgatg caaagcgaag aaccttacca
   101401 gggcttgaca tgtcgcgaat cctcttgaaa gagaggggtg ccttcgggaa cgcggataca
   101461 ggtggtgcat ggctgtcgtc agctcgtgcc gtaaggtgtt gggttaagtc ccgcaacgag
   101521 cgcaaccctc gtgtttagtt gccaacattt cgtttggaac cctgaacaga ctgccggtga
   101581 taagccggag gaaggtgagg atgacgtcaa gtcatcatgc cccttatgcc ctgggcgaca
   101641 cacgtgctac aatggccggg acaaagggtc gcgatcccgc gagggtgagc taaccccaaa
   101701 aacccgtcct cagttcggat tgcaggctgc aactcgcctg catgaagccg gaatcgctag
   101761 taatcgccgg tcagccatac ggcggtgaat tcgttcccgg gccttgtaca caccgcccgt
   101821 cacactatgg gagctggcca tgcccgaagt cgttacctta accgcaagga gggggatgcc
   101881 gaaggcaggg ctagtgactg gagtgaagtc gtaacaaggt agccgtactg gaaggtgcgg
   101941 ctggatcacc tccttttcag ggagagctaa tgcttgttgg gttttttggt ttgacactgc
   102001 ttcacaccca aagagaagcg agctacatct gagctaagct tggagatgga agtcttcttt
   102061 cgtttctcga cggtgaagta agaccaagct catgagctta ttatcctagg tcggaacaag
   102121 ttgataggat cccctttttt acgtccccat gtccctcccg tgtggcgaca tgggggcgca
   102181 aaaaggaaag agagagatgg agtttctctc gcttttggca tagcgggcct cctactgggg
   102241 gcccgcacgg cgggctatta gctcagtggt agagcgcgcc cctgataatt gcgtcgttgt
   102301 gcctggactg tgagggctct cagccacatg gatagttcaa tgtgctcatc agcgcctgac
   102361 ccggagatgt ggatcatcca aggcacatta gcatggcgta ctcctcctgt tcgaaccgga
   102421 gtttgaaacc aaacttctcc tcaggaggat agatggggcg attcaggtga gatccaatgt
   102481 agatccaact ttctattcac tcgtgggatc cgggcggtcc gggggggacc accacggctc
   102541 ctctcttctc gagaatccat acacccctta tcagtgtatg gacagctatc tctcgagcac
   102601 aggtttaggt tcggcctcaa tgggaaaatg gagcacctaa caacgcatct tcacagacca
   102661 agaactacga gatcacccca gaatgaaagg ggtgacggag ggatcgtacc attcgagcct
   102721 ttttttcatg cttttcccgg caggtttgaa aaaggatcct agagtgtcta gggttgggcc
   102781 aggagggtct cttaacgcct tcttttttct tctcgtcgga gttatttcac aaagacttgc
   102841 catgggaagg aagaaggggg gaacaagcac acttggagag cgcagtacaa cggagagttg
   102901 tatgctgcgt tcgggaagga tgaatcgctc ccgaaaaaga atctattgat tctcttccaa
   102961 ttggttggat cgtaggtgcg ataatttact tcacgggcga ggtctctggt tcaaatccag
   103021 gatggcccag ctgcgccagg gaaaagaata gaagaagcat ctgactcctt catgcatgct
   103081 ccacttggct cggggggata tagctcagtt ggtagagctc cgtccttgca attgggtcgt
   103141 tgcgattacg ggttggatgt ctaattgtcc aggcggtaat gatagtatct tgtacctgaa
   103201 ctggtggctc actttttcta agtaatgggg aagaggaccg aaacatgcca ctgaaagact
   103261 ctactgagac aaagatgggc tgtcaagaac gtagaggagg taggatgggc agttggtcag
   103321 atctagtatg gatcgtacat ggacagtagt tggagtcggc ggctctccta gggttccctc
   103381 ctctgggatc cctggggaag aggatcaagc tggcccttgc gaacagcttg atgcactatc
   103441 tcccttcaac cctttgagcg aaatgcggca aaaggaagga aaatccatgg accgacccca
   103501 tcgtctccac cccgtaggaa ctacgagatc accccaagga cgccttcggc atccaggggt
   103561 cacggaccga ccatagaacc ctgttcaata agtggaacgc attagctgtc cactctcaga
   103621 ttgggcagta agggtcggag aagggcaatc actcattctt aaaactagca ttcttaagac
   103681 caaagagtcg ggcggaaagg gggggaaagc tctccgttcc tggttctcct gtagcgggat
   103741 tctccggaac cgcaagaatc cttagaatgg gattccaact cagcaccttt taagattttg
   103801 agaagagttg ctctttggag agcacagtac gatgaaagtt gtaagctgtg ttcggggggg
   103861 agttattgtc tatcgttggc ctctatggta gaatcgatcg gggaggcctg agaggcggtg
   103921 gtttaccctg tggcggatgt cagcggttcg agtccgctta tctccagctc gtgaacttcg
   103981 ccgatacaaa ggtatatgat agcacccaat ttttccgatt cggcagttcg atctatgatt
   104041 tctcattcat ggacgttgat aagatacttc cagttagcag caccttagga tggcatagcc
   104101 ttaaagttaa cggcgaggtt caaacgagga aaggcttacg gtggatacct aggcacccag
   104161 agacgaggaa gggcgtagca agcgacgaaa tgcttcgggg agttgaaaat aagcatagat
   104221 ccggagattc ccgaataggg caacctttcg aactgctgct gaatccatgg gcaggcaaga
   104281 gacaacctgg cgaactgaaa catcttagta gccagaggaa aagaaagcaa aagcgattcc
   104341 cgtagtagcg gcgagcgaaa tgggagcagc ctaaactgtg aaaacggggt tgtgggagag
   104401 caatacaagc gtcgtgctgc taggcgaagc ggtggagtgc tgcaccctag atggcgagag
   104461 tccagtagcc gaaagcatca ctagcttatg ctctgacccg agtagcatgg ggcacgtgga
   104521 atcccgtgtg aatcagcaag gaccaccttg caaggctaaa tactcctggg tgaccgatag
   104581 cgaagtagta ccgtgaggga agggtgaaaa gaacccccat cggggagtga aatagaacat
   104641 gaaaccgtaa gctcccaagc agtgggagga gaccagggct ctgaccgcgt gcctgttgaa
   104701 gaatgagccg gcgactcata ggcagtggct tggttaaggg aacccaccgg agccgtagcg
   104761 aaagcgagtc ttcatagggc aattgtcact gcttatggac ccgaacctgg gtgatctatc
   104821 catgaccagg atgaagcttg ggtgaaacta agtggaggtc cgaaccgact gatgttgaag
   104881 aatcagcgga tgagttgtgg ttaggggtga aatgccactc gaacccagag ctagctggtt
   104941 ctccccgaaa tgcgttgagg cgcagcagtt gactagacat ctaggggtaa agcactgttt
   105001 cggtgcgggc cgcgagagcg gtaccaaatc gaggcaaact ctgaatacta gatatgaccc
   105061 caaaataagg ggtcaaggtc ggccagtgag acgatggggg ataagcttca tcgtcgagag
   105121 ggaaacagcc cggatcacca gctaaggccc ctaaatgacc gctcagtgat aaaggaggta
   105181 ggggtgcaga gacagccagg aggtttgcct agaagcagcc acccttgaaa gagtgcgtaa
   105241 tagctcactg atcgagcgct cttgcgccga agatgaacgg ggctaagcga tctgccgaag
   105301 ctgtgggatg taaaaatgca tcggtagggg agcgttccgc cttagaggga agcacccgcg
   105361 cgagcaggtg tggacgaagc ggaagcgaga atgtcggctt gagtaacgca aacattggtg
   105421 agaatccaat gccccgaaaa cctaagggtt cctccgcaag gttcgtccac ggagggtgag
   105481 tcagggccta agatcaggcc gaaaggcgta gtcgatggac aacaggtgaa tattcctgta
   105541 ctaccccttg ttggtcccga gggacggagg aggctaggtt agccgaaaga tggttatcgg
   105601 ttcaaggacg caaggtgacc ttagggtaag aaggggtaga gaaaatgccc cgagccaatg
   105661 tccgagtacc aggcgctacg gcgctgaagt aactcatgcc atactcccag gaaaagctcg
   105721 aacgaccttc aacaaaaggg tacctgtacc cgaaaccgac acaggtgggt aggtagagaa
   105781 tacctagggg cgcgagacaa ctctctctaa ggaactcggc aaaatagccc cgtaacttcg
   105841 ggagaagggg tgcctcctca caaagggggt cgcagtgacc aggcccgggc gactgtttac
   105901 caaaaacaca ggtctccgca aagtcgtaag accatgtatg ggggctgacg cctgcccagt
   105961 gccggaaggt caaggaagtt ggtgacctga tgacagggaa gccggcgacc gaagccccgg
   106021 tgaacggcgg ccgtaactat aacggtccta aggtagcgaa attccttgtc gggtaagttc
   106081 cgacccgcac gaaaggcgta acgatctggg cactgtctcg gagagaggct cggtgaaata
   106141 gacatgtctg tgaagatgcg gactacctgc acctggacag aaagacccta tgaagcttta
   106201 ctgttccctg ggattggctt tgggcttttc cttcgcagct taggtggaag gcgaagaagg
   106261 cctccttccg ggggggcccg agccatcagt gagataccac tctggaagag ctagaattct
   106321 aaccttgtgc caggacctac gggccaaggg acagtctcag gtagacagtt tctatggggc
   106381 gtaggcctcc caaaaggtaa cggaggcgtg caaaggtttc ctcgggccgg acggagattg
   106441 gccctcgagt gcaaaggcag aagggagctt gactgcaaga cccacccgtc gagcagggac
   106501 gaaagtcggc cttagtgatc cgacggtgcc gagtggaagg gccgtcgctc aacggataaa
   106561 agttactcta gggataacag gctgatcttc cccaagagtt cacatcgacg ggaaggtttg
   106621 gcacctcgat gtcggctctt cgccacctgg ggctgtagta tgttccaagg gttgggctgt
   106681 tcgcccatta aagcggtacg tgagctgggt tcagaacgtc gtgagacagt tcggtccata
   106741 tccggtgtgg gcgttagagc attgagagga cctttcccta gtacgagagg accgggaagg
   106801 acgcacctct ggtgtaccag ttatcgtgcc cacggtaaac gctgggtagc caagtgcgga
   106861 gcggataact gctgaaagca tctaagtagt aagcccaccc caagatgagt gctctcctat
   106921 tccgacttcc ccaaagcctc cggtagcaca gccgagacag cgacgggttc tctgcccctg
   106981 cggggatgga gcgacagaag ttttgagaat ccaagagaag gtcacggcga gacgagccgt
   107041 ttatcattac gataggtgtc aagtggaagt gcagtgatgt atgcagctga ggcatcctaa
   107101 cagaccgata gacttgaacc ttgttcctac atgacccgat caattcgatc aggcactcgc
   107161 catctatttt cattgttcaa ttctttgaca acacgaaaaa accattgttc cactctttga
   107221 caacatgaaa aaccattgtt ccactctttg acaacatgaa aaaccaaaag ctctgccctc
   107281 cctctctatc caagggatgg aagggcagag tcctttggta tcccctccaa tcaagaattg
   107341 gggcctcaca atcaccagcc aatataataa atatgctttt tttatctcat gcctttgcct
   107401 ttattcgttc atggttcgat attctggtgt cctaggcgta gaggaaccac accaatccat
   107461 cccgaacttg gtggttaaac tctactgcgg tgacgatact gtaggggagg tcctgcggaa
   107521 aaatagctcg acgccaggat gataaaaagc ttaacacctc tcattcttat tacttattca
   107581 atatgaaaaa aaagggaaaa ggtcgtttta ttcaaaaccc caattatgac atcccttctc
   107641 tcccacttca cacctcggaa ggcaccgttc ttatagagag aaacgcgctt tccacatctt
   107701 cttaacccga aatgaaatgg ctgaggaaag gttccttttt gagggtactc ccgagaacag
   107761 atcctgtgga gacggggtgg ggcctgtagc tcagaggatt agagcacgtg gctacgaacc
   107821 acggtgtcgg gggttcgaat ccctcctcgc ccacaactgg cccaaaaggg aaggaccttt
   107881 cctttacctc tgggggtagg aaaataatga tcgggatagt ggacccaaag ttatgtaact
   107941 tgggtgtgag tcttttgtcg aaacggaatg gccttacttt ttcttttttt ttactcccct
   108001 cttcctcagt caggcttggg ctgactagca gagcaagtac aagtattagt agcatagcaa
   108061 aaaagcgtga ctcgtcatta atatgtttgc tcgcggtaat tgtagcctct cgggagaatc
   108121 gatgactgca tctttgatgc actgctagta ctagtacatc tgagaatgat taattggcta
   108181 gttgtaaata gccccagggc tatggaacaa aggattatcc cggatctaca ccgaggtatt
   108241 gacggcgatt ctcaactatc gcagaacaga atgtgatacg atgggataga atgcaataga
   108301 aagaaagaca gggaacgggt tacctactcc taacgggcaa cgcgagccct ttcatttcat
   108361 tctgaattct ttcattcaga atgaataaaa tctccccaag taggattcga acctacgacc
   108421 aatcagttaa cagccgaccg ctctaccact gagctactga ggaacaacgg gaaattcgag
   108481 ctcatagagt tccattccca ttctcaaccc atgaccaata tgagcccgaa gcttccttcg
   108541 taactcccgg aacttcttcg tagtggctcc gttccatgcc tcatttcata gggaacctca
   108601 aagtgcctct atttcattat attccatcca tatcccaatt ccatccatat ctcaattcca
   108661 ttcatttaat atccctttgg tgtcattgac ataagagatg tcgtttctag tctatctgtt
   108721 tctatttcta tatatggaaa gtgaagaaat catcatataa taatcgagaa attgcaatag
   108781 aaaagaaaaa aggggggttt gtgatgattt ttaaatcttt tctactaggt aatctattat
   108841 ccttatgcat gaagataatc aattcggtcg ttgtggtcgg actctattat ggatttctga
   108901 ccacattctc catagggccc tcttatctat tccttctccg agctcgggtt atggaagaag
   108961 gaaccgagaa ggaggtatca gcaacaacgg gttttattac gggacagctc atgatgttca
   109021 tatcgatcta ttatgcgcct ctccatctag cattgggtag acctcataca ataactgtcc
   109081 tagttctacc gtatcttttg tttcatttct tctggaacaa ccacaaaaac gtttttgatt
   109141 atggatctac taccagaaac tcaatgcgta atctcagcat tcaatgtgta ttcctgaata
   109201 atctcatttt tccattattc aaccatttca ttttaccgag ttcaacgtta gccagattag
   109261 tcaacattta tatgtttcga tgcaacaaca agatgttatt tgtaacaagt agttttgttg
   109321 gttggttaat tggtcacatt ttattcatga aatgggttgg attggtatta ttctggatac
   109381 ggaaaaataa ttctattaga tcgaataagt accttgtgtc agaattgaga aattctatgg
   109441 ctcgaatctt tagtattctc ttatttatca cctgtgtcta ctatttaggc agaataccgt
   109501 cgcctattgt cactaagaaa ctaaaagaaa ccgccgaaac ggaagaaagg ggggaaagtg
   109561 aggaagaaac agatgtagaa atagaaaaaa tttccgaaac gaaggggact aaacaggaac
   109621 aagaaggatc catcgaagaa gacccttccc cttccctttg ttcggaagaa aaggaggatc
   109681 cggacaaaaa agatgaaacg gaagagatcc aagtgaatgg aaaggaaaaa gcaaaggaga
   109741 aattccactt taaagagaca tgctataaaa atagcccagt ttatgaaaat acttatcttg
   109801 atgggaatca agaaaattcg aagttagaaa tacttcaact taaagaagat aaagacctcc
   109861 tctggaatta taaaaattat aaattgttgt aaatgaataa aaaaagaaat aaaaaaaatg
   109921 aatagaagaa tagataagaa gatattcttc cgccccccac atttttgatc ccctctccta
   109981 caaataaact tgtaataccg actccattcg taattccatc aattacttgt ctatcaaaaa
   110041 aatgagttaa tccaaccagt cctcttatac cggtatttaa ggttattgca taaaaactat
   110101 ctatgtaacc acgattatat gaccaattat atatcacatt gactattttg tcccaaagac
   110161 ctcttttagg acccatttta acaaatgaat taattaagtc caaattctgt aaaaataaaa
   110221 aagcaggcct atataaaaag aatgcaaaaa ggattcctac gtaagctata ctaactgaca
   110281 aaattgcatt tgtaataaat tcataccaat ccacggaatt gctcaaattt gaatgtaaaa
   110341 ggtttatata tggagttaac aattttgata atatattcaa ttccattcct ctataatcaa
   110401 aaggagttcc gataaaacca acacacaaag taacgaatcc taatataaga aggggaaaaa
   110461 gcatagtatt ttccgattca taaggatatg gataattttc tttatttcta aaatgagtaa
   110521 atgtaataag gggttgcgtt ccttttttta cattcctatc aattgaatat gctttcttcg
   110581 aaaaaaaagt aactccttga ttatttttcg ctgttgttaa gcaaaatttt ttgttgatta
   110641 ctttctgtcc ttctttaccc cagatggata ttgaataaaa cgggcttttt tttttaccgc
   110701 taaaatattg agaataaacg tttaaattcc cttcaaaagt tagtaaatac atccgaaaca
   110761 tataaaatgc agttaatcct gctgtgaaat aagctattat cgcgaaaata ggtgaatata
   110821 accaactatc actaagaatt tcatcttttg accaaaagca agcaagaggt ggaataccac
   110881 aaagagaaag tgtacctata aaaaaagctg tttttgtaat tggcatatat tttgttaaac
   110941 cgcccataag agccatattc tggctttgat ttggagaata tccaacaata ctttccatag
   111001 aatgaataat ggacccggag cctaaaaata ataatgcttt cgaataggca tgggtgatca
   111061 aatgaaataa agcagctcga tatgatccca tacctaaagc taacataata taacccaact
   111121 gcgacattgt agaataagct aaacttctct taatgtctct ttgggcaagg gcaaaagtgg
   111181 ctcctaaaag tactgtgatt atacctatta aagaaattag attcattatg taaggtataa
   111241 ctgtgaaaag cgggtaaagt cgagctacaa gaaaaattcc cgctgctacc atagtagcag
   111301 cgtgtataag agctgaaatc ggggtaggcc cctccatggc atcaggtaac catacatgaa
   111361 gggggaattg tgccgattta gcaactgcac caaggaataa tagggcggca cacagagtaa
   111421 gaaataaaga atttaaacca ttattctcaa tcaagttagt gactatttta aacgaatctc
   111481 gaaattcgaa actacccgtt atccaataaa gacctaagat tcctaataat aaaccaaaat
   111541 cccctacacg attagttaca aacgcttttt gacaagcatt tgctgcaatt ggtcgtgtga
   111601 accaaaaacc tattaataga tacgagcaca ttccaactaa ctcccaaaaa atataaattt
   111661 gtattaaatt tgaactagta actaatccca acatggaagt attggaaaaa ctcatataag
   111721 caaaaaatct caaatatcct tcatcatgag acatataatt atcactataa ataataacca
   111781 taattccaac agtagtgatt aatattaaca taatcgaagt aagtggatcg atcaagtcgc
   111841 caaactctaa ggaaaaatca ttatttatgg tccaagacca taaatattga tagatagagc
   111901 taccatgcat ttgttgaata gacagatcga ttgaaaaaag cataactata cttagtaata
   111961 aaacactagg aaaagcccag agacgacgga ggttttttgt tgtcgttgga acaaggagaa
   112021 gccccacccc tattgctata ggaactggaa gtggaacgaa aggtatgatc catgcatatt
   112081 gatatgtatg ttccataaga aaataataat tttttttttt tattcaccag ctcttatatc
   112141 tttcggaagg agcaataaaa taaggaaaag aaagaactaa aatataattt tgaattcttt
   112201 aatctttcta attcttcccc cccaaaaaaa ctcagaagtt ataataggtc aaaagataaa
   112261 gtcatttttg aaaaggtacc acttagtgat taactaggat atttatgaag atacagaatc
   112321 agaatatgca atttccccct ttttttatta taaaaatcca tattcattga tcaaggaaaa
   112381 acaatgaagt aatttaatta tagtaaaaaa agtactttat tctggtatgt aagatccctt
   112441 tcttgagcat aggatcaatc aaaagtttga cccccaaaaa agaccttgcg attttagtta
   112501 gtatattcgg aagactttac taattcttct cgagtggctt ctattccacc aaaacaacgg
   112561 atacttctag gaaactctac gatatccggc actttgatac ccacgacttc gcgtagaatt
   112621 gaaaaaatga cgcattttga acaatacatg tctttcacat ccaactataa caatgagtaa
   112681 cctctttatt ttaaaatggc cgttccaagg acttattgaa attgcttttt ctcaagtgtt
   112741 tattatatta acagattcaa tattagattc ctttttttaa tttttaattt cattaagggt
   112801 actgcattct attgatgaat tgatagaaaa aaggttctag tatttttctc ttaaattaag
   112861 gtaagcgttt tcctattttt ccttttttat taaataaaat agaatacgat gagccgtagc
   112921 cccccctttt ttatgacgac agtgacacag atatagattc aaacgaggat tagtatataa
   112981 aaattctgct ttgttgggat attctatgta ataaaaaagg gaataaagga aaaaaagaaa
   113041 acattaagat atccaacttt tctccagaaa tattcgatgg gactcatacg tctccatatt
   113101 gtatattatc atatcaagaa aatatgatat aggggataaa tatatagcta aagaaataaa
   113161 tgacgcattt tgaacaatac atgtctttca catccaacta taacaatgag taacctcttt
   113221 attttaaaat ggccgttcca aagaaacgta cttctctatc aaaaaagcgt attcgtaaaa
   113281 acatttggaa aagaaaagga tatgtggctg cgctaaaagc cttttcctta gcaaaatctc
   113341 tttctactgg gaattcgaaa agtttttttg tgcaacaaaa aaataaacaa gtcttggaat
   113401 aatctaaatc aatatgcctc aatgaatttg ctaattaaat ttataagatg aacgattcat
   113461 tcccattaac tcatattttt aaaacttata aatatgaggc ggcactatcg attgtagtat
   113521 ttagaatagg aagcctttac attttctgaa tacctgaata aaaaaaaagg tactatgttt
   113581 ttttgttcaa acaaaaaaac atagtaccta agcaaaaaat ctaaggtttc gcttttcttt
   113641 attagggttt tgttttctta ttaatgactc tgaatacaat gtatttttta ttttgttcgg
   113701 acccaggaaa tcatcaaaaa agaatgaatc aagaaagggg cttttttact tctataccta
   113761 gattgagggc aaaactatct agtctagttc caactaatcc gttttgggag aactgaaacc
   113821 tctcgaagag tccatcgtta aaacgaaaac catcctataa gagattattg aacgttcaaa
   113881 tagaaatttt agtgagcctt tattttcatt tttcctaaaa aatattacat tgaattgact
   113941 ccttacaatc tcgacgtttg agtgcggatg ggctattatg ttttcgagca agccgctatg
   114001 gtgaaatcgg tagacacgct gctcttagga agcagtgcta gagcatctcg gttcgagtcc
   114061 gagtggcggc atcttctaaa agagataaaa taaatcctat aatgaaaatg aaatggatta
   114121 ctcatttcca ttccagtgtt aaaggactcc ctttttattt taggattttt tatgatattt
   114181 tccactttag aacatatatt aactcacatc tctttttcaa tcatttccat tgtaattact
   114241 atttatttga tgaccttatt agtccacgaa accataagac tacatgattc atcagaaaag
   114301 ggcatgatag ctacattttt ctgtataaca ggattattag ttactcgttg gatttattcg
   114361 gaacatttac ccttaagtga tttatatgaa tcattaatat tcctttcatg gggcttttcc
   114421 attattcata tggttccgaa aatatggaac cataaaaaag atttaagcgc aataaccgca
   114481 ccaagtacta tttttaccca aggatttgct acttcaggtc ttttgactga aatgcatcaa
   114541 tccacaatat tagtacctgc cctccaatcg cagtggttaa tgatgcacgt aagtatgatg
   114601 atattgagct atgcagctct tttatgtgga tcattattat cagtatctct tctagtcatt
   114661 acatttcgaa aaagcctagg gttctttggt aaaaacaata atgcattaat ttggctgttt
   114721 tcctttgatt ttaatgagag tcaatatgta aataaaagac gcaatgcttt actaaacaat
   114781 tatttacttt catttagaaa ttatcacagg tatcaattga ttcagcaatt ggatcgttgg
   114841 agttatcgtg tcattagtct aggatttacc tttttaacga ttggtattct ttcaggagca
   114901 gtgtgggcta atgaggcatg ggggtcatat tggaattggg accccaagga aacttgggca
   114961 tttattactt ggactatatt tgctatttat ttacatatta gaaccaacca aaattttcaa
   115021 ggcacaaatt ccgcaattgt agcttctatg ggatttctta taatttgggt atgctatttt
   115081 ggggtcaatc tattaggaat aggcctacat agttatggtt cattcacatt agcatcttaa
   115141 ttgaagacgt gacctaatac atagaaataa catatgtaat gagagtttgt gtgagtttta
   115201 gagaaccgtt ttcatcaagt agtaacggaa acggttctct aaaactacaa acgtatctga
   115261 ttacaattca cttccttttt tacttaagat taagataagg aaaaagagga cttatttttc
   115321 ttgtattgtc caccgaattt ttttctcaca ccttttgatt ttatgtctta ttcatgcaaa
   115381 ctatcgagaa aagtaattag ataaaatagc ttctaccttg tcaactgata gtgagagaac
   115441 aaaatccgga taaataccaa tgcctattac tggcagaaag atacagattg aaacaaaaag
   115501 ttctcgtggt ccagaatcaa aaaaagaata attttttaca ttaaattgct tgtatccata
   115561 aaacatctgt cgtgacatag ataatgaata aataggagtt aatatcattc caattgccat
   115621 tacaaaaata attagtattt ttggcattaa aagatatttt ggactggtaa ttatgccaaa
   115681 aaagactacc aattcggcaa caaaaccact cattcccggc aatgcaagag aagccatcga
   115741 gaaactactg aacatcgtaa atatttttgg cattgggata gctattcctc ccatttcgtc
   115801 gagataaacg agacgtattc tatcataact cgttcctgcc aagaaaaaaa gcgccgcacc
   115861 aataaatcca tgcgagatta tttgcaaaat ggccccgttg agtcccatat cggttgtgga
   115921 ggctattcct ataattgtaa aacccatatg agatacggaa gagtaggcta ttctcttttt
   115981 taaattgcgt tgcccaggag aagttaaagc tgcatagatt atttgcactg tgcctacaat
   116041 aatcaaccag ggagaaaaaa tagaatgagc atggggtaat aattccatat tgatccgaac
   116101 caacccatat gctcccattt ttaataagat tccggctaga agcatacatg tactgtaatg
   116161 tgcttctccg tgggtatctg gtaaccatgt atgtagaggt ataatcggtg atttgacagc
   116221 ataagcaata agaaaaccaa aatagaatat tatttctaat gccacaggat atgattgatt
   116281 cgctaatgtt tcaaaattca atgttggttc gttagaagca tataaaccca tgccaagaac
   116341 tcccattaag agaaaaatgg aaccccctgc agtgtacaaa ataaactttg tagctgagta
   116401 caagcgcttc ttccctcccc acatggataa aagtaggtaa acaggaatta attctaactc
   116461 ccacatgata aaaaaaagta aaagatctcg agaagaaaaa ggtcctattt gaccgctgta
   116521 cattgctaac atcaagaaat ggaataatcg tgaatcccga gtaactggcc gggccgctaa
   116581 agtggctaaa gttgtgatga atcccgtcaa taaaataggt cctatggaaa ttccatcgag
   116641 tccgagtctc cagtgaaaat caaaaaaatt aatccattta aaatcctgtt ctaattgaat
   116701 taatggatcg tccaattgga aatgataaca gaaaacatag gttgttagaa gcaattctac
   116761 taggcatata gatatagtat accatcggat aaccttattt cctctatgag gtagaaagaa
   116821 aatggaaaaa cccgcgaata ttggcaaaat aacaattatt gttaaccaag gaaaaaaatt
   116881 cgtagtaaag acaagataag atacactttg acccgaaaac cccgtactcg ataaaatagc
   116941 ctattttatc gagtacaggg ttttgtcggt aaagataaaa aaatggattc aattaaagtt
   117001 aagctttctg gaacgtatca ataagctaga cccatgctgc gggttgtctc atgccataaa
   117061 taaactcgaa cactcaagaa atctgttgga caagcggatt cacatctctt acaacctaca
   117121 cagtcttctg ttcttggagc agaagctatt tgcttagctt tacatccgtc ccaaggtatc
   117181 atttctaata catccgtggg gcaggctcgt acacattgag tgcaccctat gcatgtatca
   117241 taaatcttta ctgaatgtga cattgtatct atccaccttt tgaacatcat aaattttcga
   117301 tctagtaaaa aaatgaaatc atatattgta gacaccagat gaatcaataa ttaaccaaaa
   117361 ttgttttcta ataaattgac tcatatattt ggtcatgaga gagggccaag atactttgat
   117421 ttattactct ttagcaaaca tagtcatatg cttctgtcgt atataatatt aatttgaatt
   117481 gataaatttt tgatttattc tttagtatga ttaacacatg aatctaatta ccattattta
   117541 ttcaacaaat tagattgatt gatacgaatt gattttttgg tacgataaat tgacgaaaca
   117601 atggctggcc caatagctgc ttcagcggct gcaatagcta taacaaaaat agaaaaaata
   117661 tctcctttta attggcgact atcaaaaaaa tcagaaaatg ttacgaaatt catattaact
   117721 gcattcagta taagctcaag acacataagt gctctaacca tatttcgact tgtgatcaat
   117781 ccataaagac caatagaaaa taaataggca ctcaaaacaa gttcatgttc aagcagcatt
   117841 aaccaaaccc tcctcaatct gaatttcttt catttcaata tgaacaacaa ttcaacctta
   117901 actaatttgg ttgacgcgaa tctaacaagt acagaactaa agaagatatt ggtaatagat
   117961 tgaactaaat gaaaaaaatt tcattttata ccttaaaaat ctgagcatgt aattgaagga
   118021 aaatggatag gctaagacag aagaaaagca tttttttctc ggtatttcat ttattactga
   118081 cgagccatag caattgcacc tatcaaagaa actaaaagaa ttatagaaat aagctcaaaa
   118141 ggaagaaaaa aatcagttga taaatgaatc ccaatttgtt ggcctttatt tatcaaatct
   118201 tgctccaaaa tctggtttga tcttgtagtc caaataaccc cgtaccacga cgtatctggg
   118261 atagtagtaa ttagtgaaac aaaaatactt gtacaaacca gtgaagttac cccatcccca
   118321 acagtccaaa gactgaaatc attgtaatat tctgagtcgt tcatgaacat cacagcgaat
   118381 atgattaaga catttatggc tcccacataa ataaggagtt gtgcagcagc tacaaaatgg
   118441 gaatttgatg gaatatgaaa taaggatata caaacaagaa ccaatcccaa tgagaaggca
   118501 gaaaaaatag gattagtaag taataccact cctagacctc ctactataag acccaatccc
   118561 aaaaaaacta aaagaaaatc atgtattggt ccagttaaat ccattatatg taaaataaga
   118621 gataaattaa aagtttcata atcttattga ctagaccaga aaaagaaaaa agttaccctg
   118681 tttttatgat aagtttttta tttaatttaa tcctatacgg ggtgtgggtt gatgtagata
   118741 gattaattca tttcatttat ctatccgatt gctgtatata ttcatatatt tctaaattct
   118801 cgcggatata tttaattctt ttttatcaaa agtaagccgt gattcgtgag aatcaccaat
   118861 caataagatt gcttttttta gttagtaacc gaacaaaata aaagaagctc cgctccttta
   118921 gattaaaacg gaatcttagt aatcggtaat agtttttgaa tcaaggagtt tacctgtggc
   118981 tttttttatt tgagtagaat tcataatggt tcgaatcgtg taatctccaa ttactgtcat
   119041 tggtaaccga cccaaagcaa tttgattata attcaattcg tgacgatcat aagtagaaag
   119101 ttcatattct tcagtcatgg ataaacagtt tgttggacaa tactcaacac agttcccaca
   119161 aaaaatacag attccgaaat caatactata gttaagtaat cgtttttttc gaatatccgt
   119221 ttccaatttc caatcaacaa caggcagatc tatggggcat acacgaacac atacttcaca
   119281 agcaatgcat ttatcaaatt caaagtggat tcgaccgcgg aaacgctccg atgttatcaa
   119341 tttttcataa ggatattgaa tagttacggg taaacgattc gtgtgggata aggtaatcat
   119401 gaaactttga ccaatatacc ttgcagctct tactgtttgt tgaccataat taatgaaccc
   119461 agttaccata gggagcatat cgtgaatatc tatgaatcat tttaagtttc tttctcttgt
   119521 ttgagcgaag ttctaaatcg agaatagagt atcgtatgcc cttagagtga aaagagttgg
   119581 aaagaagttg tcaataatag attacctaga gaaataggta aaagaaactt ccacccaaga
   119641 tttaatagtt ggtccattct catcctaggt aaagtccatc ttgttgtaat agaaatgaac
   119701 aggaacaaat aagctttagc taatgtaata aaaaagccaa ttgtcattcc aaagactcca
   119761 cccacttcat taatttcgaa atgaggaaga aatatgtacg gaagagaaag attccaaccc
   119821 cctaaataaa gaactgttac aaataatgaa gaaactagta gatttagata ggaagcaaca
   119881 taaaataaac caaatttgat acctgaatat tcggtttgat aacctgctac taattcttct
   119941 tcggcttctg gtaaatcaaa gggtaatctc tcacattctg ctagggaaga aattacaaaa
   120001 acagcaaaac ctataggttg acgccacaga ttccaccccc aaaaaccata ttttgactgc
   120061 gcctcaacta tatcaactgt acttgaactg ttagataatt atagtaggtg ataacatcac
   120121 tgcttccatc gctattgcaa aaccgtacat gatacttcag cctcatacgg ctcctcgatg
   120181 gtcttaacta aatctaagga ctgtttcgat attatctcga tatgtgttag taggatagat
   120241 agagtcaaga tgtatcgagc agtcacaaat taaaccaatg taattccgtc tgctataata
   120301 aatagaaaaa gggtgcttcc gaattgatct tatcctttat aattttagtt tgtctttatt
   120361 cagtaataac ttaatccttg aataaaatac tcattgtcta agtaggtatt tcaacctttt
   120421 tagtttgttc ctattcttct ttctaagaaa agtaaaagtg ggctcaaaaa ataaaggatt
   120481 acttcgttcc tgataattat ttatttaacc tgtggatagg accatactcg ggatcgggat
   120541 cgtggggaag tactacttga tcgtttctac caacttaaag ccccattatg attccgttta
   120601 tgcagaaata cctttttttt ttgtaactta cattatctcc attactaatc ctttgtgtat
   120661 cttggtgttc ctaaccgtcc actcattttt gcttgatccc cggtatggta atacatacaa
   120721 taaaatggaa tagtaaaaaa aaaactccag ccagttgatc ttttctaccc gcttcaaacc
   120781 gtgatgacta atcaaccaac cttggggtaa tttatatttt ttctacttaa ctcttgtaca
   120841 tagggaatga gtttcaacct ttttactgct aattgagaag ctgttttgtt tcactcatat
   120901 aactatctgg tttaggtcat caccccgaat gatgaataaa aaaacgaggg tctctattca
   120961 ctccattcaa cttctttcct agaaaaaaat taggtaaaag ttcatgcccc cgcgaatcgc
   121021 acgtagagat atggataaca cacatggagt taatggtatt tcataactaa tagattgagc
   121081 agcagctcgt agaccaccta aaaaagaata tttattattt gacccatatc ctgacataag
   121141 aagtccaata ggagcaatac ttgcaataga aatccataaa aaaacaccta gactgagatc
   121201 agctaaaaca agacgatatc caaaaggaat tactgaataa cttagtaaaa tggatatgac
   121261 tgctatagag gggccgagac tgaataaaaa aagatcccct ctagatggga gaagatcctc
   121321 tttaaaaatt aattttgtcc cgtctgctag agcttgaaga attcccaaag gacccgcgta
   121381 ttcgggtcca atacgttgtt gtactcccgc ggatattttt ctttctaacc acacaatcac
   121441 tagtattcct atcgtgattc ccaatacagg agtaaaaata gggacaagca accatataag
   121501 accatagacc ccttttaagg attccaatct ggaaaaagaa ttgatagcct gtaattcttt
   121561 cgtatcaatt atcatattaa cgatcaactt ctcccataat gatatctata ctacctagta
   121621 tcgtcataat atcagccaat ttcattcttt taactaactg aggaagaatt tgcaaattaa
   121681 taaaacccgg aggacgaatt ttccatctcc aaggaaaagc actatgatcc cctatcagaa
   121741 aaatacccaa ttcccccttt ggagcttcta ctctcacata aagttcttgt ttcggcaatt
   121801 caaaagtagg agaagttttt ttactaataa atcgatagtc aaaatcattc cagtcggaat
   121861 cctttgcttt atcaaagcgt cgagcttcta aattttcata ggggcctccc ggaattcctt
   121921 ccaaagcttg ttgaataatt tttatggatt ctgtcatttc accgattcgg actaagtaac
   121981 gggctaatga atccccttct ttttgccatt gtacgtccca gtcaaactcg tcgtaacact
   122041 cataatgatc aactttacga agatcccatt gtattccgga agctcgtagc attggacctg
   122101 ataaacccca atttattgcc tcctctccac caacaacgcc tactccttca actcgttcta
   122161 aaaaaacagg atttcgcgta ataagctttt gatattcagc aaccccagtt aaaaaataat
   122221 cgcagaaatc taaacattta tctatccagc catgaggtag atcagcagct actcctccga
   122281 tacgaaaata attatgcatc attcgcatac ctgtggcagc ttcgaataga tcatatatca
   122341 attctctctc tctgaaaata tagaagaaag gagtctgcgc acctatatcc gccataaaag
   122401 ggccaagcca taacaaatga gaagctatac gactcagttc caacataatt actctgatat
   122461 aacgggctct tttaggaact tgaatatttc ccaactgttc tggtccattt accgttattg
   122521 cctcggtaaa catagtagct aaataatccc aacgcgttac ataaggcaga tattgtataa
   122581 ttgttcggtt ttccgctatt ttttccatcc ctctgtgtaa ataacccaat ataggttcac
   122641 agtcaataac gtcttcacca tctagagtaa taatgagtcg aagaacgcca tgcatcgatg
   122701 gatggtgagg ccccatattg actatcatga ggtcttttct tgtagctaat acagtcatct
   122761 tttttccccg agtcattatt ccatgaattg ctgaaaatga aacaaagtta ataaaaattc
   122821 aagatctact aaatcaaata attcaaacta agtcttcaaa ttaacttaac tagtctttgg
   122881 ctcccgaata tccaaccgac cgattaatta tttataacgt attccttttt tttacaaata
   122941 agccagcaac cgcggtcgtt ttcccagagt tttccgtaga cctctctaag ataaaaagtc
   123001 ttttttgtgc aattcctaat ggggagtgag tctccgtatt ttattggcga aactgaatac
   123061 ttgaaattca acggacccct tccccttttt tctttctttt atacagaaat tgagtttatc
   123121 gatcagtaaa aataatacca gttttttaat ctggttctgg tatacacaaa aaataaaatt
   123181 tttcatatac taactatttt ctttcaaatt taatgaaaaa tgcagtttgc aatttcattg
   123241 ttttttagaa tatggatcaa aaaggatggt cgagttcttc aaccccccac ccagggaaaa
   123301 atttaaccta agaagattct tagatcattg aatcagtatc ctatatggga aacctgaata
   123361 taaattaata taacaaacac aagcgtgcgg gtacatttgt ttgcctttct atatcatgcc
   123421 atatctggca cgttatagat aggaaggaga tttaccatca attaatggta aatcgtggat
   123481 acatatatat ccttgacata ctgaaactac ttccattact ggtatcaaac caatagcgat
   123541 tcatacaagc taaatcctct aatcgataat ttggccaaag aaaaaatttc catttcataa
   123601 ctttatttct atccaaattc tttgaatctt tatcaagatg cttgctctca tcaaaaaaag
   123661 taccgccgtt ccttatgttg ttctttttgt aaaatttttt atttctatcc agaacgctta
   123721 ttttttccga gtttaaacaa atttgaattc tcaattctct acgacatcta ggagctaaaa
   123781 tattttcagg aacaataaaa gcataatttt tttcatctcg cttctcaagt gaacttccat
   123841 gtctatgtct tttaatggat tcatcaaaag agttattata accgttttct ttttgttggt
   123901 tttttctatt agtttggtga ttactcttat ggaccagtga aatagctatg gtttgataca
   123961 taataaatag tccatcccct tgtatagaca ggcgaacagg ttcaataatc aatactcctt
   124021 tgtttatcaa ttctgtaaga tttagatctt tttgaatcag caatatatcc agacgcattt
   124081 ctcctctttg aatagaggat atcgctattt gctttggatt attcagtcta agcagcagac
   124141 aatatatctg gatactattg attattcttt gatccaaaga accatgccat ctcaattgaa
   124201 aaagaaaata tcttttcagg aagaaatcta gttccgcttc tgtggtgctc tttcgttttt
   124261 ttttatttct actcttttta atgtatgaat caccgtaatc ctctttaacc cctttttctt
   124321 ggtttgatag atctgatcca agatcttctt gggctgattc ttctttttct tctttatttt
   124381 tattttcgaa ttcaagatcc tttttctttt cactagtggt tggatttcca ttaaaataaa
   124441 aaagaagtga ttttgttggt ataatccatg gtttaatcct atatgcatca tatagcccca
   124501 acaattctgg gaagaaccaa agttgcaggt ttgatatggg gcggtttagt atttcttcat
   124561 tcattcccat ccaatcaaaa aaaaaagatt ttccacttga tggttttatt tttttatcaa
   124621 tcgcaagata taaaagatcc ttcgtatcaa tttgattact gattgaataa tagttaattc
   124681 ctgtcttagt atttttattc atgcgggtct cagtatccat attggcccag gcctcaatat
   124741 cgatcttctt tataagacaa aaagaaataa ttctccaatt aaaatatttt ctatccatat
   124801 ttttatccgt atcaacaata caatcttctc caagataatg actcatatat atgcctaccg
   124861 gcatataaaa aatttggggt ttatttttgt tgtatttata gggagttttt aagcttccct
   124921 ttatttgtaa tggtgataga gaaatatatg aatccttacc ttctctataa ttgatatatt
   124981 tttgtgataa aagatcatac ccatactgtt ttttaaaaat tttgttttta ctcaataatg
   125041 aatccattac ataagcattt ttcttctcat aatgaaaaac attttttttt ttatataaat
   125101 tcaattttgt tgctgccttg tttgaaatcg tatgactttg attgactcca tttcctcgtt
   125161 tttgtagaac taattgagac gatgaaatct tagagaaatt atattgatag ttataatgac
   125221 tgtttaacca atttttccac ccattcgttt caaaatggct aagtttttta tgtcttgatt
   125281 cagaatcaag tattccttgt gttcgaaaaa aagcctttat tctatcctta agaaaaaaag
   125341 acgttccatg atattgaagt acagatctca tgtgatattt gttaatcact tgggtttgtg
   125401 ataatttgta aaatacatat gcctgtgaca agtcaaatgg gtcacaaaaa tgatgtaaat
   125461 tctgattact aatattcgaa agtgccctct ttttagtcga aatgaaatgc tttttttttt
   125521 tttcttccac tccttctttc tttatttcat cattgtaact ttttttatca atccctccct
   125581 tttttctttt taagtctagg gaaaattgga tattgatcct gggaatatta atgagaaata
   125641 gaaaggtgtc catatatatc ttttcaagca aaaaaaggaa aaaagagtgt cgtttacgta
   125701 ttaatctagc acttcttctt tggaatatct gccaaatatt ttgtgggtct tctaatcttt
   125761 tatcattaca acttatattg ttaggattaa tatttctatc tggaattaga aaaatttttt
   125821 tcttttcatt tattattttt tcaatttgat tcttgattct acttgtccta tcagccagat
   125881 cctccgtttt tttttctgtt agtgaataat ttgtccaaga cattgatcta attctactgg
   125941 atgattcatg aactatctga ttttctttta taaaaaaacc ctttttatga gtccagcttt
   126001 ctttttcctt tgagtccttt agaaatcctt ttgctttttc tttgaaaact cttagaccta
   126061 gaaaactttg tgcgcttttt tttcttattt ggttttctag ttctttaaaa aaaggtttta
   126121 aaaaatgagg tcgtcttcga ggagaaccaa aaggaaattc agtttccatt ccccagactg
   126181 tcaaaaagca agaattttct tttgttcctc ttggattcct atgatgggat cgttgcttag
   126241 aactgttcca aggtttcgga tagaaaggat ataggatctt tatctgaata ccctctgtta
   126301 accaattttt tggtaattcc atttcggata attgaacacc attataggtg catttaacat
   126361 gcatttctct actccactcc ctccaatcct cattccactc cgggggttga aataataaga
   126421 tacggcagaa gtttttagct attatcactg aaggcaatcc aatatatttt ctaaaaattg
   126481 agtgggctat taacaagcaa ccccttattg attgaccaaa tagaacagta tcccagcttt
   126541 ctgctactgc tagccggtca ttttcctccc ctttcttctt cctttttcga tctttttcct
   126601 ttgcctcttc ctcaaaaaaa gaatttttta atttcgtgct ttttatcatc caattcctaa
   126661 aaagaatatt cataattctg gaggtatcag cagaaaaaaa aaacctcttg tagattctgt
   126721 ccaaaaaaag gggggaatgg atatttattt gaaatggttt ccaaataact gttttacgtc
   126781 tttgagcgcg catagatcct ttgattatat ctcgacgaaa atctgattct tgcgaataac
   126841 ggaggacaaa cacttcttct acttcatcat tagtattctt tgtactattt gtacgttcgg
   126901 tatccgtaaa aatgactaca tggttggcct ttcttgacct aatttcatga tcctcggcca
   126961 tttcttcttc aatttctccg tcttgttgct ccaaactggt aaccaatttg tatgaccatt
   127021 gaggaacctc tttacatatt tcttttattc caatggattc ttttataatt ctttgagaat
   127081 ttctatcagg tgtaaccgca tcaaataaat atttcattct attttctgca tttttttttt
   127141 cttcttttga aagtaaaaat ttttcctccc atttttcttt tttttcgtca aatccttggt
   127201 cgtttgtggg aagtatatta tgaaatttat ttatccaaat acaatcttct accgagaaag
   127261 actcattcat actcaaactt gagtgtaaat atattttttc gctttttccg cttccgcggt
   127321 aagttccgtt caaaaaagga tcataccctt caggcaggca ttcttgttca gtctcattat
   127381 tgcataatct aatccttttt tcgagtacat ccagtttcaa agaccccctt tcgagagcat
   127441 caattctatt gaaaaatgcg ttgcttatgt tctgtgtgtg tgtttttttt ttataaaccc
   127501 aattattata caattcttca gaagagggtt tttccgttgt ggataaaagt atctttcctt
   127561 ttatcatttc aaaaaagatt gacaaactag gtggatatgt aaaagagatt ctttcttttc
   127621 catcactttc acatgtaaaa aaaaaatagt gtgacatttc gtctcgtaca gcatcttcaa
   127681 attgatcatt ttttatatat cgtaatgggc gattccagcg tttatagtcg aaaagaagag
   127741 tcacaagagg tttttcaaac cagaggaggt ctttatcttc tttaagttga agtatttcta
   127801 acttcgaatt ttcttgattc ccatcaagat aagtattttc ataaactggg ctatttttat
   127861 agcatgtctc tttaaagtgg aatttctcct ttgctttttc ctttccattc acttggatct
   127921 cttccgtttc atcttttttg tccggatcct ccttttcttc cgaacaaagg gaaggggaag
   127981 ggtcttcttc gatggatcct tcttgttcct gtttagtccc cttcgtttcg gaaatttttt
   128041 ctatttctac atctgtttct tcctcacttt cccccctttc ttccgtttcg gcggtttctt
   128101 ttagtttctt agtgacaata ggcgacggta ttctgcctaa atagtagaca caggtgataa
   128161 ataagagaat actaaagatt cgagccatag aatttctcaa ttctgacaca aggtacttat
   128221 tcgatctaat agaattattt ttccgtatcc agaataatac caatccaacc catttcatga
   128281 ataaaatgtg accaattaac caaccaacaa aactacttgt tacaaataac atcttgttgt
   128341 tgcatcgaaa catataaatg ttgactaatc tggctaacgt tgaactcggt aaaatgaaat
   128401 ggttgaataa tggaaaaatg agattattca ggaatacaca ttgaatgctg agattacgca
   128461 ttgagtttct ggtagtagat ccataatcaa aaacgttttt gtggttgttc cagaagaaat
   128521 gaaacaaaag atacggtaga actaggacag ttattgtatg aggtctaccc aatgctagat
   128581 ggagaggcgc ataatagatc gatatgaaca tcatgagctg tcccgtaata aaacccgttg
   128641 ttgctgatac ctccttctcg gttccttctt ccataacccg agctcggaga aggaatagat
   128701 aagagggccc tatggagaat gtggtcagaa atccataata gagtccgacc acaacgaccg
   128761 aattgattat cttcatgcat aaggataata gattacctag tagaaaagat ttaaaaatca
   128821 tcacaaaccc cccttttttc ttttctattg caatttctcg attattatat gatgatttct
   128881 tcactttcca tatatagaaa tagaaacaga tagactagaa acgacatctc ttatgtcaat
   128941 gacaccaaag ggatattaaa tgaatggaat tgagatatgg atggaattgg gatatggatg
   129001 gaatataatg aaatagaggc actttgaggt tccctatgaa atgaggcatg gaacggagcc
   129061 actacgaaga agttccggga gttacgaagg aagcttcggg ctcatattgg tcatgggttg
   129121 agaatgggaa tggaactcta tgagctcgaa tttcccgttg ttcctcagta gctcagtggt
   129181 agagcggtcg gctgttaact gattggtcgt aggttcgaat cctacttggg gagattttat
   129241 tcattctgaa tgaaagaatt cagaatgaaa tgaaagggct cgcgttgccc gttaggagta
   129301 ggtaacccgt tccctgtctt tctttctatt gcattctatc ccatcgtatc acattctgtt
   129361 ctgcgatagt tgagaatcgc cgtcaatacc tcggtgtaga tccgggataa tcctttgttc
   129421 catagccctg gggctattta caactagcca attaatcatt ctcagatgta ctagtactag
   129481 cagtgcatca aagatgcagt catcgattct cccgagaggc tacaattacc gcgagcaaac
   129541 atattaatga cgagtcacgc ttttttgcta tgctactaat acttgtactt gctctgctag
   129601 tcagcccaag cctgactgag gaagagggga gtaaaaaaaa agaaaaagta aggccattcc
   129661 gtttcgacaa aagactcaca cccaagttac ataactttgg gtccactatc ccgatcatta
   129721 ttttcctacc cccagaggta aaggaaaggt ccttcccttt tgggccagtt gtgggcgagg
   129781 agggattcga acccccgaca ccgtggttcg tagccacgtg ctctaatcct ctgagctaca
   129841 ggccccaccc cgtctccaca ggatctgttc tcgggagtac cctcaaaaag gaacctttcc
   129901 tcagccattt catttcgggt taagaagatg tggaaagcgc gtttctctct ataagaacgg
   129961 tgccttccga ggtgtgaagt gggagagaag ggatgtcata attggggttt tgaataaaac
   130021 gaccttttcc cttttttttc atattgaata agtaataaga atgagaggtg ttaagctttt
   130081 tatcatcctg gcgtcgagct atttttccgc aggacctccc ctacagtatc gtcaccgcag
   130141 tagagtttaa ccaccaagtt cgggatggat tggtgtggtt cctctacgcc taggacacca
   130201 gaatatcgaa ccatgaacga ataaaggcaa aggcatgaga taaaaaaagc atatttatta
   130261 tattggctgg tgattgtgag gccccaattc ttgattggag gggataccaa aggactctgc
   130321 ccttccatcc cttggataga gagggagggc agagcttttg gtttttcatg ttgtcaaaga
   130381 gtggaacaat ggtttttcat gttgtcaaag agtggaacaa tggttttttc gtgttgtcaa
   130441 agaattgaac aatgaaaata gatggcgagt gcctgatcga attgatcggg tcatgtagga
   130501 acaaggttca agtctatcgg tctgttagga tgcctcagct gcatacatca ctgcacttcc
   130561 acttgacacc tatcgtaatg ataaacggct cgtctcgccg tgaccttctc ttggattctc
   130621 aaaacttctg tcgctccatc cccgcagggg cagagaaccc gtcgctgtct cggctgtgct
   130681 accggaggct ttggggaagt cggaatagga gagcactcat cttggggtgg gcttactact
   130741 tagatgcttt cagcagttat ccgctccgca cttggctacc cagcgtttac cgtgggcacg
   130801 ataactggta caccagaggt gcgtccttcc cggtcctctc gtactaggga aaggtcctct
   130861 caatgctcta acgcccacac cggatatgga ccgaactgtc tcacgacgtt ctgaacccag
   130921 ctcacgtacc gctttaatgg gcgaacagcc caacccttgg aacatactac agccccaggt
   130981 ggcgaagagc cgacatcgag gtgccaaacc ttcccgtcga tgtgaactct tggggaagat
   131041 cagcctgtta tccctagagt aacttttatc cgttgagcga cggcccttcc actcggcacc
   131101 gtcggatcac taaggccgac tttcgtccct gctcgacggg tgggtcttgc agtcaagctc
   131161 ccttctgcct ttgcactcga gggccaatct ccgtccggcc cgaggaaacc tttgcacgcc
   131221 tccgttacct tttgggaggc ctacgcccca tagaaactgt ctacctgaga ctgtcccttg
   131281 gcccgtaggt cctggcacaa ggttagaatt ctagctcttc cagagtggta tctcactgat
   131341 ggctcgggcc cccccggaag gaggccttct tcgccttcca cctaagctgc gaaggaaaag
   131401 cccaaagcca atcccaggga acagtaaagc ttcatagggt ctttctgtcc aggtgcaggt
   131461 agtccgcatc ttcacagaca tgtctatttc accgagcctc tctccgagac agtgcccaga
   131521 tcgttacgcc tttcgtgcgg gtcggaactt acccgacaag gaatttcgct accttaggac
   131581 cgttatagtt acggccgccg ttcaccgggg cttcggtcgc cggcttccct gtcatcaggt
   131641 caccaacttc cttgaccttc cggcactggg caggcgtcag cccccataca tggtcttacg
   131701 actttgcgga gacctgtgtt tttggtaaac agtcgcccgg gcctggtcac tgcgaccccc
   131761 tttgtgagga ggcacccctt ctcccgaagt tacggggcta ttttgccgag ttccttagag
   131821 agagttgtct cgcgccccta ggtattctct acctacccac ctgtgtcggt ttcgggtaca
   131881 ggtacccttt tgttgaaggt cgttcgagct tttcctggga gtatggcatg agttacttca
   131941 gcgccgtagc gcctggtact cggacattgg ctcggggcat tttctctacc ccttcttacc
   132001 ctaaggtcac cttgcgtcct tgaaccgata accatctttc ggctaaccta gcctcctccg
   132061 tccctcggga ccaacaaggg gtagtacagg aatattcacc tgttgtccat cgactacgcc
   132121 tttcggcctg atcttaggcc ctgactcacc ctccgtggac gaaccttgcg gaggaaccct
   132181 taggttttcg gggcattgga ttctcaccaa tgtttgcgtt actcaagccg acattctcgc
   132241 ttccgcttcg tccacacctg ctcgcgcggg tgcttccctc taaggcggaa cgctccccta
   132301 ccgatgcatt tttacatccc acagcttcgg cagatcgctt agccccgttc atcttcggcg
   132361 caagagcgct cgatcagtga gctattacgc actctttcaa gggtggctgc ttctaggcaa
   132421 acctcctggc tgtctctgca cccctacctc ctttatcact gagcggtcat ttaggggcct
   132481 tagctggtga tccgggctgt ttccctctcg acgatgaagc ttatccccca tcgtctcact
   132541 ggccgacctt gaccccttat tttggggtca tatctagtat tcagagtttg cctcgatttg
   132601 gtaccgctct cgcggcccgc accgaaacag tgctttaccc ctagatgtct agtcaactgc
   132661 tgcgcctcaa cgcatttcgg ggagaaccag ctagctctgg gttcgagtgg catttcaccc
   132721 ctaaccacaa ctcatccgct gattcttcaa catcagtcgg ttcggacctc cacttagttt
   132781 cacccaagct tcatcctggt catggataga tcacccaggt tcgggtccat aagcagtgac
   132841 aattgcccta tgaagactcg ctttcgctac ggctccggtg ggttccctta accaagccac
   132901 tgcctatgag tcgccggctc attcttcaac aggcacgcgg tcagagccct ggtctcctcc
   132961 cactgcttgg gagcttacgg tttcatgttc tatttcactc cccgatgggg gttcttttca
   133021 cccttccctc acggtactac ttcgctatcg gtcacccagg agtatttagc cttgcaaggt
   133081 ggtccttgct gattcacacg ggattccacg tgccccatgc tactcgggtc agagcataag
   133141 ctagtgatgc tttcggctac tggactctcg ccatctaggg tgcagcactc caccgcttcg
   133201 cctagcagca cgacgcttgt attgctctcc cacaaccccg ttttcacagt ttaggctgct
   133261 cccatttcgc tcgccgctac tacgggaatc gcttttgctt tcttttcctc tggctactaa
   133321 gatgtttcag ttcgccaggt tgtctcttgc ctgcccatgg attcagcagc agttcgaaag
   133381 gttgccctat tcgggaatct ccggatctat gcttattttc aactccccga agcatttcgt
   133441 cgcttgctac gcccttcctc gtctctgggt gcctaggtat ccaccgtaag cctttcctcg
   133501 tttgaacctc gccgttaact ttaaggctat gccatcctaa ggtgctgcta actggaagta
   133561 tcttatcaac gtccatgaat gagaaatcat agatcgaact gccgaatcgg aaaaattggg
   133621 tgctatcata tacctttgta tcggcgaagt tcacgagctg gagataagcg gactcgaacc
   133681 gctgacatcc gccacagggt aaaccaccgc ctctcaggcc tccccgatcg attctaccat
   133741 agaggccaac gatagacaat aactcccccc cgaacacagc ttacaacttt catcgtactg
   133801 tgctctccaa agagcaactc ttctcaaaat cttaaaaggt gctgagttgg aatcccattc
   133861 taaggattct tgcggttccg gagaatcccg ctacaggaga accaggaacg gagagctttc
   133921 cccccctttc cgcccgactc tttggtctta agaatgctag ttttaagaat gagtgattgc
   133981 ccttctccga cccttactgc ccaatctgag agtggacagc taatgcgttc cacttattga
   134041 acagggttct atggtcggtc cgtgacccct ggatgccgaa ggcgtccttg gggtgatctc
   134101 gtagttccta cggggtggag acgatggggt cggtccatgg attttccttc cttttgccgc
   134161 atttcgctca aagggttgaa gggagatagt gcatcaagct gttcgcaagg gccagcttga
   134221 tcctcttccc cagggatccc agaggaggga accctaggag agccgccgac tccaactact
   134281 gtccatgtac gatccatact agatctgacc aactgcccat cctacctcct ctacgttctt
   134341 gacagcccat ctttgtctca gtagagtctt tcagtggcat gtttcggtcc tcttccccat
   134401 tacttagaaa aagtgagcca ccagttcagg tacaagatac tatcattacc gcctggacaa
   134461 ttagacatcc aacccgtaat cgcaacgacc caattgcaag gacggagctc taccaactga
   134521 gctatatccc cccgagccaa gtggagcatg catgaaggag tcagatgctt cttctattct
   134581 tttccctggc gcagctgggc catcctggat ttgaaccaga gacctcgccc gtgaagtaaa
   134641 ttatcgcacc tacgatccaa ccaattggaa gagaatcaat agattctttt tcgggagcga
   134701 ttcatccttc ccgaacgcag catacaactc tccgttgtac tgcgctctcc aagtgtgctt
   134761 gttcccccct tcttccttcc catggcaagt ctttgtgaaa taactccgac gagaagaaaa
   134821 aagaaggcgt taagagaccc tcctggccca accctagaca ctctaggatc ctttttcaaa
   134881 cctgccggga aaagcatgaa aaaaaggctc gaatggtacg atccctccgt cacccctttc
   134941 attctggggt gatctcgtag ttcttggtct gtgaagatgc gttgttaggt gctccatttt
   135001 cccattgagg ccgaacctaa acctgtgctc gagagatagc tgtccataca ctgataaggg
   135061 gtgtatggat tctcgagaag agaggagccg tggtggtccc ccccggaccg cccggatccc
   135121 acgagtgaat agaaagttgg atctacattg gatctcacct gaatcgcccc atctatcctc
   135181 ctgaggagaa gtttggtttc aaactccggt tcgaacagga ggagtacgcc atgctaatgt
   135241 gccttggatg atccacatct ccgggtcagg cgctgatgag cacattgaac tatccatgtg
   135301 gctgagagcc ctcacagtcc aggcacaacg acgcaattat caggggcgcg ctctaccact
   135361 gagctaatag cccgccgtgc gggcccccag taggaggccc gctatgccaa aagcgagaga
   135421 aactccatct ctctctttcc tttttgcgcc cccatgtcgc cacacgggag ggacatgggg
   135481 acgtaaaaaa ggggatccta tcaacttgtt ccgacctagg ataataagct catgagcttg
   135541 gtcttacttc accgtcgaga aacgaaagaa gacttccatc tccaagctta gctcagatgt
   135601 agctcgcttc tctttgggtg tgaagcagtg tcaaaccaaa aaacccaaca agcattagct
   135661 ctccctgaaa aggaggtgat ccagccgcac cttccagtac ggctaccttg ttacgacttc
   135721 actccagtca ctagccctgc cttcggcatc cccctccttg cggttaaggt aacgacttcg
   135781 ggcatggcca gctcccatag tgtgacgggc ggtgtgtaca aggcccggga acgaattcac
   135841 cgccgtatgg ctgaccggcg attactagcg attccggctt catgcaggcg agttgcagcc
   135901 tgcaatccga actgaggacg ggtttttggg gttagctcac cctcgcggga tcgcgaccct
   135961 ttgtcccggc cattgtagca cgtgtgtcgc ccagggcata aggggcatga tgacttgacg
   136021 tcatcctcac cttcctccgg cttatcaccg gcagtctgtt cagggttcca aacgaaatgt
   136081 tggcaactaa acacgagggt tgcgctcgtt gcgggactta acccaacacc ttacggcacg
   136141 agctgacgac agccatgcac cacctgtatc cgcgttcccg aaggcacccc tctctttcaa
   136201 gaggattcgc gacatgtcaa gccctggtaa ggttcttcgc tttgcatcga attaaaccac
   136261 atgctccacc gcttgtgcgg gcccccgtca attcctttga gtttcattct tgcgaacgta
   136321 ctccccaggc gggatactta acgcgttagc tacagcactg cacgggtcga tacgcacagc
   136381 gcctagtatc catcgtttac ggctaggact actggggtat ctaatcccat tcgctcccct
   136441 agctttcgtc tctcagtgtc agtgtcggcc cagcagagtg ctttcgccgt tggtgttctt
   136501 tccgatctct acgcatttca ccgctccacc ggaaattccc tctgccccta ccgtactcca
   136561 gcttggtagt ttccaccgcc tgtccagggt tgagccctgg gatttgacag cggacttgaa
   136621 aagccaccta cagacgcttt acgcccaatc attccggata acgcttgcat cctctgtctt
   136681 accgcggctg ctggcacaga gttagccgat gcttattccc cagataccgt cattgcttct
   136741 tctccgggaa aagaagttca tgacccgtgg gccttctacc tccacgcggc attgctccgt
   136801 caggctttcg cccattgcgg aaaattcccc actgctgcct cccgtaggag tctgggccgt
   136861 gtctcagtcc cagtgtggct gatcatcctc tcggaccagc tactgatcat cgccttggta
   136921 agctattgcc tcaccaacta gctaatcaga cgcgagcccc tcctcgggcg gattcctcct
   136981 tttgctcctc agcctacggg gtattagcag ccgtttccag ctgttgttcc cctcccaagg
   137041 gcaggttctt acgcgttact cacccgtccg ccactggaaa caccacttcc cgtccgactt
   137101 gcatgtgtta agcatgccgc cagcgttcat cctgagccag gatcgaactc tccatgagat
   137161 tcatagttgc attacttata gcttccttgt tcgtagacaa agcgatttcg gaattgtatt
   137221 tcattccaag gcataacttg tatccatgcg cttcatattc gcctggagtt cgctcccaga
   137281 aatatagcta tccctatccc ctcacgtcaa tcccacgagc ctcttatcca gtctcattcg
   137341 atcacggcgg gggggcaagc caaaatagaa aaactcacat tggttttagg gataatcagg
   137401 ctcgaactga tgacttccac cacgtcaagg tgacactcta ccgctgagtt atatcccttc
   137461 cctgccccca tcgagaaata gaaccgacta atcctaaggc aaagggtcga gaaactcaac
   137521 gccactattc ctgaaaaact tggaaccggg ccttcttttc gcacaattac ggatacgaaa
   137581 agaatgggaa aattggattc cattgtcaac tgctcctatc ggaaatagga tggactacgg
   137641 attcgagcca taacgggtag gagaagagcc cgactcggta ttgttaaaaa aagagaggaa
   137701 gcagaaccaa gccaagatga tagggaatag ggatcaaccc cttcttcttg cgttcttgcg
   137761 ccaaagatct tatcgtttcc gaaggaactg gagctacata tcttttaaat ttccattcaa
   137821 gagttcttat gtgtttccac accccgttga gacctcgaaa aatggaaaaa ttccttttct
   137881 taggaacaca tacaagattc gtcactacaa aaaggagaat ggtaacccca ccattttaac
   137941 tacttcattt atgaatttcg tagtaataga aatacatgtc ctaccgagac ataatttgtg
   138001 taacttgcta tcctcttgcc tagcaggcaa agatttacct ccgtggaaag gccgattcgt
   138061 tcggatcaac atgagggtcc aactacattg cattgccaga atccatgttg tatatttgaa
   138121 aatagatatc ccttcaacac aacataggtc atcgaaagga tctcggacga cccaccaaag
   138181 cacgaaagcc aggatctttc agaaaatgga ttcctattcg aagagtgcat aaccgcatgg
   138241 ataagctcac actaacccgt caatttggga ttttccttgg gaggtatcgg gaaggaattg
   138301 gaatgtaata atatcgattc atacagaaga aaaggttctc tattgattca aacgctgtac
   138361 ctgtacctat gggatagggg tagaggaaga ggaaagaaga tttcacatag tacttttgat
   138421 cgaaaaagaa atctgattta tttcgtaccc ttcgctcgat gagaaaatgg gtcagattct
   138481 acaggatcaa acctatggga ctaaaggaat gatggaaggg aataaaaaaa gaaaatagaa
   138541 agaaagaaga aaataaataa gtaggaaaac ccagattcca aacgaacaaa ttcaaactcg
   138601 aaaaggatct ttctgattct cgaagaatga ggggcaaagg gattgattga gaaagatctc
   138661 ttgttcgtat tataagatcg tgattggatc cgcatatgtt tggtaaaaag aagaatcttc
   138721 tcctttcctt tgataataat caaaaaagga aagtgttcaa ttggaacagg aaaacgtgac
   138781 tgaattggtc ctagttactc ttcgggacgg agtggaagaa gggaggagat tctcgaacag
   138841 ggatccaatg acttcgaaag agttgaacga ggagccgtat gaggtgaaaa tctcatgtac
   138901 ggttctgtag agtgacagta agggtgactt atctgtcaac ttttccacta tcacccccaa
   138961 aaaaccaaac tctgccttac gtaaagttgc cagagtacga ttaacctctg gatttgaaat
   139021 cactgcttat atacctggta ttggccataa ttcacaagaa cattctgtag tcttagtaag
   139081 aggaggaagg gttaaggatt tacccggtgt gagatatcac attgttcgag gaaccctaga
   139141 tgctgtcgga gtaaaagatc gtcaacaagg gcgttctagt gcgttgtaga ttcttatcca
   139201 agacttgtat catttgatga tgccatgtga atcgctagaa acatgtgaag tgtatggcta
   139261 acccaataac ggaagtttcg taaggggact ggagcaggct accatgagac aaaagatctt
   139321 ctttctaaag ggatttgatt cggaactatt atatgtccaa ggttcaatat tgaaatcatt
   139381 tcagaggttt tccctgactt tgtccgtgtc aacaaacaat tcgaaatacc tcgacttttt
   139441 tagaacaggt ccgagtcaaa tagcaatgat tcgaagcact tctttttaca ctatttcgga
   139501 aacccaagga ctcaatcgta tggatatgta aaatacagga tttccaatcc tagcaggaaa
   139561 aggagggaaa cggatactca atttaaagtg agtaaacaga attccatact cgatctcata
   139621 gatacatata gaattctgtg gaaagccgta ttcgatgaaa gtcgtatgta cggcttggag
   139681 ggagatcttt catatctttc gagatccacc ctacaatatg gggtcaaaaa gccaaaataa
   139741 ttaattttag cccttataaa aagaaaactt attcttgaac ctctttcacg ctcatgtcac
   139801 gtcgaggtac tgcagaagaa aaaactgcaa aatccgatcc aatttatcgt aatcgattag
   139861 ttaacatgtt ggttaaccgt attctgaaac acggaaaaaa atcattggct tatcaaatta
   139921 tctatcgagc cctgaaaaag attcaacaaa agacagaaac aaatccacta tccgttttac
   139981 gtcaagcaat acgtggagta actcccgata tagcagtaaa agcaagacgt gtaggcggat
   140041 cgactcatca agttcccatt gaaataggat ctacacaagg aaaagcactt gccattcgtt
   140101 ggttattagg agcatcccga aaacgtccgg gtcgaaatat ggcttttaaa ttaagttccg
   140161 aattagtgga tgctgccaaa gggagtggcg attccatacg caaaaaggaa gagactcata
   140221 gaatggcaga ggcaaataga gcttttgcac attttcgtta atccatgaac aggatctata
   140281 tagacacata gatccatgga tccatacatc tcgatcgtaa aagaatcaat agaaaaagaa
   140341 agaatcggaa tggatcgata tctttctcga aacaaatgga aaaggaaacg aaagatgaag
   140401 gataaataat ggatcaacta agacctctcg ggggcttgct ttagaataag aaagaggaat
   140461 ctcatgtaaa taccatggaa taaggtttga tcctattcat ggggattccg taaatatccc
   140521 attccaaaac tagaaagttc gaaacaattg gacttttttg gagattggat gcagttacta
   140581 attcatgatc tggcatgtac agaatgaaaa cttcattctc gattctacga gaatttttat
   140641 gaaagcgttt catttgcttc tcttcaatgg aaattttatt ttcccagaat gtatcctaat
   140701 ttttggccta attcttcttc tgatgattga ttcaacctct gatcaaaaag atataccttg
   140761 gttatatttc atctcttcaa caagtttagt aatgagcata acggccctat tgttccgatg
   140821 gagagaagaa cctatgatta gcttttcggg aaatttccaa acgaacaatt tcaacgaaat
   140881 ctttcaattt cttattttac tctgttcaac tctatgtatt cctctatccg tagagtacat
   140941 tgaatgtaca gaaatggcta taacagagtt tctcttattc gtattaacag ctactctagg
   141001 aggaatgttt ttatgtggtg ctaacgattt aataactatc tttgtagctc cagaatgttt
   141061 cagtttatgc tcctacctat tatctggata taccaagaga gatgtacggt ctaatgaggc
   141121 tactacgaaa tatttactca tgggtggggc aagctcttct attctggttc atgggttctc
   141181 ttggctatat ggttcatccg ggggagagat cgagcttcaa gaaatagtga atggtcttat
   141241 caatacacaa atgtataact ccccaggaat ttcaattgcg cttatattca tcactgtagg
   141301 aattgggttc aagctttccc cagccccttc tcatcaatgg actcctgacg tatacgaagg
   141361 agtgcggttc gttcgataaa ttcctacctc tatatctatc tctgagatgt ttggattttt
   141421 caaaactcca tggacatgca gaagagaaag actatcccca ctcggaccaa gacataactt
   141481 ttaccaaaag ttgattgtga tctttttgtt caaataacaa ttaaggtgaa gcagggtcag
   141541 gaacaacgaa tctctttatg ataaacagat ccattttgca agttcgttat tacgggtagt
   141601 tcctacaaag gatcggacta atgacgtata caatactgga attatcggtc tagatgctac
   141661 atagttggtt ctcatccttc agagactacg agtgtaatag gagcatccgt cgacaaaagg
   141721 atcaccctaa gatgatcatc tcatggctat tgagaacgaa tcaaatcaga tggttctatt
   141781 tttcaatctt tctgacttgc tcctacggaa ccaaggtcga aaagattgaa aaagtaagtc
   141841 attcacaacc gctgatgaag gattcctcga aaagttaagg attagtcatc ctttttagaa
   141901 atggaatgga ttcggtctta tacatacgcg aggaaggtaa tcaaaaaaga aagaagatga
   141961 gttcttcttt cttttatcac ttaggagccg tgcgagatga aagtctcatg cacggttttg
   142021 aatgagagaa agaagtgagg aatcctcttt tcgactctga ctctcccact ccagtcgttg
   142081 cttttctttc tgttacttcg aaagtagctg cttcagcttc agccactcga attttcgata
   142141 ttccttttta tttctcatca aacgaatggc atcttcttct ggaaacccta gctattctta
   142201 gcatgatatt ggggaatctc attgctatta ctcaaacaag catgaagcgt atgcttgcat
   142261 attcatctat aggtcaaatc ggatatgtaa ttattggaat aattgttgga gactcaaatg
   142321 atggatatgc aagcatgata acttatatgc tgttctatat ctccatgaat ctaggaactt
   142381 ttgcttgcat tgtattattt ggtctacgta ccggaactga taacattcga gattatgcag
   142441 gattatacac gaaggatcct tttttggccc tctctttagc cctatgtctc ttatccctag
   142501 gaggtcttcc tccattagca ggttttttcg gaaaactcca tctattctgg tgtggatggc
   142561 aggcaggcct atatttcttg gtttcaatag gacttcttac tagcgttgtt tctatctact
   142621 attatctaaa aataatcaag ttattaatga ctggacgaaa ccaagaaata acccctcacg
   142681 tgcgaaatta tagaagatct cctttaagat caaacaattc catcgaattg agtatgattg
   142741 tatgtgtgat agcatctact ataccaggaa tatcaatgaa cccaattatt gcaattgctc
   142801 aggataccct tttttagctt ctagggtcta tttcttagtt caagatccct cttactaact
   142861 ggaatcaaag aattagtaga tctcttccgc ccaaaatggg gatgggctgg ggttatgaac
   142921 ttataatctg atgatggagt tgattccatg attataagtt cattccatac cggaccagac
   142981 cggaataggg ttatgtacat tctcattatg agaaggggtc attcgagcgt atgtaaatag
   143041 atactatgtt tccatatgga tccctgcgcc gttacattcc atttaggatt aggaataggc
   143101 gtaatcggac ctgcttttta catatttctc attatttggg taccatattc acttctttct
   143161 ttgggcttct attgaatcga gacgtaggtt tgattgtaca tctttttgat atatctaagg
   143221 tatcctccgg ataattcaaa ttgaagcaat tggatgtccg actcgggcct atatgacatg
   143281 accgatcgat agaaatactc caacactcca cccttgtcat atattcccat acatcacact
   143341 agatagatat catattcatg gaatacgatt cactttcaag atgccttgat ggtgaaatgg
   143401 tagacacgcg agactcaaaa tctcgtgctg aagagcgtgg aggttcgagt cctcttcaag
   143461 gcataatatt gagaatgctc attgaatgag caattcaata agagatctcg gatcgaatcg
   143521 atattgatag accgagtttc tgttgatacg aagtagtccg gcgatcccca cgatccgagt
   143581 ccgagctgtt ggaattggaa taagttcggc agcggatcac gaaatttttg agatcttctc
   143641 tatctaatga atggggagtc cactttgaaa tcgtccgccc tgcaccaccc cccgagtata
   143701 tgcttcaaca ggaatcacac aggggtaaat tgatacaata gaaacctctg agaaaatgcc
   143761 cgcccgtaac ccagaagata aagtacatta catagtccgt tttagggatt ggcgacttac
   143821 ccattcagtg attttggcac tggacgttcc caaaataggt actatcaggt cgggtgaatt
   143881 cgataataga cgtctgttgg cattccagcc ttccttcccc tttcagggca agaaaatcca
   143941 gtacctcttg gtcgtgtgaa tatctgaata ggacgaaccc cggccccgtg gatatccttg
   144001 cttcggaaca aaacaattcg aattaggctc ggtcaactgg aatgtgtatt agccatatag
   144061 gagatctttc aattgagaag atccatcgac ttgagacgaa gagaaaggtc tatctatttt
   144121 atttagttat tcagttaaac caatgattca ttattggagc agatagcaag aaccatatca
   144181 tcggatatgc gtattttttt ttcctatgga tttacatgtt tcattaatgg aaatttttgg
   144241 atgtagtgag gaataggctc tggttgttcg ccgttcaaca attcttgttt aggcagttca
   144301 taccattcat acatagtgtt ttgatctaag atttcaattc ttctatcttt cagcagtagc
   144361 atattgttcc atgtagctag ggtcaaaaat atggaagaaa caagtctttc cacgactcta
   144421 ccacccggtc aattctgtta cacttaatcc ctctttcatg gccacatata catatctttc
   144481 cggctaagga atgggaaatc tttctcctct tacatgaatc aaatctttca tttcatccgg
   144541 gaaaagccac ctctttctca acaatgtctt tgtcatttga tccaatagcg ttccattaga
   144601 taggaacaga tttgataaat actgataact ctcggatgga gtattagaac ggaaagatcc
   144661 attagagaat aaactattgg ttctaagcca tctctggcga tgaatcaaca attcgaagtg
   144721 cttttcttgc gtatttttga tgaaccagcg tttatatata gatgtaggag gctttgtttg
   144781 ggaagtaaga agcccctttg acatctcttg atctgcaaag aattctcgac gtgaaaacac
   144841 agagacaaag ggctgatctt tgaataggaa aaagaatgga tcggcagggt cccaaatgta
   144901 ttggcttatt cgaaaaaaac cttgttcttt ggaggatcta tctcgtgtct ggtactgcat
   144961 ggttccactc tgcaagaact ccgaatcatt ctcttgaagc tcatcctctt tatgataaat
   145021 gatacgcttg ccccgaaatg acctggccca atagggaaat cccaattcat tggacctttc
   145081 gatacaatca ccacaagggc accatattct aggagcccaa actatgtgat tgaataaatc
   145141 ctcctctatc tgttgcgggt cgagggctcc ttcttcaaac tccgactcgt atttttcata
   145201 tagaaatctc tgatcaacaa aagaacaaga tccattttgc atcatatcta agggatttct
   145261 tggttcggac cgaagaagca atgtcactcg atcattatca aactgactgc aatctttttc
   145321 tgtccgtgag gatcccacca gagcgccttc tacttctaat aggccatgaa ctagatcaga
   145381 atcattctca acgaatccat aagaagtgat cccatttttt tcatcgggtc cgggtagaga
   145441 ccaaagatct tgagcgaccg atccggcaga acaactcaaa agataaagaa gtatcgttaa
   145501 tttcttcatg ctcgttccaa gctcgaagta ccatttgtac aaaaaagaat ccccttcctt
   145561 acatgatttc ttcttcatat agatagatat aggatctatg gggcaattac ttagaagtat
   145621 attttgtgcc acagcccttc ctatctgata gaaaaggatc ccatgatcct gaaccgatct
   145681 tacctgggat cgcaaatccc aagtttgtct atgaagagcg gatctaattg tattagtgtc
   145741 tagaatggat ttcttctgtg taatactaat ggatagggcc tcattggtaa gtgctacaag
   145801 atctcgtgca ttggagccca tggttatggc cccgaatcca ttagtatgga actttttctt
   145861 ttccaagtga aatcccctag tatatgaaag agtgaaaaag tgctttcgtt gttgtggaat
   145921 aagaagcctc cgtatcttaa tgcatgtatt taatttattc ggagctatta gagcgggatc
   145981 cactttttgg ggaatatgag tcgaagcaat aacaaggata tttctagtgg agcatctttc
   146041 acaatccctg gagagatagt tcactaatag accgagggat aagtaattcg actcattcac
   146101 atacagatca tgaatgtttg gaatccatat tatgcaagga gacattgctt ttgctaattc
   146161 gaattgaagg gtgatatcaa atcggtcttt tttcggcgtc atatacatag ttagcgcatt
   146221 cgtcatagtt agcagctctg tatcaaggtc atcatcgata tcgtcactac catcaatatc
   146281 gatattgtca ctaccatcaa tatcatcaat aagataacct ttaggcttgt catccaggaa
   146341 cttgttcgga aataccgtaa tgaaaggaac ataggagttt gtcgctaggt atttgaccaa
   146401 ataggatcgt ccagttccta tagaacctat cactaaaata cccctagacg gggatagggc
   146461 taagcggagc gaaaagggtt ttccatgaga tgggaaatga aaactattag ccccacacga
   146521 ggtttgtgaa taagtgattg tctgataatg agcaaggaat atccgtcttt ctgctaaaca
   146581 ggatctattg aactcataat tcattagata ttttttatga atgtcaacta agtatcgtaa
   146641 gtaaattgat cccggttgtt caaccatttg ataaccagag tcattcttta ataaatgatc
   146701 actatgagtc agactcaata gaatttgatc catccttttt tttgtcgtta aggtggagaa
   146761 ctgaaccaag aattctcttt cttcatcatc aatcgaatca ctgttcgcga cccaggattc
   146821 tattttatca tcaatccaat caacgttcac gttttttctt tttcttatca atgaatagat
   146881 ctctttactt gtacgactta gatatctcgt atttctcgaa aaagtgattc gattgatggg
   146941 atttggtatg atacttatga tatcgatgag attgatattc aaatatttct tcttagaacg
   147001 tattgatttg accccataag tgggaccacc acccaatagc atgttgccac cagaagcaga
   147061 accccatatt tcttctagag aatctcctaa ttgttccaga gcaactagaa agagattctt
   147121 taaccagaaa gagttcagtt cagatgtagg atacctatcc agaagttttc gcaactcaat
   147181 catgtatgat ggaatcatca aagattttat cttttcgaac tctgtctgta actcactaga
   147241 ggcccgggaa acaaagagaa gatgtgtacg aacgagatat ccagcaacaa gaagaaggaa
   147301 aaggattgaa tagaggaact cccgagcatt tggtgatctc agatgtatcc atatcaatgg
   147361 aacgggtgac tcattatttc gatgaatcat ttcttcggac agaagaagat tatgtaaaca
   147421 cttactcgaa atctcactta tcggattcca ttgtggaaga atcgcccaca attttttcgg
   147481 aggaattggc catgatgtat ctgatccatg cataatatca tgaaaaatgg atacaaattt
   147541 ttgactgcta cttagtatcg gcaataggtc tgaaaaagta tctaaaaggg tgaaatttag
   147601 atatttgcac cctgccgaag taaggaacca tggcatatat gtttgtaaca gattccattt
   147661 tgagagattt gaaaaagcac tatctcgttg aagggttcta tacatctgcc atttctcaac
   147721 gcatttcttt agacaaagac tctgtttttt cctcttttcg gatggtaaat atttatcaga
   147781 acatggagtg tgaatcaaac ccatgtttga attgaaattg agatactgat gcaagttctt
   147841 cccttctgaa tcagagagat tcatatctga aaaaggttga caataagttc tttcaaaatt
   147901 gactatttgt ctctctgtta gaggtgttcc agaaatgtct gggatcgagt aaatagctct
   147961 acgaacgaat ggatcggatc gaattggaaa atggaaagat ttgtacaagt tatacctttc
   148021 gtcaccactt tgtggaaaat cattaggtat gaatatgtta gatacctggg actcgattga
   148081 tgaaatagta tctctctcca aaaaaacagg tttttttgga ccgacgcaca aagaaaaatt
   148141 tttgttgcga atgaacaaga tattgaggaa ttgtccatac gtaagatcat aattattgat
   148201 acgggccttt tccacataaa aagggaatct tttgttacaa tcgaaccaga agtgatgtgg
   148261 atgattcaag aatcgaagtc gatttgcttt ataaaaagaa gagatcaatg aacttctatg
   148321 aaatggtttc acgggattca gccaattgtc tcgatcgtgg gatatcattg agaaatagga
   148381 atcggtgtta tcaaagtctt tcctgcgatt atttctagca tgaaatgagt caatcatcca
   148441 ctttggtatc ttattgaata aaaacggtga tattgttcct ccattgatca agaatttcga
   148501 tttttgggaa gtatcacgat tatccaataa gaagggtttc aatttattca aatgaacgat
   148561 ttgaatacct attgattcta acaactgatt gcagagttga tcattcggcc ctttcaattc
   148621 atagatgtgg atctcggacc tatgaatggg gatattcccg atactcacaa agaaaaaagg
   148681 aagtgacttg gacaaaaaga gaagtgactt ggacaaaaag agaagtgact tggacaaatc
   148741 ttgtttgtcg ataacctcgg accaattaat cgaatattga ttaatacgta atcgaccgaa
   148801 cactacttga aaacggctct tctgctcaga aacgaaatgt tccagatgtt cctggaaatt
   148861 cttgctcccg ttgggccatt tgtatctata tgcattagga tcccgattca tggatctctc
   148921 ggttcgagaa ataagaggat cgaaccattt cttctgactc tttttcaaat tcgataaatg
   148981 ttggttgatc atatatttca ttatagttct atgattcaga atatcattcc ctatttgatc
   149041 ccttttaatt ccataaaaga atcgattcga tacatttctt atgtacccat aggtgctata
   149101 ttggatttta atcagatttc ggatcaatct atattgattg actgcctcca ttatgttgtt
   149161 gctagcaaat accactcttt ttggttttgg atcttccaag tcattcccgc aggagatccg
   149221 gaccgatttt tttctgatcc ttcgataaaa agatgcattc tcttcataaa aaataggagg
   149281 tagaaccaag aaagatttct ttttcaattc atccctggag ttgaatacct cattcaataa
   149341 ttttttttta tccatatcca acccgtagga atcaatagaa aaggaaaatc ccttatgata
   149401 caccagatcc ggctcggtta ttgatagggt gaatagatct gccatttctt gaaatctctc
   149461 ttctgattca aaatcgcggt gtaacgtgta cccccccctg ttccggtcat ggaatagatg
   149521 aaataaagaa aaaaatggat tttggttcaa gaatgaaatc ttattggaac tgtccatatc
   149581 cggttcatcc ttcggaacca tatcacatcc cggatctgat gaaataggat gaattgagac
   149641 ggtattttgt aaatacgtaa ttatcttgaa tatatcaacc atttctttct tttccgatcg
   149701 tctggaaggg acaaaagaaa catcttgttc tttcttcaac aatttatgat ctctagtgga
   149761 cctctcagta ggattcgaac ccagatgaag ttctgaccat ctgtcagaga aaaaggaacg
   149821 aattgatttt gtagaattcc caagaattgc ttcgatttct tccggaagca gatgattatt
   149881 catctgcttc tcacgttccg tgaatagccg ggacattgag gaatatccag aaagtaattt
   149941 cgggaatcgg tctgattttc tctctgttcg ttccgtttga agaaaggaag gatcccaaag
   150001 aatcgatctt tcttttagtt gttgaatctc tctttgattg atcaatgtgt gatattctga
   150061 atcctcatta ctaattgaat cgaaagggtc tcgggattga tcagaagatc ctttcaattg
   150121 gctagaattc gttacttgaa cgaaaataga tcttgtggaa tcatattgaa tatttgacga
   150181 tacattccgt accttgctaa aaaaccgatc cttgcttacc aaccacacat tgtctaacca
   150241 aacccaactc tctcttgata cgttcctcaa aaaatccgac tcgtgcagat tcttccccca
   150301 actaacgaag atatcttggc ggaattgcca catatgaaat tgagcacaat tttgcaaaga
   150361 aataccccac ttgtttctcg agaagagatg ggaaacatgt tcaatctcat ttgattgaat
   150421 agttgactca gctccttgtt gtttgaagaa accctccact tcaattggtc ttttttcacg
   150481 aaaagcagac atgagataac aaatccagtg tttcactaag attttgaata gctgtcccga
   150541 attcaagttg attatgtttc gcttcttcct cagagaaaga cgatcaaaca attcccaatc
   150601 atggtccttg cggatcggat cattcgtata ggatacaaaa agaaactcca gatatttgat
   150661 atctttctct ttaaatgaga tctcaattcc agctacggtt tccttagata tcttacaact
   150721 agaattccac ctttttccga tccggttcct ccaccaccgc gaaccccagt tagagtcagg
   150781 catgatacac tttttagtta ttgggagaac ccaagtactc tctttcggat ccatgaaaca
   150841 actctcagag atctttttcc cttttggaag atagaggagc gaaacaatca acctattaat
   150901 attggaagac caaaaagatt cttccgatgt atcatttctg ggtccaatgg aattcatagg
   150961 tataggaaga agccccatca aatagagatt ttttcgttcg accatatttc gattgttaat
   151021 acgatatata aggaccgcta ctacaagcag tactacccct ttgatcgtga aatatcgatt
   151081 gcttgttgaa ccctgtgaat cgcgtgaacg gaggatactc caaattcggg ggtcaaagag
   151141 tttcataaaa cgttcttggt ggaaaaaaat gtgagtgaaa gatcccactg aatcgaattt
   151201 ggtccatgaa tctaagaaat agtgagaatt cttgatctct ctcaatatct ctctcaattc
   151261 gaagatccag gatttgaatt gatgtcgttt cattgattcc tgtttcattg attcctccta
   151321 aagatttcat ttcaattgga atttggttat tcacgatgta cgatgatccc tgttaagcat
   151381 ccatggctga atggttaaag cgcccaactc ataattggca aattcgtagg ttcaattcct
   151441 gctggatgca cgccaatggg aacgttcaat aagtctattg gaattggctc tgtatcaatg
   151501 gaatctcatc atccatacat aacgaattgg tatggtatat tcataccata acatatgaac
   151561 agtaagaact agaattctta tcaatactgg aactcatagg gaagaaaatg gatttatgga
   151621 tggaataaaa tatgcagtat ttacagacaa aagtattcgg ttattgggga acaatcaata
   151681 tacttctaat gtcgaatcag gatcaactag gacagaaata aagcattggg tcgaactctt
   151741 ctttggtgtc aaggtaatag ctatgaatag tcatcgactc ccgggaaagg gtagaagaat
   151801 gggacctatg ggacatacaa tgcattacaa acgtatgatc attacgcttc aaccgggtta
   151861 ttctattcca cctcttagaa agaaaagaac ttaaacaaaa aaatacttaa taacacggcg
   151921 atacatttat acaaaacttc tactccgagc acacgcaatg gggccgtaga cagtcaagtg
   151981 aaatccaatt cacgaaataa tttgatctct ggacagcgtc attgtggtaa aggtcgtaat
   152041 gcccgaggca tcattaccgc aaggcataga gggggaggtc ataagcgtct ataccgtaaa
   152101 atagattttc gacggaatga aaaagacata tctgggagaa tcgtaaccat agaatacgac
   152161 cccaaccgaa atgcatacat ttgtctcata cactatgggg atggtgagaa gagatatatt
   152221 ttacatccca gaggggctat aattggagat accattgttt ctggtacaga agttcctatc
   152281 tcaatgggaa atgccctacc tttgagtgcg gtttgaacca ttgatttacg taattggaag
   152341 taaccaatta ggtttacgac gaaacctaga aatcaatcac tgatccaatt tgagtacctc
   152401 tacgggatag acctcaacag aaaactgaag agtaacggca gcaagtgatt gagttcagta
   152461 gttcctcata taaaattatt gactctagag atatggtaat atggagaaga caaaattgtt
   152521 tgaagcaccg acagaaccgg aagcgcccct tgtttcaaag agaggaggac gggttattca
   152581 catttcattt gatggtcaga ggcgaattga aagctaagca gtggtaattc tacccccggg
   152641 gaaaaataaa atagagatgt ctcctacgtt acccgtaata tgtggaagta tcgacgtaat
   152701 ttcatagagt cattcggtct gaatgctaca tgaagaacat aagccagatg atggaacggg
   152761 gagacctagg atgtagaaga tcataacatg agtgattcgg cagatttgga ttcctatata
   152821 tccactcatg tggtacttca tcatatgatt catataagat ccatctgtct agatatcatt
   152881 atatacatcc agaaagccgt atgctttgga agaagcttgt acagtttggg aaggggtttt
   152941 gattgatcaa aaagaagaat ctacttcaac cgatatgccc ttaggcacgg ccatacataa
   153001 catagaaatc acacttggaa agggtggaca attagctaga gctgcgggtg ctgtagcgaa
   153061 actgattgca aaagagggta aatcggccac attaaaatta ccgtctgggg aggtccgttt
   153121 gatatccaaa aactgctcag caacagtcgg acaagtgggt aatgttgggg tgaaccagaa
   153181 aagcttgggt agagccggat ctaagcgttg gctaggtaag cgtcctgtag taagaggggt
   153241 agttatgaac cctgtagacc atccccatgg gggtggtgaa ggaagggccc caattggtag
   153301 aaaacaaccc acaacccctt ggggttatcc tgcgcttgga agaagaagta gaaaaaggaa
   153361 taaatatagt gatagtttga ttctgcgtcg acgtactaaa taggagagaa aaaagagaat
   153421 atgtttcttc gtctttacaa aagaaaaaaa gataggagta attagctgtg acacgttcac
   153481 taaaaaaaaa accttttgtt gctaatcatt tattaggaaa aatagaaaag ctcaacataa
   153541 ggggggaaaa agagata
//
