# Supplementary material for: Comparative Analysis of Chloroplast Genome of Meconopsis (Papaveraceae) Provides Insights into Their Genomic Evolution and Adaptation to High Elevation
Source: Int J Mol Sci. 2024 Feb 12;25(4):2193. doi: 10.3390/ijms25042193 (PMC10888623; doi:10.3390/ijms25042193)
Supplement: Supplementary file 1 [file ijms-25-02193-s001.zip › Supplementary tables.xlsx]

## Sheet: Table S1
Supplementary Table S1 Information for Meconopsis species examined in this study
Species	Genus	GenBank/SRA number	Location
Meconopsis paniculata	Meconopsis	OR521090	Jilong, Xizang Autonomous Region, China
Meconopsis pinnatifolia	Meconopsis	OR521089	Jilong, Xizang Autonomous Region, China
Meconopsis racemosa	Meconopsis	NC_039625	——
Meconopsis henrici	Meconopsis	NC_050877	——
Meconopsis punicea	Meconopsis	NC_050878	——
Meconopsis quintuplinervia	Meconopsis	NC_056996	——
Meconopsis pseudohorridula	Meconopsis	NC_061608	——
Meconopsis simplicifolia	Meconopsis	NC_070211	——
Meconopsis betonicifolia	Meconopsis	OK349678	——
Meconopsis horridula	Meconopsis	MK533646	——
Meconopsis integrifolia	Meconopsis	MK533647	——
Meconopsis bella	Meconopsis	OR030860	——

## Sheet: Table S2
Supplementary Table S2 Pi calculated among twelve Meconopsis species.
Window	Midpoint	Pi	Theta	S
1-734	434	0.02482	0.03587	65
298-934	634	0.01644	0.02263	41
535-1134	834	0.00975	0.0149	27
735-1334	1034	0.00848	0.0138	25
935-1534	1234	0.00664	0.01104	20
1135-1744	1434	0.00939	0.01545	28
1335-1973	1642	0.01308	0.02097	38
1535-2185	1845	0.02348	0.03091	56
1745-2385	2085	0.0248	0.02925	53
1974-2591	2285	0.02437	0.02925	53
2186-2791	2485	0.02152	0.02704	49
2386-2991	2691	0.02427	0.03035	55
2592-3191	2891	0.02303	0.02704	49
2792-3391	3091	0.02576	0.03256	59
2992-3597	3291	0.02321	0.03146	57
3192-3815	3491	0.02452	0.03367	61
3392-4019	3705	0.02333	0.03091	56
3598-4219	3916	0.02316	0.03091	56
3816-4443	4119	0.0247	0.03201	58
4020-4701	4322	0.0251	0.03201	58
4220-4986	4598	0.03404	0.04139	75
4444-5190	4829	0.03091	0.03753	68
4702-5463	5090	0.0273	0.03367	61
4987-5666	5290	0.01467	0.01932	35
5191-5906	5566	0.02311	0.02925	53
5464-6115	5803	0.02134	0.02759	50
5667-6373	6014	0.02735	0.03587	65
5907-6846	6215	0.02861	0.03753	68
6116-7091	6677	0.03404	0.04581	83
6374-7330	6960	0.03768	0.04746	86
6847-7552	7197	0.03038	0.03863	70
7092-7765	7445	0.02848	0.03587	65
7331-7965	7656	0.01833	0.02484	45
7553-8213	7865	0.02111	0.02925	53
7766-8437	8098	0.01949	0.02649	48
7966-8663	8336	0.02687	0.03698	67
8214-8888	8539	0.02462	0.03256	59
8438-9111	8763	0.02338	0.03146	57
8664-9363	9011	0.02492	0.03201	58
8889-9586	9244	0.03227	0.04084	74
9112-9799	9484	0.03846	0.04691	85
10002-10641	10303	0.02573	0.03367	61
100029-100633	100333	0.00545	0.00828	15
100234-100833	100533	0.00356	0.00662	12
100434-101033	100733	0.00323	0.00552	10
100634-101239	100933	0.00467	0.00552	10
100834-101471	101139	0.00899	0.01104	20
101034-101671	101363	0.00972	0.01214	22
101240-102157	101571	0.00611	0.00828	15
101472-102362	102056	0.00376	0.00497	9
101672-102563	102262	0.00447	0.00717	13
10204-10852	10518	0.02515	0.03201	58
102158-102766	102463	0.00581	0.00828	15
102363-102966	102663	0.00495	0.00828	15
102564-103166	102866	0.00328	0.00497	9
102767-103366	103066	0.00167	0.00331	6
102967-103566	103266	0.00028	0.00055	1
103167-103766	103466	0	0	0
103367-103966	103666	0	0	0
103567-104166	103866	0.00056	0.0011	2
103767-104366	104066	0.00056	0.0011	2
103967-104566	104266	0.00212	0.00331	6
10407-11052	10742	0.01687	0.01987	36
104167-104771	104466	0.00268	0.00442	8
104367-104971	104666	0.00351	0.00607	11
104567-105171	104871	0.00313	0.00497	9
104772-105382	105071	0.00258	0.00386	7
104972-105582	105271	0.00258	0.00386	7
105172-105783	105482	0.00167	0.00331	6
105383-105983	105683	0.00111	0.00221	4
105583-106185	105883	0.00134	0.00221	4
105784-106386	106084	0.00409	0.00552	10
105984-106586	106286	0.00487	0.00662	12
106186-106786	106486	0.00381	0.00497	9
106387-106986	106686	0.00106	0.00166	3
10642-11252	10952	0.01119	0.01435	26
106587-107186	106886	0.00078	0.0011	2
106787-107386	107086	0.00129	0.00166	3
106987-107586	107286	0.00101	0.0011	2
107187-107786	107486	0.00106	0.00166	3
107387-107986	107686	0.00056	0.0011	2
107587-108186	107886	0.00106	0.00166	3
107787-108386	108086	0.00078	0.0011	2
107987-108586	108286	0.00273	0.00497	9
108187-108786	108486	0.01083	0.02152	39
108387-108986	108686	0.01384	0.02704	49
10853-11452	11152	0.00634	0.00883	16
108587-109186	108886	0.02134	0.04194	76
108787-109386	109086	0.02217	0.0436	79
108987-109586	109286	0.01889	0.03753	68
109187-109857	109486	0.01073	0.02042	37
109387-110073	109686	0.00268	0.00442	8
109587-110287	109973	0.00419	0.00662	12
109858-110492	110180	0.00369	0.00607	11
110074-110854	110387	0.0047	0.00717	13
110288-111064	110748	0.00854	0.00828	15
110493-111285	110964	0.0096	0.00993	18
11053-11652	11352	0.00513	0.00883	16
110855-111505	111164	0.01056	0.01049	19
111065-111705	111404	0.00631	0.00938	17
111286-111911	111605	0.00869	0.01049	19
111506-112111	111811	0.0074	0.00883	16
111706-112317	112011	0.00894	0.00993	18
111912-112601	112211	0.01346	0.01766	32
112112-112802	112417	0.02169	0.02704	49
112318-113002	112702	0.0275	0.03367	61
11253-11852	11552	0.00452	0.00717	13
112602-113202	112902	0.0297	0.03532	64
112803-113402	113102	0.03447	0.04029	73
113003-113602	113302	0.03389	0.03808	69
113203-113802	113502	0.02525	0.02815	51
113403-114002	113702	0.01533	0.01766	32
113603-114202	113902	0.01439	0.01711	31
113803-114402	114102	0.01475	0.01711	31
114003-114602	114302	0.01427	0.01711	31
114203-114802	114502	0.01182	0.01545	28
114403-115057	114702	0.02591	0.03311	60
11453-12052	11752	0.00356	0.00662	12
114603-115754	114952	0.04023	0.05022	91
114803-116013	115173	0.04992	0.06402	116
115058-116218	115907	0.03783	0.04967	90
115755-116485	116118	0.03184	0.04084	74
116014-116703	116342	0.03093	0.03808	69
116219-116925	116592	0.04306	0.05298	96
116486-117144	116825	0.03899	0.04802	87
11653-12252	11952	0.00369	0.00607	11
116704-117344	117031	0.03078	0.03918	71
116926-117544	117244	0.01899	0.02263	41
117145-117744	117444	0.02121	0.0287	52
117345-117950	117644	0.02371	0.03035	55
117545-118169	117844	0.0327	0.03974	72
117745-118420	118051	0.03303	0.03974	72
117951-118620	118319	0.02952	0.03367	61
118170-118820	118520	0.01778	0.02373	43
118421-119020	118720	0.0074	0.00993	18
11853-12458	12152	0.00495	0.00717	13
118621-119220	118920	0.00677	0.01049	19
118821-119420	119120	0.00932	0.01214	22
119021-119620	119320	0.01083	0.0138	25
119221-119820	119520	0.01348	0.01545	28
119421-120042	119720	0.01495	0.01656	30
119621-120242	119931	0.01467	0.01601	29
119821-120458	120142	0.02348	0.0287	52
120043-120674	120351	0.02626	0.03311	60
120243-120880	120574	0.02995	0.03643	66
120459-121098	120774	0.03237	0.03863	70
12053-12658	12352	0.00955	0.01325	24
120675-121301	120980	0.02687	0.03311	60
120881-121501	121201	0.02634	0.03256	59
121099-121709	121401	0.01462	0.02097	38
121302-121931	121601	0.02745	0.03367	61
121502-122139	121821	0.02616	0.03422	62
121710-122339	122039	0.02442	0.03091	56
121932-122540	122239	0.01417	0.02097	38
122140-122740	122439	0.01275	0.01821	33
122340-122940	122640	0.01697	0.02318	42
12253-12858	12558	0.01437	0.01821	33
122541-123140	122840	0.01404	0.01876	34
122741-123344	123040	0.01785	0.02484	45
122941-123561	123240	0.01301	0.01987	36
123141-123773	123444	0.01571	0.02263	41
123345-123982	123666	0.0172	0.02318	42
123562-124185	123880	0.02225	0.02759	50
123774-124385	124085	0.02063	0.02594	47
123983-124585	124285	0.01672	0.02208	40
124186-124785	124485	0.01053	0.01435	26
124386-124985	124685	0.01336	0.01711	31
124586-125185	124885	0.0125	0.01435	26
12459-13061	12758	0.01611	0.02097	38
124786-125385	125085	0.01543	0.01987	36
124986-125585	125285	0.01129	0.01545	28
125186-125785	125485	0.01068	0.01435	26
125386-125990	125685	0.0179	0.02097	38
125586-126280	125886	0.03583	0.04139	75
125786-126553	126092	0.04919	0.05795	105
125991-126753	126408	0.04247	0.05243	95
126281-126965	126653	0.03227	0.04194	76
126554-127201	126859	0.02808	0.03918	71
12659-13266	12958	0.02	0.02539	46
126754-127401	127101	0.03066	0.04029	73
126966-127625	127301	0.03515	0.04526	82
127202-127834	127504	0.03753	0.0447	81
127402-128040	127725	0.0425	0.04857	88
127626-128311	127934	0.04131	0.04967	90
127835-128511	128140	0.03919	0.04912	89
128041-128711	128411	0.03934	0.05298	96
128312-128935	128611	0.03485	0.04526	82
128512-129135	128835	0.03836	0.04802	87
12859-13467	13166	0.01806	0.02373	43
128712-129341	129035	0.04048	0.04857	88
128936-129541	129235	0.04114	0.05022	91
129136-129741	129441	0.03167	0.04029	73
129342-129941	129641	0.03051	0.04139	75
129542-130147	129841	0.03058	0.04029	73
129742-130371	130041	0.03649	0.04636	84
129942-130593	130247	0.03725	0.04305	78
130148-130793	130483	0.04119	0.04581	83
130372-130993	130693	0.03831	0.0436	79
130594-131193	130893	0.02803	0.03367	61
13062-13675	13367	0.01924	0.02428	44
130794-131399	131093	0.01654	0.02152	39
130994-131599	131299	0.00939	0.01214	22
131194-131805	131499	0.00894	0.00993	18
131400-132005	131699	0.00712	0.00828	15
131600-132225	131905	0.00869	0.01049	19
131806-132450	132106	0.00631	0.00938	17
132006-132660	132350	0.01083	0.01104	20
132226-133014	132550	0.0096	0.00993	18
132451-133220	132766	0.00904	0.00883	16
132661-133432	133120	0.00548	0.00828	15
13267-13885	13575	0.01907	0.02484	45
133015-133648	133327	0.00447	0.00717	13
133221-133919	133532	0.00447	0.00717	13
133433-134119	133819	0.00268	0.00442	8
133649-134319	134019	0.00129	0.00166	3
133920-134519	134219	0	0	0
134120-134719	134419	0.00051	0.00055	1
134320-134919	134619	0.00078	0.0011	2
134520-135121	134819	0.00106	0.00166	3
13468-14099	13775	0.02182	0.02925	53
134720-135321	135019	0.00083	0.00166	3
134920-135521	135221	0.00106	0.00166	3
135122-135721	135421	0.00078	0.0011	2
135322-135921	135621	0.00078	0.0011	2
135522-136121	135821	0.00056	0.0011	2
135722-136321	136021	0.00106	0.00166	3
135922-136521	136221	0.00129	0.00166	3
136122-136721	136421	0.00129	0.00166	3
136322-136921	136621	0.00078	0.0011	2
136522-137121	136821	0.00106	0.00166	3
136722-137322	137021	0.00263	0.00386	7
13676-14304	13994	0.0224	0.03035	55
136922-137523	137221	0.00437	0.00607	11
137122-137724	137423	0.00409	0.00552	10
137323-137924	137624	0.00253	0.00331	6
137524-138125	137824	0.00162	0.00276	5
137725-138336	138025	0.00167	0.00331	6
137925-138536	138236	0.00258	0.00386	7
138126-138736	138436	0.00258	0.00386	7
138337-138941	138636	0.00313	0.00497	9
138537-139141	138841	0.00351	0.00607	11
138737-139342	139041	0.00962	0.01821	33
13886-14506	14204	0.01566	0.02152	39
138942-139544	139242	0.01652	0.03146	57
139142-139744	139442	0.01967	0.03863	70
139343-139944	139644	0.01273	0.02484	45
139545-140144	139844	0.00472	0.00938	17
139745-140344	140044	0.00528	0.01049	19
139945-140545	140244	0.00667	0.01325	24
140145-140745	140445	0.00806	0.01601	29
140345-140949	140645	0.00634	0.01104	20
140546-141150	140849	0.00662	0.01159	21
140746-141355	141049	0.00775	0.01214	22
140950-142051	141250	0.00447	0.00717	13
14100-14725	14404	0.01992	0.02649	48
141151-142251	141706	0.00376	0.00497	9
141356-142483	142151	0.0046	0.00662	12
142052-142689	142359	0.00899	0.01159	21
142252-142889	142583	0.00854	0.01104	20
142484-143089	142789	0.00545	0.00662	12
142690-143289	142989	0.00273	0.00497	9
142890-143489	143189	0.00328	0.00607	11
14305-14954	14622	0.0253	0.03367	61
143090-143693	143389	0.00518	0.00773	14
143290-143893	143589	0.00351	0.00442	8
143490-144093	143793	0.00273	0.00331	6
143694-144296	143993	0.00212	0.00331	6
143894-144501	144193	0.00263	0.00386	7
144094-144701	144396	0.00263	0.00386	7
144297-144901	144601	0.00134	0.00221	4
144502-145101	144801	0.00162	0.00276	5
144702-145301	145001	0.00162	0.00276	5
144902-145501	145201	0.0024	0.00386	7
14507-15168	14851	0.02977	0.03808	69
145102-145701	145401	0.00328	0.00607	11
145302-145901	145601	0.00899	0.01159	21
145502-146101	145801	0.00871	0.01104	20
145702-146301	146001	0.00732	0.00828	15
145902-146501	146201	0.00134	0.00221	4
146102-146701	146401	0.00189	0.00331	6
146302-147032	146601	0.00242	0.00331	6
146502-147240	146801	0.00348	0.00497	9
146702-147455	147136	0.00242	0.00331	6
147033-147655	147345	0.00321	0.00386	7
147241-147888	147555	0.00424	0.00442	8
14726-15378	15060	0.02821	0.03863	70
147456-148098	147785	0.00558	0.00662	12
147656-148426	147998	0.00662	0.00938	17
147889-148626	148326	0.00677	0.00993	18
148099-148826	148526	0.00664	0.00828	15
148427-149035	148726	0.00374	0.00386	7
148627-149235	148926	0.00255	0.00276	5
148827-149435	149135	0.00265	0.00331	6
149036-149635	149335	0.00343	0.00442	8
149236-149835	149535	0.00333	0.00386	7
149436-150038	149735	0.00225	0.00276	5
14955-15578	15278	0.01859	0.02649	48
149636-150238	149935	0.0025	0.00221	4
149836-150438	150138	0.00285	0.00221	4
150039-150638	150338	0.00366	0.00276	5
150239-150838	150538	0.00475	0.00552	10
150439-151038	150738	0.00611	0.00883	16
150639-151238	150938	0.00586	0.00938	17
150839-151438	151138	0.00513	0.00883	16
151039-151638	151338	0.0049	0.00883	16
151239-151838	151538	0.00563	0.00993	18
151439-152038	151738	0.00715	0.01214	22
151639-152238	151938	0.00884	0.01325	24
15169-15778	15478	0.01306	0.02042	37
151839-152438	152138	0.00783	0.01159	21
152039-152673	152338	0.00616	0.00828	15
152239-152894	152538	0.00341	0.00552	10
152439-153094	152794	0.00735	0.01104	20
152674-153294	152994	0.00992	0.01435	26
152895-153494	153194	0.0104	0.0138	25
153095-153694	153394	0.00646	0.00828	15
153295-153894	153594	0.00404	0.00607	11
153495-154100	153794	0.00646	0.00828	15
153695-154300	154000	0.0073	0.00993	18
15379-15978	15678	0.00598	0.01049	19
153895-154500	154200	0.00619	0.00773	14
154101-154700	154400	0.00379	0.00662	12
154301-154900	154600	0.0051	0.00717	13
154501-155100	154800	0.00826	0.01104	20
154701-155315	155000	0.00692	0.00883	16
154901-155515	155200	0.00399	0.00552	10
155101-155715	155415	0.0026	0.00331	6
155316-155918	155615	0.00232	0.00276	5
155516-156118	155815	0.00548	0.00607	11
155716-156318	156018	0.00422	0.00497	9
15579-16178	15878	0.00606	0.01159	21
155919-156518	156218	0.00477	0.00607	11
156119-156718	156418	0.00399	0.00497	9
156319-156918	156618	0.00432	0.00607	11
156519-157118	156818	0.00449	0.00552	10
156719-157318	157018	0.00341	0.00497	9
156919-158567	157213	0.00586	0.0073	13
15779-16384	16078	0.01202	0.01821	33
15979-16584	16278	0.01119	0.0149	27
16179-16784	16484	0.01225	0.0149	27
16385-16984	16684	0.00667	0.00773	14
16585-17196	16884	0.01096	0.01435	26
16785-17411	17084	0.0146	0.01987	36
16985-17611	17301	0.0154	0.02152	39
17197-17811	17511	0.0153	0.01987	36
17412-18011	17711	0.01157	0.0149	27
17612-18211	17911	0.01338	0.01656	30
17812-18411	18111	0.01503	0.01932	35
18012-18611	18311	0.01869	0.02373	43
18212-18811	18511	0.01874	0.02704	49
18412-19011	18711	0.0151	0.02318	42
18612-19211	18911	0.01629	0.02484	45
18812-19417	19111	0.01952	0.02594	47
19012-19617	19317	0.01965	0.02649	48
19212-19817	19517	0.01987	0.02704	49
19418-20023	19717	0.02111	0.0298	54
19618-20223	19923	0.01977	0.02704	49
19818-20423	20123	0.01641	0.02152	39
20024-20623	20323	0.01071	0.0138	25
20224-20823	20523	0.01078	0.01545	28
20424-21023	20723	0.0075	0.01214	22
20624-21223	20923	0.00692	0.01159	21
20824-21423	21123	0.00604	0.00938	17
21024-21629	21323	0.01146	0.01601	29
21224-21829	21523	0.01106	0.01601	29
21424-22029	21729	0.01318	0.01987	36
21630-22229	21929	0.00914	0.0138	25
21830-22429	22129	0.0075	0.00993	18
22030-22629	22329	0.00636	0.00662	12
22230-22829	22529	0.0048	0.00497	9
22430-23029	22729	0.00702	0.00828	15
22630-23229	22929	0.00639	0.00828	15
22830-23435	23129	0.00775	0.01049	19
23030-23650	23330	0.00922	0.01269	23
23230-23851	23544	0.01164	0.01766	32
23436-24051	23750	0.01071	0.01601	29
23651-24251	23951	0.01104	0.01601	29
23852-24451	24151	0.0104	0.01214	22
24052-24651	24351	0.01043	0.01325	24
24252-24851	24551	0.00775	0.00993	18
24452-25051	24751	0.00586	0.00773	14
24652-25251	24951	0.0071	0.00938	17
24852-25451	25151	0.00684	0.00993	18
25052-25651	25351	0.0053	0.00883	16
25252-25851	25551	0.00823	0.01104	20
25452-26051	25751	0.00899	0.01104	20
25652-26251	25951	0.01116	0.0138	25
25852-26451	26151	0.00538	0.00717	13
26052-26651	26351	0.00664	0.00993	18
26252-26851	26551	0.00912	0.0138	25
26452-27051	26751	0.01162	0.01876	34
26652-27251	26951	0.00952	0.01435	26
26852-27451	27151	0.0074	0.01104	20
27052-27656	27351	0.00679	0.00938	17
27252-27990	27551	0.0126	0.01876	34
27452-28205	27771	0.01987	0.02815	51
27657-28478	28096	0.02975	0.03753	68
27991-28765	28313	0.03126	0.03863	70
28206-28976	28661	0.0346	0.04139	75
28479-29189	28868	0.03172	0.03974	72
28766-29437	29086	0.02884	0.03863	70
28977-29641	29315	0.01919	0.02759	50
29190-29894	29541	0.02008	0.0287	52
29438-30212	29762	0.01869	0.02318	42
29642-30418	30112	0.0204	0.02759	50
29895-30816	30316	0.02985	0.03477	63
30213-31335	30522	0.03707	0.04581	83
30419-31559	30923	0.04763	0.06292	114
30817-31913	31436	0.05	0.07837	142
31336-32113	31801	0.04131	0.06678	121
31560-32327	32013	0.03159	0.04857	88
31914-32551	32224	0.02351	0.03035	55
32114-32802	32443	0.03157	0.03974	72
32328-33015	32654	0.03351	0.04194	76
32552-33655	32903	0.0324	0.04029	73
32803-33856	33522	0.02692	0.03477	63
33016-34060	33755	0.02202	0.02759	50
33656-34260	33960	0.01152	0.01601	29
33857-34460	34160	0.00712	0.00883	16
34061-34660	34360	0.00455	0.00662	12
34261-34860	34560	0.00394	0.00497	9
34461-35060	34760	0.00263	0.00386	7
34661-35260	34960	0.00374	0.00607	11
34861-35460	35160	0.00447	0.00717	13
35061-35660	35360	0.0073	0.00993	18
35261-35860	35560	0.00669	0.00828	15
35461-36060	35760	0.00631	0.00773	14
35661-36260	35960	0.00533	0.00773	14
35861-36460	36160	0.00664	0.00883	16
36061-36683	36360	0.01533	0.01601	29
36261-36883	36575	0.02273	0.02484	45
36461-37083	36783	0.02273	0.02539	46
36684-37289	36983	0.01586	0.02208	40
36884-37567	37183	0.01851	0.02704	49
37084-37769	37417	0.01798	0.02649	48
37290-37970	37668	0.02328	0.03201	58
37568-38176	37870	0.01646	0.02097	38
37770-38377	38076	0.01808	0.02208	40
37971-38584	38276	0.01422	0.01711	31
38177-38784	38484	0.01098	0.01435	26
38378-38984	38684	0.00985	0.01325	24
38585-39184	38884	0.00614	0.00773	14
38785-39384	39084	0.00452	0.00497	9
38985-39584	39284	0.00225	0.00276	5
39185-39784	39484	0.00134	0.00221	4
39385-39984	39684	0.00482	0.00717	13
39585-40184	39884	0.00505	0.00717	13
39785-40384	40084	0.00611	0.00883	16
39985-40584	40284	0.00265	0.00386	7
40185-40784	40484	0.00242	0.00386	7
40385-40984	40684	0.00164	0.00276	5
40585-41184	40884	0.00308	0.00442	8
40785-41384	41084	0.00515	0.00717	13
40985-41584	41284	0.00808	0.01104	20
41185-41784	41484	0.00818	0.01214	22
41385-41984	41684	0.00662	0.00993	18
41585-42184	41884	0.00447	0.00717	13
41785-42384	42084	0.00429	0.00717	13
41985-42584	42284	0.00429	0.00717	13
42185-42784	42484	0.00497	0.00717	13
42385-42984	42684	0.00336	0.00442	8
42585-43191	42884	0.00442	0.00607	11
42785-43480	43091	0.01371	0.02042	37
42985-43680	43370	0.02093	0.03035	55
43192-43885	43580	0.02348	0.03367	61
43481-44113	43780	0.01662	0.02318	42
43681-44321	44003	0.0128	0.01821	33
43886-44530	44220	0.01061	0.01435	26
44114-44730	44430	0.00699	0.00993	18
44322-44932	44630	0.00409	0.00552	10
44531-45132	44832	0.00515	0.00717	13
44731-45355	45032	0.00848	0.01049	19
44933-45559	45255	0.0152	0.01932	35
45133-45783	45459	0.01497	0.01876	34
45356-45987	45660	0.01798	0.02318	42
45560-46197	45887	0.02172	0.02594	47
45784-46413	46091	0.02773	0.03587	65
45988-46613	46308	0.02308	0.0298	54
46198-46813	46513	0.01331	0.01876	34
46414-47027	46713	0.00667	0.00938	17
46614-47257	46913	0.01285	0.01821	33
46814-47476	47147	0.01763	0.02484	45
47030-47804	47359	0.03798	0.04746	86
47258-48043	47626	0.03927	0.04857	88
47477-48266	47904	0.03548	0.0447	81
47805-48477	48166	0.0177	0.02539	46
48058-48685	48376	0.01644	0.02318	42
48267-49002	48585	0.01997	0.02704	49
48478-49252	48891	0.03227	0.04526	82
48686-49524	49110	0.03649	0.05133	93
49003-49777	49383	0.04056	0.0574	104
49253-50002	49631	0.03424	0.04526	82
49525-50202	49886	0.02404	0.03146	57
49778-50402	50102	0.0177	0.02152	39
50003-50603	50302	0.01265	0.0149	27
50203-50815	50502	0.0153	0.02097	38
50403-51015	50715	0.01609	0.02097	38
50604-51215	50915	0.01101	0.01601	29
50816-51425	51115	0.01013	0.01159	21
51016-51625	51315	0.00861	0.01159	21
51216-51842	51525	0.01232	0.01601	29
51426-52422	51725	0.01816	0.02373	43
51626-52682	52296	0.02626	0.03201	58
51843-53011	52567	0.03	0.03532	64
52423-53235	52810	0.03763	0.04194	76
52683-53456	53133	0.03073	0.03587	65
53012-53656	53347	0.02447	0.02925	53
53236-53869	53556	0.00957	0.01435	26
53457-54070	53756	0.0125	0.01766	32
53657-54280	53970	0.01505	0.02263	41
53870-54490	54180	0.01866	0.02594	47
54071-54690	54390	0.01513	0.02097	38
54281-54890	54590	0.01313	0.01656	30
54491-55090	54790	0.0075	0.01049	19
54691-55290	54990	0.0052	0.00717	13
54891-55490	55190	0.00318	0.00497	9
55091-55690	55390	0.00396	0.00607	11
55291-55890	55590	0.00513	0.00883	16
55491-56090	55790	0.00535	0.00883	16
55691-56290	55990	0.00684	0.00993	18
55891-56498	56190	0.00848	0.01104	20
56091-56708	56398	0.01586	0.02152	39
56291-56920	56599	0.01861	0.02484	45
56499-57120	56815	0.01636	0.02208	40
56709-57320	57020	0.00949	0.01214	22
56921-57520	57220	0.00419	0.00607	11
57121-57720	57420	0.00576	0.00717	13
57321-57920	57620	0.00475	0.00607	11
57521-58120	57820	0.00566	0.00662	12
57721-58320	58020	0.00505	0.00662	12
57921-58520	58220	0.00609	0.00717	13
58121-58733	58420	0.00684	0.00993	18
58321-58956	58624	0.01275	0.0138	25
58521-59180	58833	0.01884	0.02152	39
58734-59386	59072	0.02275	0.02759	50
58968-59586	59280	0.01874	0.02704	49
59181-59804	59486	0.01694	0.02594	47
59387-60004	59686	0.0127	0.01876	34
59587-60204	59904	0.00985	0.01435	26
59805-60404	60104	0.00654	0.00993	18
60005-60604	60304	0.0071	0.01104	20
60205-60836	60504	0.02086	0.02428	44
60405-61061	60723	0.03341	0.03698	67
60605-61265	60953	0.03657	0.03863	70
60837-61470	61161	0.02949	0.03367	61
61062-61670	61370	0.01745	0.02152	39
61266-61870	61570	0.01586	0.02042	37
61471-62071	61770	0.01258	0.01766	32
61671-62414	61970	0.01995	0.02649	48
61871-62619	62191	0.02788	0.03477	63
62072-62829	62519	0.03513	0.04415	80
62415-63029	62727	0.03205	0.04084	74
62620-63229	62929	0.02841	0.03863	70
62830-63429	63129	0.02157	0.02759	50
63030-63639	63329	0.02394	0.02925	53
63230-63845	63529	0.02283	0.02759	50
63430-64045	63745	0.0199	0.02594	47
63640-64245	63945	0.01583	0.02152	39
63846-64445	64145	0.01159	0.01766	32
64046-64645	64345	0.01298	0.01711	31
64246-64968	64545	0.0172	0.02373	43
64446-65227	64745	0.02692	0.03146	57
64646-65429	65118	0.03371	0.04029	73
64969-65631	65328	0.03237	0.03753	68
65228-65847	65529	0.03359	0.03808	69
65430-66055	65732	0.02543	0.0287	52
65632-66262	65955	0.02043	0.02208	40
65848-66462	66161	0.00861	0.01159	21
66056-66664	66362	0.00614	0.00828	15
66263-66866	66562	0.00652	0.00938	17
66463-67985	66765	0.00917	0.01269	23
66665-68187	67286	0.01922	0.02649	48
66867-68387	68087	0.01785	0.02484	45
67986-68603	68287	0.02121	0.02759	50
68188-68805	68492	0.01879	0.02208	40
68388-69018	68703	0.02535	0.02925	53
68604-69218	68915	0.02	0.02484	45
68806-69469	69118	0.02129	0.02649	48
69019-69693	69358	0.02101	0.02704	49
69219-69909	69592	0.02232	0.02815	51
69470-70119	69793	0.0179	0.02318	42
69694-70319	70019	0.01144	0.01545	28
69910-70551	70219	0.01904	0.02428	44
70120-70757	70426	0.01904	0.02539	46
70320-70957	70657	0.01955	0.02649	48
70552-71161	70857	0.0127	0.01821	33
70758-71366	71058	0.01677	0.01932	35
70958-71578	71265	0.01934	0.02263	41
71162-71789	71471	0.01747	0.01987	36
71367-72023	71689	0.01949	0.02484	45
71579-72223	71889	0.01715	0.02097	38
71790-72435	72123	0.02071	0.02539	46
72024-72644	72334	0.01614	0.01987	36
72224-72844	72535	0.01937	0.02373	43
72436-73044	72744	0.01477	0.01876	34
72645-73250	72944	0.01235	0.01711	31
72845-73466	73144	0.01371	0.01876	34
73045-73673	73358	0.01503	0.02042	37
73251-73880	73566	0.01598	0.02152	39
73467-74082	73773	0.01179	0.01656	30
73674-74291	73980	0.0154	0.02263	41
73881-74498	74191	0.01518	0.02097	38
74083-74698	74391	0.0127	0.01766	32
74292-74898	74598	0.00778	0.00993	18
74499-75098	74798	0.0053	0.00828	15
74699-75298	74998	0.00626	0.00938	17
74899-75498	75198	0.00712	0.00993	18
75099-75698	75398	0.00934	0.01269	23
75299-75898	75598	0.01008	0.01325	24
75499-76117	75798	0.01439	0.01766	32
75699-76348	75998	0.01424	0.01601	29
75899-76572	76224	0.0148	0.01766	32
76118-76772	76464	0.0102	0.01325	24
76349-76972	76672	0.01121	0.01711	31
76573-77173	76872	0.01136	0.01766	32
76773-77385	77072	0.01437	0.02152	39
76973-77593	77281	0.01598	0.02263	41
77174-77794	77487	0.01652	0.02208	40
77386-77994	77694	0.01227	0.01601	29
77594-78194	77894	0.00707	0.00938	17
77795-78394	78094	0.00646	0.00938	17
77995-78598	78294	0.01111	0.01545	28
78195-78813	78498	0.01212	0.01656	30
78395-79013	78705	0.01199	0.01656	30
78599-79232	78913	0.00992	0.0149	27
78814-79432	79132	0.01096	0.01545	28
79014-79632	79332	0.01104	0.01435	26
79233-79847	79532	0.01182	0.0138	25
79433-80066	79732	0.02116	0.02263	41
79633-80266	79966	0.02485	0.02759	50
79848-80466	80166	0.02273	0.02594	47
80067-80666	80366	0.01497	0.01932	35
80267-80866	80566	0.00985	0.0138	25
80467-81070	80766	0.01086	0.01435	26
80667-81270	80968	0.00896	0.01269	23
80867-81470	81170	0.00947	0.01325	24
81071-81672	81370	0.01015	0.01435	26
81271-81872	81572	0.01237	0.01711	31
81471-82072	81772	0.01205	0.01601	29
81673-82274	81972	0.01129	0.01601	29
81873-82474	82174	0.00912	0.01325	24
82073-82686	82374	0.01518	0.02097	38
82275-82887	82574	0.01556	0.02042	37
82475-83087	82787	0.01316	0.01656	30
82687-83302	82987	0.01364	0.01766	32
82888-83502	83202	0.01205	0.01601	29
83088-83702	83402	0.01215	0.01711	31
83303-83936	83602	0.00995	0.01656	30
83503-84136	83805	0.01121	0.01876	34
83703-84347	84036	0.01576	0.02373	43
83937-84559	84247	0.01202	0.01711	31
84137-84773	84458	0.01457	0.01987	36
84348-84973	84659	0.01477	0.01932	35
84560-85173	84873	0.01598	0.01987	36
84774-85373	85073	0.01634	0.02042	37
84974-85591	85273	0.01414	0.01821	33
85174-85791	85473	0.01164	0.01601	29
85374-85991	85691	0.0079	0.01104	20
85592-86191	85891	0.00972	0.01325	24
85792-86395	86091	0.01321	0.01601	29
85992-86595	86291	0.01164	0.0138	25
86192-86795	86495	0.00689	0.00773	14
86396-86995	86695	0.00341	0.00497	9
86596-87195	86895	0.00381	0.00497	9
86796-87395	87095	0.0046	0.00662	12
86996-87595	87295	0.00399	0.00497	9
87196-87795	87495	0.00518	0.00607	11
87396-87998	87695	0.00422	0.00497	9
87596-88198	87898	0.0052	0.00552	10
87796-88398	88098	0.0026	0.00331	6
87999-88613	88298	0.0026	0.00331	6
88199-88813	88513	0.00427	0.00607	11
88399-89013	88713	0.00641	0.00828	15
88614-89213	88913	0.00775	0.01049	19
88814-89413	89113	0.0051	0.00717	13
89014-89613	89313	0.00351	0.00607	11
89214-89819	89513	0.00422	0.00607	11
89414-90019	89713	0.00674	0.00883	16
89614-90219	89919	0.00725	0.00938	17
89820-90419	90119	0.00624	0.00773	14
90020-90619	90319	0.00702	0.00938	17
90220-90819	90519	0.0099	0.01325	24
90420-91019	90719	0.00965	0.0138	25
90620-91286	90919	0.0073	0.01049	19
90820-91486	91186	0.00482	0.00662	12
91020-91686	91386	0.00583	0.00773	14
91287-91886	91586	0.00768	0.01049	19
91487-92086	91786	0.00856	0.01269	23
91687-92286	91986	0.00866	0.0138	25
91887-92486	92186	0.00674	0.01214	22
92087-92686	92386	0.00518	0.00938	17
92287-92886	92586	0.0054	0.00938	17
92487-93086	92786	0.00558	0.00883	16
92687-93286	92986	0.00611	0.00883	16
92887-93486	93186	0.00475	0.00552	10
93087-93686	93386	0.00755	0.01049	19
93287-93889	93586	0.00596	0.00883	16
93487-94089	93786	0.00639	0.00993	18
9364-10001	9690	0.03091	0.03808	69
93687-94289	93989	0.00253	0.00331	6
93890-94489	94189	0.00384	0.00442	8
94090-94689	94389	0.00316	0.00386	7
94290-94898	94589	0.00265	0.00331	6
94490-95098	94798	0.00215	0.00276	5
94690-95298	94998	0.00255	0.00276	5
94899-95624	95198	0.00636	0.00773	14
95099-95834	95398	0.00717	0.00993	18
95299-96069	95726	0.00758	0.01049	19
95625-96269	95939	0.00586	0.00717	13
95835-96484	96169	0.00452	0.00497	9
9587-10203	9899	0.02449	0.03146	57
96070-96692	96379	0.00343	0.00386	7
96270-97020	96584	0.00242	0.00331	6
96485-97220	96914	0.00321	0.00442	8
96693-97420	97120	0.0027	0.00386	7
97021-97620	97320	0.00189	0.00331	6
97221-97820	97520	0.00111	0.00221	4
97421-98020	97720	0.00644	0.00828	15
97621-98220	97920	0.00783	0.01104	20
97821-98420	98120	0.00861	0.01214	22
9800-10406	10102	0.02278	0.03091	56
98021-98620	98320	0.00328	0.00607	11
98221-98820	98520	0.0024	0.00386	7
98421-99020	98720	0.00162	0.00276	5
98621-99220	98920	0.00162	0.00276	5
98821-99425	99120	0.00134	0.00221	4
99021-99628	99325	0.00235	0.00331	6
99221-99828	99528	0.00263	0.00386	7
99426-100028	99728	0.00212	0.00331	6
99629-100233	99928	0.00301	0.00386	7
99829-100433	100133	0.00328	0.00442	8

## Sheet: Table S3
Supplementary Table S3 Relative synonymous codon usage(RSCU) among twelve Meconopsis speices
Meconopsis paniculata																sum	26597
Codon	Count	RSCU	Codon	Count	RSCU	Codon	Count	RSCU	Codon	Count	RSCU	Codon	Count	RSCU		A	1414
UAA(*)	45	1.5341	GGC(G)	180	0.3954	AUG(M)	649	3	CGU(R)	356	1.3226	UAC(Y)	188	0.3852		C	319
UAG(*)	24	0.8182	GGG(G)	342	0.7512	CUG(M)	0	0	AGC(S)	134	0.3841	UAU(Y)	788	1.6148		D	1106
UGA(*)	19	0.6477	GGU(G)	595	1.307	UUG(M)	0	0	AGU(S)	406	1.1639					E	1415
GCA(A)	388	1.0976	CAC(H)	157	0.4816	AAC(N)	325	0.5062	UCA(S)	448	1.2843					F	1488
GCC(A)	247	0.6987	CAU(H)	495	1.5184	AAU(N)	959	1.4938	UCC(S)	362	1.0377					G	1821
GCG(A)	157	0.4441	AUA(I)	697	0.9487	CCA(P)	327	1.1555	UCG(S)	187	0.5361					H	652
GCU(A)	622	1.7595	AUC(I)	452	0.6152	CCC(P)	210	0.742	UCU(S)	556	1.5939					I	2204
UGC(C)	92	0.5768	AUU(I)	1055	1.436	CCG(P)	158	0.5583	ACA(T)	414	1.2194					K	1413
UGU(C)	227	1.4232	AAA(K)	1030	1.4579	CCU(P)	437	1.5442	ACC(T)	263	0.7747					L	2780
GAC(D)	252	0.4557	AAG(K)	383	0.5421	CAA(Q)	702	1.5162	ACG(T)	168	0.4948					M	649
GAU(D)	854	1.5443	CUA(L)	377	0.8137	CAG(Q)	224	0.4838	ACU(T)	513	1.511					N	1284
GAA(E)	1025	1.4488	CUC(L)	212	0.4576	AGA(R)	499	1.8539	GUA(V)	537	1.4504					P	1132
GAG(E)	390	0.5512	CUG(L)	196	0.423	AGG(R)	184	0.6836	GUC(V)	196	0.5294					Q	926
UUC(F)	548	0.7366	CUU(L)	607	1.3101	CGA(R)	351	1.304	GUG(V)	212	0.5726					R	1615
UUU(F)	940	1.2634	UUA(L)	830	1.7914	CGC(R)	106	0.3938	GUU(V)	536	1.4477					S	2093
GGA(G)	704	1.5464	UUG(L)	558	1.2043	CGG(R)	119	0.4421	UGG(W)	471	1					T	1358
total codons=26685																V	1481
																W	471
																Y	976
Meconopsis pinnatifolia																sum	26473
Codon	Count	RSCU	Codon	Count	RSCU	Codon	Count	RSCU	Codon	Count	RSCU	Codon	Count	RSCU		A	1416
UAA(*)	47	1.6395	GGC(G)	179	0.3928	AUG(M)	644	3	CGU(R)	350	1.3027	UAC(Y)	183	0.3758		C	317
UAG(*)	23	0.8023	GGG(G)	344	0.7548	CUG(M)	0	0	AGC(S)	138	0.3969	UAU(Y)	791	1.6242		D	1104
UGA(*)	16	0.5581	GGU(G)	599	1.3143	UUG(M)	0	0	AGU(S)	407	1.1707					E	1382
GCA(A)	390	1.1017	CAC(H)	159	0.4892	AAC(N)	312	0.4941	UCA(S)	441	1.2685					F	1499
GCC(A)	253	0.7147	CAU(H)	491	1.5108	AAU(N)	951	1.5059	UCC(S)	365	1.0499					G	1823
GCG(A)	156	0.4407	AUA(I)	699	0.9584	CCA(P)	325	1.1597	UCG(S)	184	0.5292					H	650
GCU(A)	617	1.7429	AUC(I)	443	0.6074	CCC(P)	209	0.7458	UCU(S)	551	1.5849					I	2188
UGC(C)	92	0.5804	AUU(I)	1046	1.4342	CCG(P)	155	0.5531	ACA(T)	404	1.1997					K	1434
UGU(C)	225	1.4196	AAA(K)	1039	1.4491	CCU(P)	432	1.5415	ACC(T)	263	0.781					L	2751
GAC(D)	253	0.4583	AAG(K)	395	0.5509	CAA(Q)	691	1.5038	ACG(T)	166	0.4929					M	644
GAU(D)	851	1.5417	CUA(L)	375	0.8179	CAG(Q)	228	0.4962	ACU(T)	514	1.5264					N	1263
GAA(E)	1002	1.4501	CUC(L)	211	0.4602	AGA(R)	492	1.8313	GUA(V)	532	1.4427					P	1121
GAG(E)	380	0.5499	CUG(L)	197	0.4297	AGG(R)	182	0.6774	GUC(V)	193	0.5234					Q	919
UUC(F)	550	0.7338	CUU(L)	598	1.3043	CGA(R)	356	1.3251	GUG(V)	214	0.5803					R	1612
UUU(F)	949	1.2662	UUA(L)	824	1.7972	CGC(R)	110	0.4094	GUU(V)	536	1.4536					S	2086
GGA(G)	701	1.5381	UUG(L)	546	1.1908	CGG(R)	122	0.4541	UGG(W)	468	1					T	1347
total codons=26559																V	1475
																W	468
																Y	974
Meconopsis racemosa																sum	26117
Codon	Count	RSCU	Codon	Count	RSCU	Codon	Count	RSCU	Codon	Count	RSCU	Codon	Count	RSCU		A	1401
UAA(*)	47	1.6786	GGC(G)	179	0.3965	AUG(M)	629	3	CGU(R)	355	1.3396	UAC(Y)	183	0.3797		C	309
UAG(*)	21	0.75	GGG(G)	334	0.7398	CUG(M)	0	0	AGC(S)	133	0.3872	UAU(Y)	781	1.6203		D	1100
UGA(*)	16	0.5714	GGU(G)	586	1.2979	UUG(M)	0	0	AGU(S)	404	1.1761					E	1362
GCA(A)	383	1.0935	CAC(H)	160	0.5016	AAC(N)	299	0.4807	UCA(S)	440	1.2809					F	1461
GCC(A)	242	0.6909	CAU(H)	478	1.4984	AAU(N)	945	1.5193	UCC(S)	349	1.016					G	1806
GCG(A)	157	0.4483	AUA(I)	691	0.9527	CCA(P)	319	1.1537	UCG(S)	179	0.5211					H	638
GCU(A)	619	1.7673	AUC(I)	442	0.6094	CCC(P)	213	0.7703	UCU(S)	556	1.6186					I	2176
UGC(C)	88	0.5696	AUU(I)	1043	1.438	CCG(P)	151	0.5461	ACA(T)	411	1.2269					K	1385
UGU(C)	221	1.4304	AAA(K)	1014	1.4643	CCU(P)	423	1.5298	ACC(T)	258	0.7701					L	2707
GAC(D)	254	0.4618	AAG(K)	371	0.5357	CAA(Q)	691	1.5087	ACG(T)	161	0.4806					M	629
GAU(D)	846	1.5382	CUA(L)	369	0.8179	CAG(Q)	225	0.4913	ACU(T)	510	1.5224					N	1244
GAA(E)	975	1.4317	CUC(L)	200	0.4433	AGA(R)	492	1.8566	GUA(V)	532	1.4625					P	1106
GAG(E)	387	0.5683	CUG(L)	197	0.4366	AGG(R)	179	0.6755	GUC(V)	185	0.5086					Q	916
UUC(F)	532	0.7283	CUU(L)	590	1.3077	CGA(R)	340	1.283	GUG(V)	208	0.5718					R	1590
UUU(F)	929	1.2717	UUA(L)	808	1.7909	CGC(R)	107	0.4038	GUU(V)	530	1.457					S	2061
GGA(G)	707	1.5659	UUG(L)	543	1.2035	CGG(R)	117	0.4415	UGG(W)	467	1					T	1340
total codons=26201																V	1455
																W	467
																Y	964
Meconopsis henrici																sum	26450
Codon	Count	RSCU	Codon	Count	RSCU	Codon	Count	RSCU	Codon	Count	RSCU	Codon	Count	RSCU		A	1389
UAA(*)	87	1.0567	GGC(G)	188	0.4141	AUG(M)	676	3	CGU(R)	334	1.2432	UAC(Y)	198	0.402		C	333
UAG(*)	67	0.8138	GGG(G)	349	0.7687	CUG(M)	0	0	AGC(S)	147	0.4288	UAU(Y)	787	1.598		D	1030
UGA(*)	93	1.1296	GGU(G)	590	1.2996	UUG(M)	0	0	AGU(S)	392	1.1434					E	1354
GCA(A)	398	1.1461	CAC(H)	177	0.5497	AAC(N)	313	0.5048	UCA(S)	443	1.2922					F	1517
GCC(A)	242	0.6969	CAU(H)	467	1.4503	AAU(N)	927	1.4952	UCC(S)	336	0.9801					G	1816
GCG(A)	151	0.4348	AUA(I)	760	0.9904	CCA(P)	340	1.2057	UCG(S)	193	0.563					H	644
GCU(A)	598	1.7221	AUC(I)	492	0.6412	CCC(P)	207	0.734	UCU(S)	546	1.5926					I	2302
UGC(C)	98	0.5886	AUU(I)	1050	1.3684	CCG(P)	156	0.5532	ACA(T)	425	1.2583					K	1380
UGU(C)	235	1.4114	AAA(K)	1007	1.4594	CCU(P)	425	1.5071	ACC(T)	265	0.7846					L	2751
GAC(D)	243	0.4718	AAG(K)	373	0.5406	CAA(Q)	688	1.5088	ACG(T)	158	0.4678					M	676
GAU(D)	787	1.5282	CUA(L)	399	0.8702	CAG(Q)	224	0.4912	ACU(T)	503	1.4893					N	1240
GAA(E)	992	1.4653	CUC(L)	208	0.4537	AGA(R)	503	1.8722	GUA(V)	554	1.4754					P	1128
GAG(E)	362	0.5347	CUG(L)	206	0.4493	AGG(R)	183	0.6811	GUC(V)	195	0.5193					Q	912
UUC(F)	557	0.7343	CUU(L)	583	1.2715	CGA(R)	354	1.3176	GUG(V)	215	0.5726					R	1612
UUU(F)	960	1.2657	UUA(L)	815	1.7775	CGC(R)	109	0.4057	GUU(V)	538	1.4328					S	2057
GGA(G)	689	1.5176	UUG(L)	540	1.1778	CGG(R)	129	0.4801	UGG(W)	471	1					T	1351
total codons=26697																V	1502
																W	471
																Y	985
Meconopsis punicea																sum	26422
Codon	Count	RSCU	Codon	Count	RSCU	Codon	Count	RSCU	Codon	Count	RSCU	Codon	Count	RSCU		A	1376
UAA(*)	87	1.044	GGC(G)	191	0.4223	AUG(M)	672	3	CGU(R)	332	1.2473	UAC(Y)	196	0.4029		C	330
UAG(*)	71	0.852	GGG(G)	346	0.7651	CUG(M)	0	0	AGC(S)	140	0.4074	UAU(Y)	777	1.5971		D	1033
UGA(*)	92	1.104	GGU(G)	580	1.2825	UUG(M)	0	0	AGU(S)	399	1.161					E	1346
GCA(A)	395	1.1483	CAC(H)	168	0.5226	AAC(N)	316	0.5172	UCA(S)	438	1.2745					F	1511
GCC(A)	232	0.6744	CAU(H)	475	1.4774	AAU(N)	906	1.4828	UCC(S)	341	0.9922					G	1809
GCG(A)	150	0.436	AUA(I)	759	0.9887	CCA(P)	341	1.2028	UCG(S)	191	0.5558					H	643
GCU(A)	599	1.7413	AUC(I)	485	0.6318	CCC(P)	213	0.7513	UCU(S)	553	1.6091					I	2303
UGC(C)	98	0.5939	AUU(I)	1059	1.3795	CCG(P)	158	0.5573	ACA(T)	425	1.2639					K	1427
UGU(C)	232	1.4061	AAA(K)	1043	1.4618	CCU(P)	422	1.4885	ACC(T)	264	0.7851					L	2768
GAC(D)	245	0.4743	AAG(K)	384	0.5382	CAA(Q)	685	1.5121	ACG(T)	158	0.4699					M	672
GAU(D)	788	1.5257	CUA(L)	400	0.8671	CAG(Q)	221	0.4879	ACU(T)	498	1.481					N	1222
GAA(E)	990	1.471	CUC(L)	207	0.4487	AGA(R)	496	1.8635	GUA(V)	537	1.4397					P	1134
GAG(E)	356	0.529	CUG(L)	206	0.4465	AGG(R)	184	0.6913	GUC(V)	206	0.5523					Q	906
UUC(F)	563	0.7452	CUU(L)	587	1.2724	CGA(R)	349	1.3112	GUG(V)	215	0.5764					R	1597
UUU(F)	948	1.2548	UUA(L)	829	1.797	CGC(R)	105	0.3945	GUU(V)	534	1.4316					S	2062
GGA(G)	692	1.5301	UUG(L)	539	1.1684	CGG(R)	131	0.4922	UGG(W)	473	1					T	1345
total codons=26672																V	1492
																W	473
																Y	973
Meconopsis quintuplinervia																sum	26461
Codon	Count	RSCU	Codon	Count	RSCU	Codon	Count	RSCU	Codon	Count	RSCU	Codon	Count	RSCU		A	1382
UAA(*)	86	1.0445	GGC(G)	189	0.4172	AUG(M)	675	3	CGU(R)	339	1.2634	UAC(Y)	196	0.3984		C	328
UAG(*)	70	0.8502	GGG(G)	355	0.7837	CUG(M)	0	0	AGC(S)	140	0.4086	UAU(Y)	788	1.6016		D	1016
UGA(*)	91	1.1053	GGU(G)	583	1.287	UUG(M)	0	0	AGU(S)	399	1.1644					E	1360
GCA(A)	396	1.1462	CAC(H)	166	0.5179	AAC(N)	321	0.5207	UCA(S)	437	1.2753					F	1519
GCC(A)	237	0.686	CAU(H)	475	1.4821	AAU(N)	912	1.4793	UCC(S)	346	1.0097					G	1812
GCG(A)	150	0.4342	AUA(I)	758	0.987	CCA(P)	345	1.2137	UCG(S)	189	0.5516					H	641
GCU(A)	599	1.7337	AUC(I)	490	0.638	CCC(P)	211	0.7423	UCU(S)	545	1.5905					I	2304
UGC(C)	94	0.5732	AUU(I)	1056	1.375	CCG(P)	154	0.5418	ACA(T)	420	1.2537					K	1414
UGU(C)	234	1.4268	AAA(K)	1034	1.4625	CCU(P)	427	1.5022	ACC(T)	264	0.7881					L	2775
GAC(D)	237	0.4665	AAG(K)	380	0.5375	CAA(Q)	689	1.5126	ACG(T)	156	0.4657					M	675
GAU(D)	779	1.5335	CUA(L)	403	0.8714	CAG(Q)	222	0.4874	ACU(T)	500	1.4925					N	1233
GAA(E)	998	1.4676	CUC(L)	207	0.4476	AGA(R)	507	1.8894	GUA(V)	544	1.4584					P	1137
GAG(E)	362	0.5324	CUG(L)	205	0.4432	AGG(R)	183	0.682	GUC(V)	195	0.5228					Q	911
UUC(F)	559	0.736	CUU(L)	592	1.28	CGA(R)	347	1.2932	GUG(V)	217	0.5818					R	1610
UUU(F)	960	1.264	UUA(L)	826	1.7859	CGC(R)	104	0.3876	GUU(V)	536	1.437					S	2056
GGA(G)	685	1.5121	UUG(L)	542	1.1719	CGG(R)	130	0.4845	UGG(W)	472	1					T	1340
total codons=26708																V	1492
																W	472
																Y	984
Meconopsis pseudohorridula																sum	26597
Codon	Count	RSCU	Codon	Count	RSCU	Codon	Count	RSCU	Codon	Count	RSCU	Codon	Count	RSCU		A	1408
UAA(*)	48	1.6364	GGC(G)	183	0.4004	AUG(M)	653	3	CGU(R)	354	1.3292	UAC(Y)	189	0.3845		C	320
UAG(*)	24	0.8182	GGG(G)	344	0.7527	CUG(M)	0	0	AGC(S)	134	0.3851	UAU(Y)	794	1.6155		D	1116
UGA(*)	16	0.5455	GGU(G)	594	1.2998	UUG(M)	0	0	AGU(S)	402	1.1552					E	1410
GCA(A)	385	1.0938	CAC(H)	166	0.51	AAC(N)	313	0.4868	UCA(S)	448	1.2874					F	1495
GCC(A)	252	0.7159	CAU(H)	485	1.49	AAU(N)	973	1.5132	UCC(S)	358	1.0287					G	1828
GCG(A)	160	0.4545	AUA(I)	719	0.9699	CCA(P)	323	1.1474	UCG(S)	184	0.5287					H	651
GCU(A)	611	1.7358	AUC(I)	452	0.6097	CCC(P)	209	0.7425	UCU(S)	562	1.6149					I	2224
UGC(C)	93	0.5813	AUU(I)	1053	1.4204	CCG(P)	154	0.5471	ACA(T)	417	1.2265					K	1415
UGU(C)	227	1.4187	AAA(K)	1038	1.4671	CCU(P)	440	1.5631	ACC(T)	260	0.7647					L	2756
GAC(D)	259	0.4642	AAG(K)	377	0.5329	CAA(Q)	706	1.515	ACG(T)	166	0.4882					M	653
GAU(D)	857	1.5358	CUA(L)	373	0.812	CAG(Q)	226	0.485	ACU(T)	517	1.5206					N	1286
GAA(E)	1018	1.444	CUC(L)	213	0.4637	AGA(R)	493	1.8511	GUA(V)	528	1.4309					P	1126
GAG(E)	392	0.556	CUG(L)	196	0.4267	AGG(R)	185	0.6946	GUC(V)	194	0.5257					Q	932
UUC(F)	542	0.7251	CUU(L)	600	1.3062	CGA(R)	340	1.2766	GUG(V)	212	0.5745					R	1598
UUU(F)	953	1.2749	UUA(L)	827	1.8004	CGC(R)	107	0.4018	GUU(V)	542	1.4688					S	2088
GGA(G)	707	1.547	UUG(L)	547	1.1909	CGG(R)	119	0.4468	UGG(W)	472	1					T	1360
total codons=26685																V	1476
																W	472
																Y	983
Meconopsis simplicifolia																sum	25454
Codon	Count	RSCU	Codon	Count	RSCU	Codon	Count	RSCU	Codon	Count	RSCU	Codon	Count	RSCU		A	1337
UAA(*)	46	1.6429	GGC(G)	174	0.4056	AUG(M)	624	3	CGU(R)	337	1.313	UAC(Y)	173	0.3669		C	303
UAG(*)	20	0.7143	GGG(G)	321	0.7483	CUG(M)	0	0	AGC(S)	132	0.3931	UAU(Y)	770	1.6331		D	1074
UGA(*)	18	0.6429	GGU(G)	559	1.303	UUG(M)	0	0	AGU(S)	390	1.1613					E	1369
GCA(A)	369	1.104	CAC(H)	151	0.4879	AAC(N)	303	0.4935	UCA(S)	431	1.2834					F	1462
GCC(A)	222	0.6642	CAU(H)	468	1.5121	AAU(N)	925	1.5065	UCC(S)	347	1.0333					G	1716
GCG(A)	144	0.4308	AUA(I)	647	0.9292	CCA(P)	313	1.1723	UCG(S)	181	0.539					H	619
GCU(A)	602	1.801	AUC(I)	434	0.6233	CCC(P)	197	0.7378	UCU(S)	534	1.5901					I	2089
UGC(C)	87	0.5743	AUU(I)	1008	1.4476	CCG(P)	147	0.5506	ACA(T)	392	1.2164					K	1364
UGU(C)	216	1.4257	AAA(K)	998	1.4633	CCU(P)	411	1.5393	ACC(T)	241	0.7479					L	2638
GAC(D)	238	0.4432	AAG(K)	366	0.5367	CAA(Q)	681	1.5201	ACG(T)	158	0.4903					M	624
GAU(D)	836	1.5568	CUA(L)	363	0.8256	CAG(Q)	215	0.4799	ACU(T)	498	1.5454					N	1228
GAA(E)	993	1.4507	CUC(L)	197	0.4481	AGA(R)	473	1.8429	GUA(V)	514	1.4499					P	1068
GAG(E)	376	0.5493	CUG(L)	189	0.4299	AGG(R)	177	0.6896	GUC(V)	189	0.5331					Q	896
UUC(F)	548	0.7497	CUU(L)	589	1.3397	CGA(R)	333	1.2974	GUG(V)	203	0.5726					R	1540
UUU(F)	914	1.2503	UUA(L)	781	1.7763	CGC(R)	102	0.3974	GUU(V)	512	1.4443					S	2015
GGA(G)	662	1.5431	UUG(L)	519	1.1804	CGG(R)	118	0.4597	UGG(W)	462	1					T	1289
total codons=25538																V	1418
																W	462
																Y	943
Meconopsis betonicifolia																sum	26460
Codon	Count	RSCU	Codon	Count	RSCU	Codon	Count	RSCU	Codon	Count	RSCU	Codon	Count	RSCU		A	1406
UAA(*)	46	1.6047	GGC(G)	177	0.3884	AUG(M)	642	3	CGU(R)	355	1.3213	UAC(Y)	184	0.3755		C	310
UAG(*)	23	0.8023	GGG(G)	342	0.7504	CUG(M)	0	0	AGC(S)	132	0.3791	UAU(Y)	796	1.6245		D	1105
UGA(*)	17	0.593	GGU(G)	601	1.3187	UUG(M)	0	0	AGU(S)	411	1.1805					E	1394
GCA(A)	386	1.0982	CAC(H)	148	0.4639	AAC(N)	319	0.5039	UCA(S)	442	1.2695					F	1502
GCC(A)	246	0.6999	CAU(H)	490	1.5361	AAU(N)	947	1.4961	UCC(S)	360	1.034					G	1823
GCG(A)	156	0.4438	AUA(I)	699	0.9536	CCA(P)	318	1.1449	UCG(S)	187	0.5371					H	638
GCU(A)	618	1.7582	AUC(I)	446	0.6085	CCC(P)	209	0.7525	UCU(S)	557	1.5998					I	2199
UGC(C)	91	0.5871	AUU(I)	1054	1.4379	CCG(P)	155	0.5581	ACA(T)	415	1.2224					K	1426
UGU(C)	219	1.4129	AAA(K)	1044	1.4642	CCU(P)	429	1.5446	ACC(T)	261	0.7688					L	2744
GAC(D)	248	0.4489	AAG(K)	382	0.5358	CAA(Q)	698	1.5224	ACG(T)	167	0.4919					M	642
GAU(D)	857	1.5511	CUA(L)	370	0.809	CAG(Q)	219	0.4776	ACU(T)	515	1.5169					N	1266
GAA(E)	1011	1.4505	CUC(L)	208	0.4548	AGA(R)	496	1.8462	GUA(V)	531	1.4459					P	1111
GAG(E)	383	0.5495	CUG(L)	195	0.4264	AGG(R)	186	0.6923	GUC(V)	198	0.5391					Q	917
UUC(F)	553	0.7364	CUU(L)	604	1.3207	CGA(R)	346	1.2878	GUG(V)	210	0.5718					R	1612
UUU(F)	949	1.2636	UUA(L)	822	1.7974	CGC(R)	106	0.3945	GUU(V)	530	1.4432					S	2089
GGA(G)	703	1.5425	UUG(L)	545	1.1917	CGG(R)	123	0.4578	UGG(W)	469	1					T	1358
total codons=26546																V	1469
																W	469
																Y	980
Meconopsis horridula																sum	26562
Codon	Count	RSCU	Codon	Count	RSCU	Codon	Count	RSCU	Codon	Count	RSCU	Codon	Count	RSCU		A	1410
UAA(*)	49	1.6897	GGC(G)	181	0.3967	AUG(M)	643	3	CGU(R)	355	1.3288	UAC(Y)	188	0.3825		C	319
UAG(*)	22	0.7586	GGG(G)	339	0.743	CUG(M)	0	0	AGC(S)	133	0.3813	UAU(Y)	795	1.6175		D	1115
UGA(*)	16	0.5517	GGU(G)	591	1.2953	UUG(M)	0	0	AGU(S)	409	1.1725					E	1400
GCA(A)	389	1.1035	CAC(H)	164	0.5031	AAC(N)	308	0.4866	UCA(S)	445	1.2757					F	1484
GCC(A)	244	0.6922	CAU(H)	488	1.4969	AAU(N)	958	1.5134	UCC(S)	359	1.0291					G	1825
GCG(A)	156	0.4426	AUA(I)	703	0.9552	CCA(P)	325	1.1576	UCG(S)	188	0.5389					H	652
GCU(A)	621	1.7617	AUC(I)	453	0.6155	CCC(P)	213	0.7587	UCU(S)	559	1.6025					I	2208
UGC(C)	93	0.5831	AUU(I)	1052	1.4293	CCG(P)	152	0.5414	ACA(T)	417	1.2211					K	1419
UGU(C)	226	1.4169	AAA(K)	1034	1.4574	CCU(P)	433	1.5423	ACC(T)	265	0.776					L	2775
GAC(D)	255	0.4574	AAG(K)	385	0.5426	CAA(Q)	700	1.5152	ACG(T)	167	0.489					M	643
GAU(D)	860	1.5426	CUA(L)	374	0.8086	CAG(Q)	224	0.4848	ACU(T)	517	1.5139					N	1266
GAA(E)	1011	1.4443	CUC(L)	212	0.4584	AGA(R)	499	1.8677	GUA(V)	539	1.4548					P	1123
GAG(E)	389	0.5557	CUG(L)	201	0.4346	AGG(R)	177	0.6625	GUC(V)	192	0.5182					Q	924
UUC(F)	543	0.7318	CUU(L)	606	1.3103	CGA(R)	345	1.2913	GUG(V)	211	0.5695					R	1603
UUU(F)	941	1.2682	UUA(L)	823	1.7795	CGC(R)	109	0.408	GUU(V)	540	1.4575					S	2093
GGA(G)	714	1.5649	UUG(L)	559	1.2086	CGG(R)	118	0.4417	UGG(W)	472	1					T	1366
total codons=26649																V	1482
																W	472
																Y	983
Meconopsis integrifolia																sum	26602
Codon	Count	RSCU	Codon	Count	RSCU	Codon	Count	RSCU	Codon	Count	RSCU	Codon	Count	RSCU		A	1417
UAA(*)	46	1.5682	GGC(G)	184	0.4042	AUG(M)	645	3	CGU(R)	353	1.3139	UAC(Y)	190	0.387		C	317
UAG(*)	23	0.7841	GGG(G)	341	0.749	CUG(M)	0	0	AGC(S)	142	0.4051	UAU(Y)	792	1.613		D	1106
UGA(*)	19	0.6477	GGU(G)	599	1.3158	UUG(M)	0	0	AGU(S)	406	1.1583					E	1398
GCA(A)	390	1.1009	CAC(H)	157	0.4809	AAC(N)	318	0.5008	UCA(S)	441	1.2582					F	1499
GCC(A)	246	0.6944	CAU(H)	496	1.5191	AAU(N)	952	1.4992	UCC(S)	369	1.0528					G	1821
GCG(A)	160	0.4517	AUA(I)	698	0.9505	CCA(P)	330	1.1671	UCG(S)	185	0.5278					H	653
GCU(A)	621	1.753	AUC(I)	453	0.6169	CCC(P)	209	0.7392	UCU(S)	560	1.5977					I	2203
UGC(C)	92	0.5804	AUU(I)	1052	1.4326	CCG(P)	156	0.5517	ACA(T)	410	1.2139					K	1440
UGU(C)	225	1.4196	AAA(K)	1046	1.4528	CCU(P)	436	1.542	ACC(T)	264	0.7816					L	2774
GAC(D)	251	0.4539	AAG(K)	394	0.5472	CAA(Q)	693	1.5115	ACG(T)	169	0.5004					M	645
GAU(D)	855	1.5461	CUA(L)	377	0.8154	CAG(Q)	224	0.4885	ACU(T)	508	1.5041					N	1270
GAA(E)	1012	1.4478	CUC(L)	209	0.4521	AGA(R)	500	1.861	GUA(V)	540	1.4545					P	1131
GAG(E)	386	0.5522	CUG(L)	196	0.4239	AGG(R)	185	0.6886	GUC(V)	199	0.536					Q	917
UUC(F)	555	0.7405	CUU(L)	611	1.3216	CGA(R)	346	1.2878	GUG(V)	210	0.5657					R	1612
UUU(F)	944	1.2595	UUA(L)	831	1.7974	CGC(R)	107	0.3983	GUU(V)	536	1.4438					S	2103
GGA(G)	697	1.531	UUG(L)	550	1.1896	CGG(R)	121	0.4504	UGG(W)	478	1					T	1351
total codons=26690																V	1485
																W	478
																Y	982
Meconopsis bella																sum	26562
Codon	Count	RSCU	Codon	Count	RSCU	Codon	Count	RSCU	Codon	Count	RSCU	Codon	Count	RSCU		A	1412
UAA(*)	43	1.4659	GGC(G)	179	0.3908	AUG(M)	652	3	CGU(R)	355	1.3189	UAC(Y)	186	0.3835		C	320
UAG(*)	25	0.8523	GGG(G)	346	0.7555	CUG(M)	0	0	AGC(S)	130	0.3754	UAU(Y)	784	1.6165		D	1103
UGA(*)	20	0.6818	GGU(G)	600	1.31	UUG(M)	0	0	AGU(S)	407	1.1752					E	1399
GCA(A)	388	1.0992	CAC(H)	160	0.4834	AAC(N)	320	0.5035	UCA(S)	437	1.2618					F	1495
GCC(A)	254	0.7195	CAU(H)	502	1.5166	AAU(N)	951	1.4965	UCC(S)	360	1.0395					G	1832
GCG(A)	151	0.4278	AUA(I)	693	0.9407	CCA(P)	325	1.1504	UCG(S)	184	0.5313					H	662
GCU(A)	619	1.7535	AUC(I)	462	0.6271	CCC(P)	214	0.7575	UCU(S)	560	1.6169					I	2210
UGC(C)	91	0.5687	AUU(I)	1055	1.4321	CCG(P)	159	0.5628	ACA(T)	408	1.2089					K	1427
UGU(C)	229	1.4312	AAA(K)	1035	1.4506	CCU(P)	432	1.5292	ACC(T)	263	0.7793					L	2758
GAC(D)	251	0.4551	AAG(K)	392	0.5494	CAA(Q)	702	1.5129	ACG(T)	173	0.5126					M	652
GAU(D)	852	1.5449	CUA(L)	379	0.8245	CAG(Q)	226	0.4871	ACU(T)	506	1.4993					N	1271
GAA(E)	1015	1.451	CUC(L)	217	0.4721	AGA(R)	500	1.8576	GUA(V)	527	1.436					P	1130
GAG(E)	384	0.549	CUG(L)	199	0.4329	AGG(R)	183	0.6799	GUC(V)	196	0.5341					Q	928
UUC(F)	557	0.7452	CUU(L)	595	1.2944	CGA(R)	350	1.3003	GUG(V)	213	0.5804					R	1615
UUU(F)	938	1.2548	UUA(L)	814	1.7708	CGC(R)	106	0.3938	GUU(V)	532	1.4496					S	2078
GGA(G)	707	1.5437	UUG(L)	554	1.2052	CGG(R)	121	0.4495	UGG(W)	482	1					T	1350
total codons=26650																V	1468
																W	482
																Y	970

## Sheet: Table S4
Supplementary Table S4 GC3 and ENC calculated among twelve Meconopsis speices
Meconopsis paniculata				Meconopsis pinnatifolia				Meconopsis racemosa				Meconopsis henrici				Meconopsis punicea				Meconopsis quintuplinervia				Meconopsis pseudohorridula				Meconopsis simplicifolia				Meconopsis betonicifolia				Meconopsis horridula				Meconopsis integrifolia				Meconopsis bella
gene	GC3s	ENC	type	gene	GC3s	ENC	type	gene	GC3s	ENC	type	gene	GC3s	ENC	type	gene	GC3s	ENC	type	gene	GC3s	ENC	type	gene	GC3s	ENC	type	gene	GC3s	ENC	type	gene	GC3s	ENC	type	gene	GC3s	ENC	type	gene	GC3s	ENC	type	gene	GC3s	ENC	type
psbA	0.302	42.86	first	psbA	0.305	43.73	first	psbA	0.308	42.89	first	psbA	0.305	43.05	first	psbA	0.29	42.04	first	psbA	0.299	42.53	first	psbA	0.302	42.87	first	psbA	0.299	42.81	first	psbA	0.296	42.88	first	psbA	0.308	42.89	first	psbA	0.299	42.81	first	psbA	0.305	44.68	first
matK	0.251	49.66	third	matK	0.264	50.71	third	matK	0.245	48.17	third	matK	0.243	48.93	third	matK	0.249	49.28	third	matK	0.251	49.38	third	matK	0.25	50.44	third	matK	0.247	49.39	third	matK	0.249	49.54	third	matK	0.247	48.12	third	matK	0.252	50.06	third	matK	0.251	50.96	third
rps16	0.261	46.69	second	rps16	0.273	49.32	second	rps16	0.276	48.13	second	rps16	0.276	48.1	second	rps16	0.273	46.26	second	rps16	0.273	46.26	second	rps16	0.287	48.72	second	rps16	0.273	48.03	second	rps16	0.273	47.47	second	rps16	0.276	48.13	second	rps16	0.284	49.89	second	rps16	0.264	45.55	second
psbK	0.293	42.69	first	psbK	0.293	42.69	first	psbK	0.293	42.69	first	psbK	0.293	42.69	first	psbK	0.276	39.42	first	psbK	0.259	38.76	first	psbK	0.293	42.69	first	psbK	0.259	38.36	first	psbK	0.276	40.96	first	psbK	0.293	42.69	first	psbK	0.276	40.96	first	psbK	0.276	42.69	first
psbI	0.286	28.45	first	psbI	0.257	29.08	first	psbI	0.314	29.36	first	psbI	0.286	28.45	first	psbI	0.314	28.45	first	psbI	0.286	28.45	first	psbI	0.286	28.45	first	psbI	0.257	27.03	first	psbI	0.286	28.45	first	psbI	0.314	29.36	first	psbI	0.286	28.45	first	psbI	0.257	26.38	first
atpA	0.253	46.45	first	atpA	0.253	46.9	first	atpA	0.255	46.66	first	atpA	0.247	46.39	first	atpA	0.257	47.2	first	atpA	0.251	46.74	first	atpA	0.251	46.58	first	atpA	0.253	46.41	first	atpA	0.251	46.23	first	atpA	0.255	46.66	first	atpA	0.251	46.03	first	atpA	0.253	46.78	first
atpF	0.296	39.78	first	atpF	0.289	40.9	first	atpF	0.296	41.09	first	atpF	0.318	42.32	first	atpF	0.291	39.64	first	atpF	0.285	38.8	first	atpF	0.302	41.98	first	atpF	0.283	39.82	first	atpF	0.278	39.57	first	atpF	0.302	40.86	first	atpF	0.289	39.95	first	atpF	0.291	39.62	first
atpH	0.266	49.77	first	atpH	0.241	49.41	first	atpH	0.241	50.19	first	atpH	0.241	50.19	first	atpH	0.253	49.77	first	atpH	0.266	49.77	first	atpH	0.266	51.06	first	atpH	0.266	49.77	first	atpH	0.253	50.08	first	atpH	0.241	50.19	first	atpH	0.266	49.77	first	atpH	0.266	49.77	first
atpI	0.289	45.14	first	atpI	0.285	44.62	first	atpI	0.285	44.67	first	atpI	0.285	44.55	first	atpI	0.276	44.16	first	atpI	0.289	44.89	first	atpI	0.268	43.21	first	atpI	0.28	44.55	first	atpI	0.28	44.62	first	atpI	0.285	44.67	first	atpI	0.28	44.55	first	atpI	0.28	44.86	first
rps2	0.262	48.96	second	rps2	0.271	50.33	second	rps2	0.262	49.28	second	rps2	0.258	49.12	second	rps2	0.262	49.44	second	rps2	0.258	48.09	second	rps2	0.253	48.6	second	rps2	0.271	50.08	second	rps2	0.276	50.32	second	rps2	0.262	49.28	second	rps2	0.267	49.75	second	rps2	0.271	49.81	second
rpoC2	0.288	51.85	second	rpoC2	0.286	51.68	second	rpoC2	0.289	51.76	second	rpoC2	0.28	51.34	second	rpoC2	0.29	52	second	rpoC2	0.291	52.34	second	rpoC2	0.287	51.85	second	rpoC2	0.287	51.65	second	rpoC2	0.288	51.78	second	rpoC2	0.287	51.59	second	rpoC2	0.288	51.94	second	rpoC2	0.292	52.17	second
rpoC1	0.258	50.63	second	rpoC1	0.265	51.26	second	rpoC1	0.266	50.68	second	rpoC1	0.267	50.88	second	rpoC1	0.261	50.78	second	rpoC	0.258	50.47	second	rpoC1	0.268	51.28	second	rpoC1	0.269	51.29	second	rpoC1	0.27	51.32	second	rpoC1	0.265	50.87	second	rpoC1	0.266	51.54	second	rpoC1	0.262	51.04	second
rpoB	0.263	49.44	second	rpoB	0.268	49.88	second	rpoB	0.267	49.65	second	rpoB	0.268	49.88	second	rpoB	0.265	49.53	second	rpoB	0.264	49.39	second	rpoB	0.27	49.89	second	rpoB	0.265	49.59	second	rpoB	0.266	49.65	second	rpoB	0.264	49.53	second	rpoB	0.268	49.66	second	rpoB	0.268	49.78	second
petN	0.16	32.83	first	petN	0.2	32.83	first	petN	0.16	32.83	first	petN	0.16	32.83	first	petN	0.16	32.83	first	petN	0.2	35.94	first	petN	0.16	32.83	first	petN	0.2	29.97	first	petN	0.2	29.97	first	petN	0.16	32.83	first	petN	0.2	29.97	first	petN	0.16	32.83	first
psbM	0.242	*****	first	psbM	0.242	*****	first	psbM	0.242	*****	first	psbM	0.242	*****	first	psbM	0.242	*****	first	psbM	0.242	*****	first	psbM	0.242	*****	first	psbM	0.242	*****	first	psbM	0.242	*****	first	psbM	0.242	*****	first	psbM	0.242	*****	first	psbM	0.242	*****	first
psbD	0.281	46.63	first	psbD	0.287	47.06	first	psbD	0.278	46.61	first	psbD	0.281	46.8	first	psbD	0.278	46.29	first	psbD	0.287	46.62	first	psbD	0.281	46.85	first	psbD	0.284	46.82	first	psbD	0.284	46.82	first	psbD	0.278	46.61	first	psbD	0.278	46.63	first	psbD	0.281	46.63	first
psbC	0.312	46.97	first	psbC	0.324	47.51	first	psbC	0.301	47	first	psbC	0.306	46.72	first	psbC	0.306	46.7	first	psbC	0.308	46.88	first	psbC	0.308	46.9	first	psbC	0.31	46.72	first	psbC	0.308	46.94	first	psbC	0.304	47.06	first	psbC	0.312	46.97	first	psbC	0.315	47.04	first
psbZ	0.186	48.41	first	psbZ	0.186	44.99	first	psbZ	0.186	47.41	first	psbZ	0.186	47.41	first	psbZ	0.169	46.55	first	psbZ	0.186	46.55	first	psbZ	0.186	47.41	first	psbZ	0.186	47.41	first	psbZ	0.186	46.55	first	psbZ	0.186	47.41	first	psbZ	0.186	47.41	first	psbZ	0.186	47.28	first
rps14	0.344	41.1	second	rps14	0.344	41.1	second	rps14	0.344	40.1	second	rps14	0.344	41.1	second	rps14	0.365	41.72	second	rps14	0.344	41.07	second	rps14	0.344	41.1	second	rps14	0.344	41.1	second	rps14	0.344	41.1	second	rps14	0.344	40.12	second	rps14	0.333	41.76	second	rps14	0.344	41.1	second
psaB	0.291	49.1	first	psaB	0.291	49.23	first	psaB	0.291	49.3	first	psaB	0.29	48.75	first	psaB	0.293	49.17	first	psaB	0.293	49.24	first	psaB	0.285	49.03	first	psaB	0.294	49.28	first	psaB	0.294	48.98	first	psaB	0.293	49.41	first	psaB	0.293	49.12	first	psaB	0.288	49.07	first
psaA	0.303	50.1	first	psaA	0.306	51.4	first	psaA	0.306	50.21	first	psaA	0.306	50.64	first	psaA	0.311	50.81	first	psaA	0.308	50.71	first	psaA	0.308	50.75	first	psaA	0.304	50.53	first	psaA	0.303	50.48	first	psaA	0.304	50.06	first	psaA	0.304	50.17	first	psaA	0.306	50.55	first
ycf3	0.292	46.34	third	ycf3	0.292	46.18	third	ycf3	0.28	46.19	third	ycf3	0.28	46.37	third	ycf3	0.286	46.19	third	ycf3	0.286	46.19	third	ycf3	0.286	46.37	third	ycf3	0.298	46.93	third	ycf3	0.292	46.93	third	ycf3	0.28	46.07	third	ycf3	0.298	46.93	third	ycf3	0.286	46.38	third
rps4	0.284	52.29	second	rps4	0.279	51.24	second	rps4	0.279	52.1	second	rps4	0.274	51.16	second	rps4	0.279	52.11	second	rps4	0.284	52.09	second	rps4	0.279	51.17	second	rps4	0.279	52.73	second	rps4	0.279	52.73	second	rps4	0.279	52.1	second	rps4	0.279	52.27	second	rps4	0.284	52.53	second
ndhJ	0.295	53.91	first	ndhJ	0.295	55.01	first	ndhJ	0.289	54.63	first	ndhJ	0.282	53.31	first	ndhJ	0.302	53.91	first	ndhJ	0.289	53.31	first	ndhJ	0.275	53.31	first	ndhJ	0.289	53.25	first	ndhJ	0.289	53.25	first	ndhJ	0.289	54.63	first	ndhJ	0.295	53.28	first	ndhJ	0.289	53.91	first
ndhK	0.267	52.44	first	ndhK	0.263	51.73	first	ndhK	0.269	51.08	first	ndhK	0.263	51.7	first	ndhK	0.259	51.58	first	ndhK	0.264	52.01	first	ndhK	0.269	51.62	first	ndhK	0.258	51.55	first	ndhK	0.258	51.55	first	ndhK	0.267	52.13	first	ndhK	0.267	52.03	first	ndhK	0.281	53.29	first
ndhC	0.27	55.74	first	ndhC	0.288	52.02	first	ndhC	0.27	53.31	first	ndhC	0.261	50.38	first	ndhC	0.252	52.43	first	ndhC	0.252	45.73	first	ndhC	0.279	51.17	first	ndhC	0.261	45.95	first	ndhC	0.27	46.92	first	ndhC	0.27	53.02	first	ndhC	0.27	51.27	first	ndhC	0.279	53.47	first
atpE	0.256	49.97	first	atpE	0.24	48.05	first	atpE	0.264	51.75	first	atpE	0.248	49.58	first	atpE	0.256	51.48	first	atpE	0.248	50.9	first	atpE	0.256	51.19	first	atpE	0.256	49.21	first	atpE	0.256	49.21	first	atpE	0.264	51.75	first	atpE	0.256	49.21	first	atpE	0.256	50.57	first
atpB	0.295	49.34	first	atpB	0.3	49.93	first	atpB	0.295	50.08	first	atpB	0.3	49.69	first	atpB	0.291	49.46	first	atpB	0.295	49.29	first	atpB	0.3	49.92	first	atpB	0.295	49.3	first	atpB	0.3	49.98	first	atpB	0.291	49.53	first	atpB	0.298	49.33	first	atpB	0.291	48.82	first
rbcL	0.262	48.1	first	rbcL	0.262	47.5	first	rbcL	0.264	48.44	first	rbcL	0.262	48.18	first	rbcL	0.262	47.89	first	rbcL	0.258	47.25	first	rbcL	0.255	48.17	first	rbcL	0.262	47.5	first	rbcL	0.264	47.76	first	rbcL	0.266	48.59	first	rbcL	0.264	47.54	first	rbcL	0.26	47.38	first
accD	0.276	49.07	third	accD	0.279	48.95	third	accD	0.275	48.54	third	accD	0.275	48.68	third	accD	0.271	48.49	third	accD	0.271	48.55	third	accD	0.277	48.62	third	accD	0.276	48.8	third	accD	0.273	48.75	third	accD	0.273	48.29	third	accD	0.274	48.84	third	accD	0.279	48.83	third
psaI	0.265	49.75	first	psaI	0.235	54.08	first	psaI	0.235	40.75	first	psaI	0.235	40.75	first	psaI	0.265	49.75	first	psaI	0.235	46.79	first	psaI	0.235	40.75	first	psaI	0.235	49.75	first	psaI	0.265	49.75	first	psaI	0.235	40.75	first	psaI	0.235	49.75	first	psaI	0.265	48.31	first
ycf4	0.314	56.17	third	ycf4	0.322	56.04	third	ycf4	0.316	54.99	third	ycf4	0.318	56.15	third	ycf4	0.31	55.4	third	ycf4	0.318	56.9	third	ycf4	0.324	57.98	third	ycf4	0.316	56.15	third	ycf4	0.316	56.15	third	ycf4	0.316	54.99	third	ycf4	0.316	56.22	third	ycf4	0.305	55.01	third
cemA	0.281	53.18	third	cemA	0.28	53	third	cemA	0.259	53.89	third	cemA	0.269	50.54	third	cemA	0.256	48.75	third	cemA	0.274	51.54	third	cemA	0.269	50.55	third	cemA	0.269	51.23	third	cemA	0.278	51.71	third	cemA	0.264	54.01	third	cemA	0.279	52.23	third	cemA	0.282	52.29	third
petA	0.276	52.2	first	petA	0.276	51.86	first	petA	0.295	52.76	first	petA	0.285	53.36	first	petA	0.279	51.13	first	petA	0.269	50.93	first	petA	0.283	52.51	first	petA	0.279	51.32	first	petA	0.279	51.36	first	petA	0.292	52.34	first	petA	0.288	51.95	first	petA	0.285	52.2	first
psbJ	0.342	*****	first	psbJ	0.342	*****	first	psbJ	0.342	*****	first	psbJ	0.342	*****	first	psbJ	0.342	*****	first	psbJ	0.342	*****	first	psbJ	0.342	*****	first	psbJ	0.342	*****	first	psbJ	0.342	*****	first	psbJ	0.342	*****	first	psbJ	0.342	*****	first	psbJ	0.316	*****	first
psbL	0.278	46.6	first	psbL	0.278	47.54	first	psbL	0.278	46.6	first	psbL	0.222	40.54	first	psbL	0.25	42.3	first	psbL	0.278	46.6	first	psbL	0.25	42.3	first	psbL	0.278	46.6	first	psbL	0.278	46.6	first	psbL	0.278	46.6	first	psbL	0.278	46.6	first	psbL	0.278	46.6	first
psbF	0.25	58.5	first	psbF	0.25	58.5	first	psbF	0.25	58.5	first	psbF	0.25	58.5	first	psbF	0.25	48.5	first	psbF	0.25	48.5	first	psbF	0.278	61	first	psbF	0.25	58.5	first	psbF	0.25	58.5	first	psbF	0.25	58.5	first	psbF	0.25	58.5	first	psbF	0.278	61	first
psbE	0.312	54.4	first	psbE	0.312	54.4	first	psbE	0.312	54.4	first	psbE	0.312	54.4	first	psbE	0.312	54.4	first	psbE	0.3	50.45	first	psbE	0.312	54.4	first	psbE	0.312	54.4	first	psbE	0.312	54.4	first	psbE	0.312	54.4	first	psbE	0.3	54.4	first	psbE	0.312	54.4	first
petL	0.233	55.18	first	petL	0.233	55.18	first	petL	0.233	52.78	first	petL	0.233	55.18	first	petL	0.233	46.18	first	petL	0.233	46.18	first	petL	0.233	55.18	first	petL	0.233	55.18	first	petL	0.233	55.18	first	petL	0.233	52.78	first	petL	0.233	52.78	first	petL	0.233	55.18	first
petG	0.25	*****	first	petG	0.25	*****	first	petG	0.25	*****	first	petG	0.25	*****	first	petG	0.25	*****	first	petG	0.25	*****	first	petG	0.25	*****	first	petG	0.222	34	first	petG	0.222	34	first	petG	0.25	*****	first	petG	0.25	*****	first	petG	0.25	*****	first
psaJ	0.333	42.99	first	psaJ	0.35	37.08	first	psaJ	0.333	45.39	first	psaJ	0.35	37.08	first	psaJ	0.357	42.15	first	psaJ	0.333	42.74	first	psaJ	0.35	37.08	first	psaJ	0.357	42.15	first	psaJ	0.357	42.15	first	psaJ	0.357	42.15	first	psaJ	0.333	40.67	first	psaJ	0.381	42.99	first
rpl33	0.323	36.06	second	rpl33	0.312	36.89	second	rpl33	0.323	37.26	second	rpl33	0.323	36.89	second	rpl33	0.308	36.4	second	rpl33	0.338	33.82	second	rpl33	0.308	35.64	second	rpl33	0.323	36.06	second	rpl33	0.323	36.64	second	rpl33	0.323	37.73	second	rpl33	0.323	36.06	second	rpl33	0.323	36.06	second
rps18	0.222	41.05	second	rps18	0.222	41.05	second	rps18	0.24	40.66	second	rps18	0.222	41.05	second	rps18	0.222	43.86	second	rps18	0.219	39.88	second	rps18	0.222	41.05	second	rps18	0.232	42.17	second	rps18	0.222	41.05	second	rps18	0.232	42.65	second	rps18	0.212	35.9	second	rps18	0.232	41.05	second
rpl20	0.268	49.13	second	rpl20	0.259	45.7	second	rpl20	0.259	49.2	second	rpl20	0.268	49.99	second	rpl20	0.268	49.63	second	rpl20	0.259	49.56	second	rpl20	0.268	49.99	second	rpl20	0.274	49.63	second	rpl20	0.265	49.63	second	rpl20	0.259	49.2	second	rpl20	0.286	49.39	second	rpl20	0.277	47.73	second
rps12	0.262	43.76	second	rps12	0.262	43.76	second	rps12	0.262	43.76	second	rps12	0.262	44.65	second	rps12	0.262	43.76	second	rps12	0.262	43.76	second	rps12	0.262	43.76	second	rps12	0.262	43.76	second	rps12	0.262	43.76	second	rps12	0.262	43.76	second	rps12	0.27	43.76	second	rps12	0.27	44.46	second
rps12	0.262	43.76	second	rps12	0.262	43.76	second	rps12	0.262	43.76	second	rps12	0.262	44.65	second	rps12	0.262	43.76	second	rps12	0.262	43.76	second	rps12	0.262	43.76	second	rps12	0.262	43.76	second	rps12	0.262	43.76	second	rps12	0.262	43.76	second	rps12	0.27	43.76	second	rps12	0.27	44.46	second
clpP	0.312	59.87	third	clpP	0.307	61	third	clpP	0.312	61	third	clpP	0.323	61	third	clpP	0.312	61	third	clpP	0.312	61	third	clpP	0.312	60.68	third	clpP	0.317	61	third	clpP	0.312	61	third	clpP	0.317	61	third	clpP	0.302	59.95	third	clpP	0.317	61	third
psbB	0.287	49.54	first	psbB	0.291	49.89	first	psbB	0.297	50.18	first	psbB	0.295	50.07	first	psbB	0.289	49.91	first	psbB	0.291	50.07	first	psbB	0.293	49.92	first	psbB	0.281	49.68	first	psbB	0.285	50.03	first	psbB	0.299	50.3	first	psbB	0.291	49.79	first	psbB	0.293	49.92	first
psbT	0.344	*****	first	psbT	0.344	*****	first	psbT	0.312	*****	first	psbT	0.344	*****	first	psbT	0.344	*****	first	psbT	0.344	*****	first	psbT	0.344	*****	first	psbT	0.312	*****	first	psbT	0.344	*****	first	psbT	0.312	*****	first	psbT	0.344	*****	first	psbT	0.344	*****	first
psbN	0.381	49.58	first	psbN	0.381	49.58	first	psbN	0.381	49.58	first	psbN	0.381	49.58	first	psbN	0.381	49.58	first	psbN	0.364	50.58	first	psbN	0.381	49.58	first	psbN	0.381	49.58	first	psbN	0.381	49.58	first	psbN	0.381	49.58	first	psbN	0.381	49.58	first	psbN	0.381	49.58	first
psbH	0.25	44.23	first	psbH	0.25	44.29	first	psbH	0.235	44.65	first	psbH	0.25	44.2	first	psbH	0.206	42.99	first	psbH	0.221	44.65	first	psbH	0.25	43.44	first	psbH	0.221	44.2	first	psbH	0.221	44.2	first	psbH	0.235	44.65	first	psbH	0.221	44.65	first	psbH	0.206	47.24	first
petB	0.265	44.03	first	petB	0.27	43.79	first	petB	0.27	44.03	first	petB	0.27	44.03	first	petB	0.275	44.85	first	petB	0.27	44.03	first	petB	0.275	45.27	first	petB	0.255	43.25	first	petB	0.265	43.87	first	petB	0.27	44.03	first	petB	0.265	43.4	first	petB	0.265	43.38	first
petD	0.235	45.06	first	petD	0.242	45.34	first	petD	0.268	45.47	first	petD	0.229	43.34	first	petD	0.229	44.04	first	petD	0.242	44.55	first	petD	0.235	44.07	first	petD	0.242	44.36	first	petD	0.235	44.44	first	petD	0.261	44.91	first	petD	0.248	46.33	first	petD	0.242	45.78	first
rpoA	0.252	48.59	second	rpoA	0.252	48.99	second	rpoA	0.249	49.07	second	rpoA	0.24	50.29	second	rpoA	0.252	49.17	second	rpoA	0.252	48.28	second	rpoA	0.237	48.55	second	rpoA	0.249	48.88	second	rpoA	0.258	48.76	second	rpoA	0.246	48.09	second	rpoA	0.255	48.98	second	rpoA	0.249	48.4	second
rps11	0.248	48.25	second	rps11	0.263	46.29	second	rps11	0.248	48.44	second	rps11	0.256	47.23	second	rps11	0.241	48.16	second	rps11	0.233	48.06	second	rps11	0.263	49.04	second	rps11	0.241	48.25	second	rps11	0.241	48.25	second	rps11	0.256	48.93	second	rps11	0.248	49.07	second	rps11	0.256	49	second
rpl36	0.25	54.14	second	rpl36	0.25	54.14	second	rpl36	0.278	*****	second	rpl36	0.25	54.14	second	rpl36	0.25	54.14	second	rpl36	0.222	54.14	second	rpl36	0.25	54.14	second	rpl36	0.222	45.14	second	rpl36	0.222	45.14	second	rpl36	0.278	*****	second	rpl36	0.25	54.14	second	rpl36	0.25	54.14	second
infA	0.216	57.79	second	infA	0.216	57.79	second	infA	0.189	55.2	second	infA	0.189	43.1	second	infA	0.216	57.79	second	infA	0.203	51.38	second	infA	0.216	45.56	second	infA	0.203	56.42	second	infA	0.216	57.79	second	infA	0.189	49.62	second	infA	0.216	57.79	second	infA	0.203	47.75	second
rps8	0.252	40.14	second	rps8	0.236	39.4	second	rps8	0.244	40.77	second	rps8	0.252	41.03	second	rps8	0.236	39.96	second	rps8	0.236	40.42	second	rps8	0.246	41.11	second	rps8	0.252	41.64	second	rps8	0.244	39.88	second	rps8	0.244	40.77	second	rps8	0.252	40.14	second	rps8	0.244	40.2	second
rpl14	0.237	47.8	second	rpl14	0.237	47.8	second	rpl14	0.229	46.11	second	rpl14	0.22	45.85	second	rpl14	0.22	46.39	second	rpl14	0.22	46.39	second	rpl14	0.22	45.85	second	rpl14	0.237	47.8	second	rpl14	0.237	47.8	second	rpl14	0.229	46.11	second	rpl14	0.246	51.01	second	rpl14	0.229	47.13	second
rpl16	0.214	50.02	second	rpl16	0.23	50.86	second	rpl16	0.198	47.87	second	rpl16	0.206	47.76	second	rpl16	0.222	50.26	second	rpl16	0.222	50.34	second	rpl16	0.206	48.41	second	rpl16	0.222	48.59	second	rpl16	0.222	48.59	second	rpl16	0.198	47.87	second	rpl16	0.222	48.61	second	rpl16	0.214	50.02	second
rps3	0.233	50.18	second	rps3	0.229	50.26	second	rps3	0.212	48.15	second	rps3	0.219	48.73	second	rps3	0.237	53.47	second	rps3	0.232	52.09	second	rps3	0.229	50.33	second	rps3	0.224	50.65	second	rps3	0.224	51.01	second	rps3	0.213	48.12	second	rps3	0.232	51.12	second	rps3	0.224	51.69	second
rpl22	0.255	54.21	second	rpl22	0.253	52.02	second	rpl22	0.252	54.03	second	rpl22	0.255	54.21	second	rpl22	0.253	52.44	second	rpl22	0.255	52.15	second	rpl22	0.259	54.98	second	rpl22	0.256	55.35	second	rpl22	0.262	55.57	second	rpl22	0.252	54.03	second	rpl22	0.261	54.26	second	rpl22	0.259	54.95	second
rps19	0.247	55.85	second	rps19	0.247	56.5	second	rps19	0.247	55.23	second	rps19	0.247	56.23	second	rps19	0.236	51.41	second	rps19	0.236	54.18	second	rps19	0.236	54.11	second	rps19	0.247	53.46	second	rps19	0.247	53.19	second	rps19	0.247	55.23	second	rps19	0.247	53.52	second	rps19	0.247	55.28	second
rpl2	0.335	57.12	second	rpl2	0.331	57.4	second	rpl2	0.335	57.88	second	rpl2	0.335	58.22	second	rpl2	0.327	56.83	second	rpl2	0.323	56.07	second	rpl2	0.335	57.97	second	rpl23	0.259	51.91	second	rpl2	0.32	56.24	second	rpl2	0.335	57.88	second	rpl2	0.327	56.83	second	rpl2	0.327	56.27	second
rpl23	0.247	51.21	second	rpl23	0.247	51.21	second	rpl23	0.259	51.91	second	rpl23	0.247	51.21	second	rpl23	0.259	54.17	second	rpl23	0.259	51.91	second	rpl23	0.259	51.91	second	ycf2	0.351	53.48	third	rpl23	0.259	51.91	second	rpl23	0.259	51.91	second	rpl23	0.259	51.91	second	rpl23	0.271	51.21	second
ycf2	0.351	53.53	third	ycf2	0.349	53.51	third	ycf2	0.349	53.45	third	ycf2	0.349	53.48	third	ycf2	0.347	53.37	third	ycf2	0.349	53.29	third	ycf2	0.349	53.48	third	ycf15	0.278	49.55	third	ycf2	0.35	53.45	third	ycf2	0.351	53.45	third	ycf2	0.35	53.54	third	ycf2	0.352	53.62	third
ycf15	0.278	49.55	third	ndhB	0.271	46.76	first	ndhB	0.275	47.01	first	ycf15	0.278	49.55	third	ycf15	0.291	52.99	third	ycf15	0.259	45.55	third	ycf15	0.263	30.17	third	ndhB	0.275	47.01	first	ndhB	0.275	47.01	first	ycf15	0.296	43.2	third	ycf15	0.278	49.55	third	ycf15	0.296	54.46	third
ndhB	0.275	47.07	first	rps7	0.2	42.32	second	rps7	0.2	43.15	second	ndhB	0.271	46.75	first	ndhB	0.273	46.95	first	ndhB	0.275	46.97	first	ndhB	0.277	47.1	first	rps7	0.2	43.15	second	rps7	0.2	43.15	second	ndhB	0.275	47.01	first	ndhB	0.275	47.01	first	ndhB	0.279	47.14	first
rps7	0.2	42.59	second	ycf1	0.352	58.75	third	ndhF	0.19	45.12	first	rps7	0.2	43.15	second	rps7	0.2	43.15	second	rps7	0.2	43.15	second	rps7	0.207	44.55	second	ycf1	0.355	58.84	third	ycf1	0.353	58.21	third	rps7	0.2	43.15	second	rps7	0.2	43.15	second	rps7	0.2	43.15	second
ycf1	0.353	57.7	third	ndhF	0.203	45.54	first	rpl32	0.218	37.41	second	ycf1	0.342	57.67	third	ycf1	0.343	57.69	third	ycf1	0.342	57.19	third	ycf1	0.335	58.97	third	ndhF	0.195	45	first	ndhF	0.198	45.2	first	ycf1	0.346	56.02	third	ycf1	0.353	57.74	third	ycf1	0.357	57.44	third
ndhF	0.203	45.6	first	rpl32	0.236	38.84	second	ccsA	0.225	49.21	first	ndhF	0.201	46.02	first	ndhF	0.204	45.66	first	ndhF	0.196	45.48	first	ndhF	0.208	46.59	first	rpl32	0.218	50.67	second	rpl32	0.236	50.67	second	ndhF	0.195	45.38	first	ndhF	0.207	46.27	first	ndhF	0.214	46.93	first
rpl32	0.218	50.67	second	ccsA	0.217	49.47	first	ndhD	0.251	48.57	first	rpl32	0.2	36.55	second	rpl32	0.218	37.41	second	rpl32	0.2	35.61	second	rpl32	0.218	37.41	second	ccsA	0.217	50.06	first	ccsA	0.217	49.51	first	rpl32	0.218	37.41	second	rpl32	0.236	44.42	second	rpl32	0.218	50.67	second
ccsA	0.213	49.62	first	ndhD	0.257	48.79	first	psaC	0.25	51.89	first	ccsA	0.215	49.13	first	ccsA	0.209	48.68	first	ccsA	0.207	46.64	first	ccsA	0.212	48.11	first	psaC	0.237	50.49	first	ndhD	0.255	48.59	first	ccsA	0.222	49.09	first	ccsA	0.22	48.12	first	ccsA	0.229	52.08	first
ndhD	0.248	48.16	first	psaC	0.25	51.89	first	ndhE	0.186	41.74	first	ndhD	0.24	47.16	first	ndhD	0.242	48.48	first	ndhD	0.229	47.59	first	ndhD	0.244	47.41	first	ndhE	0.196	42.43	first	psaC	0.237	50.49	first	ndhD	0.248	48.44	first	ndhD	0.257	49.1	first	ndhD	0.251	48.51	first
psaC	0.237	50.49	first	ndhE	0.175	43.94	first	ndhG	0.235	46.77	first	psaC	0.237	50.49	first	psaC	0.25	51.89	first	psaC	0.224	49.48	first	psaC	0.237	50.49	first	ndhG	0.225	46.77	first	ndhE	0.186	41.74	first	psaC	0.25	51.89	first	psaC	0.237	50.49	first	psaC	0.237	46.6	first
ndhE	0.186	41.74	first	ndhG	0.231	45.32	first	ndhI	0.241	47.95	first	ndhE	0.186	41.39	first	ndhE	0.186	41.74	first	ndhE	0.186	46.17	first	ndhE	0.186	41.39	first	ndhI	0.241	46.48	first	ndhG	0.225	46.57	first	ndhE	0.186	41.74	first	ndhE	0.206	43.49	first	ndhE	0.186	41.89	first
ndhG	0.237	46.34	first	ndhI	0.243	50.48	first	ndhA	0.19	43.47	first	ndhG	0.241	47.75	first	ndhG	0.243	47.35	first	ndhG	0.249	48.39	first	ndhG	0.237	46.66	first	ndhA	0.195	43.77	first	ndhI	0.214	49.46	first	ndhG	0.235	46.77	first	ndhG	0.237	46.63	first	ndhG	0.237	44.9	first
ndhI	0.23	49.5	first	ndhA	0.195	43.73	first	ndhH	0.237	48.64	first	ndhI	0.231	49.94	first	ndhI	0.22	49.65	first	ndhI	0.231	49.36	first	ndhI	0.236	51.35	first	ndhH	0.226	47.81	first	ndhA	0.195	43.91	first	ndhI	0.231	49.33	first	ndhI	0.231	48.48	first	ndhI	0.225	48.39	first
ndhA	0.198	44.38	first	ndhH	0.229	47.44	first	ycf1	0.255	48.34	third	ndhA	0.198	43.93	first	ndhA	0.192	42.82	first	ndhA	0.187	43.09	first	ndhA	0.189	43.46	first	rps15	0.333	*****	second	ndhH	0.229	47.97	first	ndhA	0.193	43.66	first	ndhA	0.193	43.48	first	ndhA	0.193	42.16	first
ndhH	0.24	48.57	first	rps15	0.364	38.86	second	rps7	0.2	43.15	second	ndhH	0.229	47.5	first	ndhH	0.229	47.99	first	ndhH	0.232	47.57	first	ndhH	0.24	49.1	first	ycf1	0.253	48.56	third	rps15	0.316	*****	second	ndhH	0.24	48.69	first	ndhH	0.223	46.95	first	ndhH	0.245	49.25	first
rps15	0.316	*****	second	ycf1	0.255	48.78	third	ndhB	0.275	47.01	first	rps15	0.293	43.67	second	rps15	0.316	*****	second	rps15	0.289	*****	second	rps15	0.333	51.5	second	rps7	0.2	43.15	second	ycf1	0.253	48.23	third	ycf1	0.254	48.22	third	rps15	0.316	*****	second	rps15	0.289	44.71	second
ycf1	0.257	48.47	third	rps7	0.2	42.32	second	ycf2	0.349	53.45	third	ycf1	0.253	48.69	third	ycf1	0.253	47.81	third	ycf1	0.249	47.84	third	ycf1	0.255	48.61	third	ndhB	0.275	47.01	first	rps7	0.2	43.15	second	rps7	0.2	43.15	second	ycf1	0.259	48.92	third	ycf1	0.259	48.23	third
rps7	0.2	42.59	second	ndhB	0.271	46.76	first	rpl23	0.259	51.91	second	rps7	0.2	43.15	second	rps7	0.2	43.15	second	rps7	0.2	43.15	second	rps7	0.207	44.55	second	ycf2	0.351	53.48	third	ndhB	0.275	47.01	first	ndhB	0.275	47.01	first	rps7	0.2	43.15	second	rps7	0.2	43.15	second
ndhB	0.275	47.07	first	ycf2	0.349	53.51	third	rpl2	0.335	57.88	second	ndhB	0.271	46.75	first	ndhB	0.273	46.95	first	ndhB	0.275	46.97	first	ndhB	0.277	47.1	first	rpl23	0.259	51.91	second	ycf2	0.35	53.45	third	ycf15	0.296	43.2	third	ndhB	0.275	47.01	first	ndhB	0.279	47.14	first
ycf15	0.278	49.55	third	rpl23	0.247	51.21	second					ycf15	0.264	49.18	third	ycf15	0.278	52.62	third	ycf15	0.245	45.18	third	ycf15	0.263	30.17	third					rpl23	0.259	51.91	second	ycf2	0.351	53.45	third	ycf15	0.278	49.55	third	ycf15	0.296	54.46	third
ycf2	0.351	53.53	third	rpl2	0.331	57.4	second					ycf2	0.349	53.48	third	ycf2	0.347	53.37	third	ycf2	0.349	53.29	third	ycf2	0.349	53.48	third					rpl2	0.32	56.24	second	rpl23	0.259	51.91	second	ycf2	0.351	53.54	third	ycf2	0.352	53.62	third
rpl23	0.247	51.21	second									rpl23	0.247	51.21	second	rpl23	0.259	54.17	second	rpl23	0.259	51.91	second	rpl23	0.259	51.91	second									rpl2	0.335	57.88	second	rpl23	0.259	51.91	second	rpl23	0.271	51.21	second
rpl2	0.335	57.12	second									rpl2	0.335	58.22	second	rpl2	0.327	56.83	second	rpl2	0.323	56.07	second	rpl2	0.335	57.97	second													rpl2	0.327	56.83	second	rpl2	0.327	56.27	second

## Sheet: Table S5
Supplementary Table S5 The statistic of the SSRs among Meconopsis
Meconopsis pinnatifolia						Meconopsis paniculata						Meconopsis horridula						Meconopsis integrifolia						Meconopsis racemose						Meconopsis henrici						Meconopsis punicea						Meconopsis quintuplinervia						Meconopsis pseudohorridula
SSR type	SSR	size	start	end	region	SSR type	SSR	size	start	end	region	SSR type	SSR	size	start	end	region	SSR type	SSR	size	start	end	region	SSR type	SSR	size	start	end	region	SSR type	SSR	size	start	end	region	SSR type	SSR	size	start	end	region	SSR type	SSR	size	start	end	region	SSR type	SSR
p1	(A)10	10	245	254	LSC	c	(AAAT)3ggttaatgatacaatcaaccaataaataatgccttatgattccattactaag(AT)5	74	13860	13933	LSC	p1	(A)11	11	279	289	LSC	p1	(A)11	11	254	264	LSC	p1	(A)10	10	7254	7263	LSC	p5	(ATTTT)3	15	4343	4357	LSC	p1	(T)10	10	2858	2867	LSC	p1	(T)11	11	2881	2891	LSC	p2	(AT)5
p1	(A)10	10	4535	4544	LSC	p4	(GGTT)3	12	14452	14463	LSC	p1	(A)10	10	4265	4274	LSC	p3	(ATA)4	12	4699	4710	LSC	c	(AAAT)3ggttaatgatacaatcaaccaataaataatgccttatgattccattactaag(AT)5	74	13787	13860	LSC	p2	(AT)5	10	13902	13911	LSC	p1	(A)12	12	4440	4451	LSC	p1	(A)12	12	7347	7358	LSC	p4	(GGTT)3
c	(A)10gacttgttattgaaacaacaacgacaggaacacggaagactatttccaatcttatggtataggatataagtgtctttgccc(T)13	104	8661	8764	LSC	p1	(T)11	11	18667	18677	LSC	p1	(A)11	11	7314	7324	LSC	p1	(A)13	13	7237	7249	LSC	p4	(GGTT)3	12	14377	14388	LSC	p4	(GGTT)3	12	14442	14453	LSC	p1	(T)10	10	6429	6438	LSC	p4	(AAAT)3	12	13891	13902	LSC	p1	(T)12
p1	(T)11	11	9864	9874	LSC	p2	(AT)5	10	20040	20049	LSC	p1	(T)10	10	9827	9836	LSC	p1	(A)10	10	9832	9841	LSC	p1	(T)11	11	18604	18614	LSC	p1	(T)11	11	18663	18673	LSC	p1	(A)10	10	7312	7321	LSC	p4	(GGTT)3	12	14488	14499	LSC	p2	(AT)5
c	(AAAT)3ggttaatgatacaatcaaccaataaataatgccttatgattccattactaag(AT)5	74	13908	13981	LSC	p2	(AT)5	10	27491	27500	LSC	c	(AAAT)3ggttaatgatacaatcaaccaataaataatgccttatgattccattactaag(AT)5	74	13855	13928	LSC	c	(AAAT)3ggttaatgatacaatcaaccaataaataatgccttatgattccattactaaa(AT)5	74	13761	13834	LSC	p2	(AT)5	10	19977	19986	LSC	p2	(TA)5	10	20035	20044	LSC	p1	(T)11	11	9816	9826	LSC	p1	(A)11	11	18520	18530	LSC	p1	(T)10
p4	(GGTT)3	12	14492	14503	LSC	p4	(AGAT)3	12	29915	29926	LSC	p4	(GGTT)3	12	14445	14456	LSC	p4	(GGTT)3	12	14352	14363	LSC	p1	(T)10	10	27258	27267	LSC	p2	(AT)5	10	27544	27553	LSC	p4	(AAAT)3	12	13852	13863	LSC	p1	(T)12	12	18704	18715	LSC	p2	(AT)5
p1	(T)12	12	18696	18707	LSC	p2	(AT)6	12	32133	32144	LSC	p1	(T)11	11	18666	18676	LSC	p1	(T)12	12	18563	18574	LSC	p2	(AT)5	10	27475	27484	LSC	p4	(AGAT)3	12	30007	30018	LSC	p4	(GGTT)3	12	14443	14454	LSC	p2	(AT)5	10	20078	20087	LSC	p4	(TTTC)3
p1	(A)13	13	19216	19228	LSC	p1	(A)10	10	43660	43669	LSC	p2	(AT)5	10	20039	20048	LSC	p2	(AT)5	10	19937	19946	LSC	p4	(AGAT)3	12	29943	29954	LSC	p2	(AT)5	10	32254	32263	LSC	p1	(T)10	10	14597	14606	LSC	p2	(AT)5	10	27596	27605	LSC	p4	(AGAT)3
p2	(AT)5	10	20070	20079	LSC	p2	(TA)5	10	47716	47725	LSC	p1	(T)14	14	27314	27327	LSC	p4	(AGAT)3	12	29886	29897	LSC	p2	(AT)6	12	32431	32442	LSC	p5	(TTGTG)3	15	45879	45893	LSC	p1	(A)10	10	18480	18489	LSC	p1	(A)11	11	28943	28953	LSC	p2	(AT)5
p4	(AGAT)3	12	30030	30041	LSC	p1	(T)12	12	49453	49464	LSC	p2	(AT)5	10	27535	27544	LSC	p2	(AT)5	10	31994	32003	LSC	p2	(TA)5	10	47974	47983	LSC	p2	(TA)5	10	47779	47788	LSC	p1	(T)10	10	18665	18674	LSC	p4	(AGAT)3	12	30077	30088	LSC	p2	(TA)5
p1	(T)10	10	42218	42227	LSC	p1	(A)12	12	62004	62015	LSC	p4	(AGAT)3	12	29948	29959	LSC	p2	(TA)5	10	47396	47405	LSC	c	(A)10gagaaaaaagaattccattttttttagttataatttatatagaatttttattaagattaaattaagatactattaagaatattaagaattatatatgtat(TA)5	120	50398	50517	LSC	p3	(TTA)6	18	68119	68136	LSC	p2	(AT)5	10	20038	20047	LSC	c	(A)10cgaagt(A)10tttattggccctgaacgagccgaaatctatatatatgatgtatat(TA)5	81	31511	31591	LSC	p3	(TTA)4
p1	(T)10	10	47621	47630	LSC	p1	(T)12	12	70855	70866	LSC	p1	(A)10	10	31395	31404	LSC	p3	(TTA)4	12	51047	51058	LSC	p1	(T)11	11	59071	59081	LSC	p4	(TTTA)3	12	70085	70096	LSC	p2	(AT)5	10	27493	27502	LSC	p2	(TA)5	10	32570	32579	LSC	p4	(TTTA)3
p2	(TA)5	10	48038	48047	LSC	p6	(CATTAG)3	18	82632	82649	LSC	p2	(AT)5	10	32441	32450	LSC	p4	(AAAT)3	12	64677	64688	LSC	p3	(TTA)4	12	68310	68321	LSC	p6	(CATTAG)3	18	82978	82995	LSC	p1	(A)13	13	28851	28863	LSC	p1	(T)10	10	42781	42790	LSC	p1	(A)10
p2	(TA)9	18	48440	48457	LSC	p3	(TTA)4	12	83163	83174	LSC	p2	(TA)7	14	47956	47969	LSC	p1	(T)10	10	109274	109283	SSC	p4	(ATAA)3	12	70823	70834	LSC	p3	(TTA)4	12	83509	83520	LSC	p2	(TA)5	10	31485	31494	LSC	p4	(AATA)3	12	46299	46310	LSC	p3	(TTA)4
p1	(A)10	10	50496	50505	LSC	c	(T)12atcgcgaatgattccatcatgaaataaagtatgcccggcccgaatatacctatc(T)10	76	107251	107326	IR	p1	(T)10	10	48148	48157	LSC	p2	(TC)5	10	120727	120736	SSC	p2	(TA)7	14	74277	74290	LSC	p1	(A)10	10	112773	112782	SSC	p4	(TATT)3	12	31746	31757	LSC	p2	(TA)5	10	48169	48178	LSC	p1	(A)10
p1	(T)10	10	50985	50994	LSC	p1	(T)10	10	111435	111444	SSC	c	(A)13gataaaaaagaattccattttttttagttataatttatatagaatttttattaagattaaattaagatactattaagaatattaagaattatatatgtat(TA)5	123	50390	50512	LSC	p1	(T)11	11	122711	122721	SSC	p3	(TTA)4	12	83668	83679	LSC	p2	(AT)6	12	113221	113232	SSC	c	(AT)7(TA)5	24	32466	32489	LSC	p3	(TTA)4	12	68541	68552	LSC	p3	(TTA)4
p1	(A)14	14	65381	65394	LSC	p2	(TC)5	10	121596	121605	SSC	p1	(T)10	10	57224	57233	LSC	p1	(T)11	11	123545	123555	SSC	p1	(A)10	10	90684	90693	IR	p2	(TC)5	10	122132	122141	SSC	p4	(CCAT)3	12	44549	44560	LSC	p1	(T)10	10	70585	70594	LSC	p1	(A)11
p1	(T)13	13	82580	82592	LSC	p1	(T)11	11	123710	123720	SSC	p1	(T)12	12	60475	60486	LSC	p1	(T)11	11	124536	124546	SSC	p4	(TAAA)3	12	109866	109877	SSC	p1	(A)11	11	124416	124426	SSC	p2	(TA)8	16	48009	48024	LSC	p1	(A)12	12	71228	71239	LSC	c	(AT)7ttttttactgatcaatatgaggcggcactatcgattgtagtatttagaataggaagcctttacattttctgaatac(A)10
p3	(TTA)4	12	83864	83875	LSC	p1	(A)10	10	125989	125998	SSC	p3	(TTA)6	18	68324	68341	LSC	p1	(A)10	10	125157	125166	SSC	p1	(T)14	14	112085	112098	SSC	c	(T)10actcgataatgaatccattacataagcattttgcttctcatagcg(A)12	67	124859	124925	SSC	p1	(T)10	10	50475	50484	LSC	p4	(CTTT)3	12	74122	74133	LSC	p2	(TC)5
p1	(T)10	10	84134	84143	IR	p1	(T)11	11	126584	126594	SSC	p4	(ATAA)3	12	70843	70854	LSC	p1	(T)10	10	125627	125636	SSC	p1	(T)10	10	114048	114057	SSC	p1	(T)13	13	125922	125934	SSC	p1	(T)10	10	60514	60523	LSC	p1	(T)15	15	80489	80503	LSC	p1	(A)10
p4	(TTCT)3	12	99077	99088	IR	p1	(A)10	10	126932	126941	SSC	p2	(TA)5	10	74299	74308	LSC	p1	(A)10	10	126088	126097	SSC	p5	(AATAG)3	15	120632	120646	SSC	p1	(A)10	10	126545	126554	SSC	p3	(TTA)4	12	68463	68474	LSC	p1	(T)14	14	80994	81007	LSC	p1	(T)10
p1	(T)10	10	110686	110695	SSC	c	(A)10gataggtatattcgggccgggcatactttatttcatgatggaatcattcgcgat(A)12	76	128928	129003	IR	p1	(T)13	13	80299	80311	LSC							p2	(TC)5	10	122262	122271	SSC	p1	(A)10	10	127482	127491	SSC	p1	(T)11	11	76268	76278	LSC	p1	(T)12	12	110853	110864	SSC	p1	(T)12
p1	(T)12	12	112110	112121	SSC							p3	(TTA)4	12	83680	83691	LSC							p1	(T)13	13	124250	124262	SSC							p6	(TCATTA)3	18	83248	83265	LSC	p1	(A)16	16	117487	117502	SSC	p1	(A)10
p1	(T)10	10	120613	120622	SSC							p1	(A)10	10	90721	90730	IR							p1	(T)12	12	124595	124606	SSC							p3	(TTA)4	12	83780	83791	LSC	p1	(T)10	10	117625	117634	SSC	p1	(A)10
p1	(A)10	10	120735	120744	SSC							p1	(A)11	11	107618	107628	IR							p1	(T)10	10	125999	126008	SSC							p1	(T)10	10	107912	107921	IR	p2	(TC)5	10	122473	122482	SSC	p1	(T)10
p2	(TC)5	10	122343	122352	SSC							p4	(TAAA)3	12	109908	109919	IR							p1	(A)10	10	126691	126700	SSC							p1	(T)12	12	110540	110551	SSC	p1	(T)10	10	123054	123063	SSC
p1	(A)10	10	124577	124586	SSC							p1	(T)10	10	112826	112835	SSC							p1	(A)10	10	127634	127643	SSC							p2	(TC)5	10	122038	122047	SSC	p1	(A)10	10	124401	124410	SSC
p1	(T)11	11	125082	125092	SSC							p1	(T)10	10	113410	113419	SSC							p1	(T)10	10	146917	146926	IR							p1	(T)13	13	123652	123664	SSC	p1	(T)14	14	124800	124813	SSC
p1	(T)13	13	125511	125523	SSC							p2	(TC)5	10	122300	122309	SSC																			c	(A)10gattttccacttgatgg(T)14	41	124330	124370	SSC	p1	(T)15	15	126002	126016	SSC
p1	(A)10	10	126694	126703	SSC							p1	(T)13	13	124291	124303	SSC																			p1	(T)10	10	125565	125574	SSC	p1	(T)11	11	126263	126273	SSC
p1	(T)10	10	127131	127140	SSC							p1	(T)12	12	124636	124647	SSC																			p1	(T)11	11	125826	125836	SSC	p1	(A)10	10	126884	126893	SSC
c	(TG)5(T)10	20	127473	127492	SSC							p1	(T)10	10	126034	126043	SSC																			p1	(A)10	10	126447	126456	SSC	p1	(T)10	10	127682	127691	SSC
p1	(A)10	10	127637	127646	SSC							p1	(A)10	10	126726	126735	SSC																			p2	(TG)5	10	127217	127226	SSC	p1	(A)10	10	154909	154918	IR
p4	(AGAA)3	12	138537	138548	IR							p1	(A)10	10	127669	127678	SSC																			p1	(A)10	10	129360	129369	IR
p1	(A)10	10	153482	153491	IR							p1	(T)11	11	130059	130069	IR
												p1	(T)10	10	146957	146966	IR
[truncated: 22 more columns]

## Sheet: Table S6
Supplementary Table S6 The statistic of the long repeats among Meconopsis
Meconopsis paniculata			Meconopsis pinnatifolia			Meconopsis racemosa			Meconopsis henrici			Meconopsis punicea			Meconopsis quintuplinervia			Meconopsis pseudohorridula			Meconopsis simplicifolia			Meconopsis betonicifolia			Meconopsis horridula			Meconopsis integrifolia			Meconopsis bella
type	start site1	start site2	type	start site1	start site2	type	start site1	start site2	type	start site1	start site2	type	start site1	start site2	type	start site1	start site2	type	start site1	start site2	type	start site1	start site2	type	start site1	start site2	type	start site1	start site2	type	start site1	start site2	type	start site1	start site2
P	83366	127055	P	84067	127759	P	83857	127757	P	83644	127627	P	83999	127504	P	84105	127965	P	84064	128012	P	83824	127121	P	83147	126414	P	83901	139795	P	82809	147013	P	83562	127234
F	88185	88206	F	112624	113157	P	74089	74089	F	88531	88552	P	74219	74219	F	99433	99683	P	4452	4452	P	47789	47789	P	73371	73371	P	97892	127792	P	90122	140396	P	116327	116327
P	88185	147988	P	74315	74315	P	113449	113449	P	88531	148821	F	88784	88805	P	99433	138121	F	88897	88918	P	74025	74025	F	43018	97536	P	63760	63760	P	100435	130105	P	73827	73827
P	88206	148009	P	116915	116915	F	88690	88711	P	88552	148842	P	88784	148437	P	99683	138371	P	88897	149277	F	88620	88641	P	43018	137507	F	88706	88727	P	90480	140396	P	28826	28826
F	147988	148009	F	107196	107227	P	88690	148860	F	148821	148842	P	88805	148458	F	138121	138371	P	88918	149298	P	88620	147917	P	28832	28832	P	88706	148900	P	105430	126211	F	88393	88414
P	116181	116181	P	107196	130358	P	88711	148881	P	73922	73922	F	148437	148458	F	30504	30740	F	149277	149298	P	88641	147938	P	112223	112223	P	88727	148921	P	87661	144579	P	88393	148183
P	29063	29063	P	107227	130389	F	148860	148881	F	148832	148853	F	43517	98617	F	112914	113016	P	74304	74304	F	147917	147938	P	63034	63080	F	148900	148921	P	96481	135821	P	88414	148204
F	88185	88227	F	130358	130389	F	43474	98494	F	88531	88573	P	43517	138624	F	88896	88917	F	149288	149309	F	43317	98330	P	241	281	P	74111	74111	P	94282	138192	F	148183	148204
P	88185	147988	F	88886	88907	P	43474	139076	P	88531	148821	P	29037	29037	P	88896	149078	F	88897	88939	P	43317	138227	P	8063	44215	P	305	305	P	106268	126211	P	112952	112952
P	88227	148030	P	88886	148679	P	29007	29007	P	88573	148863	P	113255	113255	P	88917	149099	P	88897	149277	P	28952	28952	F	38205	40429	F	148911	148932	P	106285	126211	F	36110	36139
F	147988	148030	P	88907	148700	P	63753	63797	F	148821	148863	P	63872	63924	F	149078	149099	P	88939	149319	P	112883	112883	F	8055	35047	P	113493	113493	P	105442	128402	F	43325	98228
F	43199	98015	F	148679	148700	P	8153	8153	P	29068	29068	P	8248	44721	P	74319	74319	F	149277	149319	P	63665	63714	F	90363	90387	F	88706	88748	P	99425	134696	P	43325	138368
P	43199	138199	P	113567	113567	P	8200	44672	F	115047	115064	F	38663	40887	P	84116	154949	F	43584	98755	P	278	316	P	90363	144663	P	88706	148900	P	99440	134696	P	114591	114635
P	112815	112815	F	43551	98717	F	107194	107226	F	43320	98388	F	8241	35511	F	149089	149110	P	43584	139460	P	8189	44514	P	90387	144687	P	88748	148942	P	99450	134696	P	63521	63567
P	63542	63593	P	43551	138868	P	107194	130353	P	43320	139005	F	107068	107100	F	153890	154949	P	113846	113846	F	38496	40720	F	144663	144687	F	148900	148942	P	98861	135430	P	8033	44524
P	8251	44407	P	47809	47809	P	107226	130385	P	113322	113322	P	107068	130150	F	27164	27233	P	63962	64009	F	8181	35331	P	35121	44155	F	43486	98532	P	104796	129648	F	38464	40688
F	38342	40566	P	63967	64021	F	130353	130385	P	63570	63616	P	107100	130182	F	88896	88938	P	8274	44784	F	91054	91078	F	43030	97548	P	43486	139115	P	104786	129660	F	8026	35293
F	8244	35187	P	29097	29097	F	8193	35474	P	265	299	F	130150	130182	P	88896	149078	F	51138	51160	P	91054	145486	P	43030	137504	P	0	83869	P	99902	134668	F	106670	106702
P	73588	73620	P	8290	44758	F	91124	91148	P	8234	44514	F	91218	91242	P	88938	149120	F	38764	40988	P	91078	145510				P	29011	29011	P	104600	129973	P	106670	129903
F	106468	106500	F	38695	40919	P	91124	146429	P	36064	36064	P	91218	146006	F	149078	149120	F	8267	35614	F	145486	145510				P	8258	44683	P	104613	129973	P	106702	129935
P	106468	129723	F	8283	35548	P	91148	146453	F	38460	40684	P	91242	146030	F	153959	154028	F	91352	91376	P	35405	44454				F	107232	107264	P	99314	135278	F	129903	129935
P	106500	129755	F	91320	91344	F	146429	146453	F	8227	35314	F	146006	146030	P	29127	29127	P	91352	146846	F	43329	98342				P	107232	130392	P	99325	135278	F	90827	90851
F	129723	129755	P	91320	146248	P	35548	44612	F	148832	148874	P	9879	95496	P	113704	113704	P	91376	146870	P	43329	138224				P	107264	130424	F	87597	87618	P	90827	145752
F	90640	90664	P	91344	146272	F	43486	98506	F	90986	91010	F	9879	141754	F	43628	98741	F	146846	146870	F	108231	108248				F	130392	130424	P	87618	147017	P	90851	145776
P	90640	145557	F	146248	146272	P	43486	139073	P	90986	146390	P	35585	44661	P	43628	139274	P	35688	44724	P	108231	128318				F	27597	27621	P	87597	146996	F	145752	145776
P	90664	145581	P	261	294	F	108609	108626	P	91010	146414	F	43529	98629	P	63973	64025	F	43596	98767	P	108248	128335				F	8251	35484	F	146996	147017	P	268	298
F	145557	145581	P	35622	44698	P	108609	128953	F	146390	146414	P	43529	138621	P	8286	44828	P	43596	139457	F	128318	128335				F	91161	91185	P	100058	134550	F	43337	98240
P	35261	44347	F	43563	98729	P	108626	128970	F	43332	98400	F	148448	148469	F	38779	41003	F	107463	107495							P	91161	146469	P	90076	144574	P	43337	138365
F	43211	98027	P	43563	138865	F	128953	128970	P	43332	139002				F	8279	35601	P	107463	130729							P	91185	146493	P	100374	134241	F	108152	108169
P	43211	138196	F	107170	107202	F	148871	148892	F	108583	108600				F	107447	107479	P	107495	130761							F	146469	146493	P	73024	73024	P	108152	128436
F	107954	107971	F	107170	107233				P	108583	128802				P	107447	130545	F	108952	108969							P	35558	44623	F	90052	90076	P	108169	128453
P	107954	128252	P	107170	130361				P	108600	128819				P	107479	130577	P	108952	129255							F	43498	98544	P	100029	134591	F	128436	128453
P	107971	128269	P	107170	130392				F	128802	128819				F	130545	130577	P	108969	129272							P	43498	139112	P	100160	134458
F	128252	128269	P	107202	130424										F	91351	91375	F	129255	129272							F	148911	148953	F	147013	147034
			P	107233	130424										P	91351	146647	F	130729	130761										P	99349	135278
			F	108620	108637										P	91375	146671	F	149288	149330										P	99298	135324
			P	108620	128957										F	146647	146671													P	105278	129341
			P	108637	128974										F	27133	27201													P	100384	134241
			F	128957	128974										P	9905	95620													P	100089	134535
			F	130361	130424										F	9905	142404													F	87597	87639
			F	130392	130424										P	35675	44768													P	87639	147038
															F	127311	127335													P	100177	134451
															F	149089	149131													P	87597	146996
																														F	146996	147038
																														P	105135	129492
																														P	99362	135278
																														P	100319	134310
																														P	28946	28946
																														P	111963	111963
																														F	94264	140378
																														P	99249	135383
																														F	43029	97330
																														P	43029	137305
																														P	63263	63309
																														P	99270	135364
																														P	100191	134441
																														P	100050	134587
																														P	105124	129510
																														P	105077	129556
																														F	4338	4366
																														P	274	312
																														P	8175	44225
																														P	105303	129336
																														P	100213	134422
																														P	105037	129597
																														F	38199	40423
																														P	100268	134371
																														F	8167	35035
																														P	100330	134310
																														P	90052	144565
																														P	100230	134408
																														F	144565	144589
																														P	35109	44165
																														F	107195	107212
																														P	107195	127427
																														P	107212	127444
																														F	127427	127444

## Sheet: Table S7
Supplementary Table S7 The statistic of Ka/Ks ratio among Meconopsis
Gene	Meconopsis horridula	Meconopsis integrifolia	Meconopsis racemosa	Meconopsis henrici	Meconopsis punicea	Meconopsis quintuplinervia	Meconopsis pseudohorridula	Meconopsis simplicifolia	Meconopsis betonicifolia	Meconopsis bella	Meconopsis paniculata
accD	0.417263	0.590006	0.432962	0.493398	0.266683	0.361578	0.537209	0.303029	0.506785	0.419081	0.622513
atpA	0.0477392	0.12937	0.0553417	0	0	0.0402989	0.0478505	0.109637	0.120408	0	0.0647841
atpB	0.137696	0.156074	0.120559	0.0724985	0.0427522	0.0480192	0.124821	0.11522	0.100565	0.152839	0.0322493
atpE	0	0	0	0.0776136	0.115474	0.151832	0.303658	0	0	0.11621	0
atpF	0.50812	0.350405	0.438079	0.227837	0.450419	0.601257	0.354421	0.207919	0.457051	0.450419	0.500136
atpH	0	0	0	0	0	0	0	0	0	0	0
atpI	0.187367	0.250065	0.187367	0.132535	0.116694	0.220814	0.0917779	0.125194	0.25231	0.325369	0.162212
ccsA	0.324376	0.595579	0.432953	0.603494	0.392111	0.441181	0.354857	0.559352	0.662999	0.556289	0.345761
cemA	0.385842	0.785266	0.340435	0.358206	0.51335	0.682862	0.408704	0.475651	1.19762	0.714981	0.688054
clpP	0	0	0	0	0.0728714	0.0790334	0	0	0	0	0
infA	0	NA	0	0	NA	0	0	0	NA	0	NA
matK	0.648943	0.829013	0.76083	0.346368	0.708795	0.58841	0.639047	0.733111	0.696978	0.506639	0.954148
ndhA	0.236156	0.372389	0.232559	0.229443	0.321013	0.328666	0.221626	0.387972	0.314155	0.360573	0.25248
ndhB	0	0	0	0.0840478	0.139391	0.18666	0.223632	0	0	0	0
ndhC	0.178031	0.148924	0.298499	0.147253	0.212666	0.0795875	0.147253	0.0989742	0.0789234	0.131213	0.457414
ndhD	0.363871	0.210687	0.342881	0.206403	0.211012	0.28463	0.234586	0.352188	0.210008	0.199549	0.263561
ndhE	0.441207	0.393544	0.441207	0.213296	0.441207	0.557081	0.213296	0.165543	0.441207	0.665529	0.441207
ndhF	0.297062	0.287066	0.332232	0.292595	0.431268	0.395034	0.351975	0.330979	0.292023	0.336789	0.261669
ndhG	0.15007	0.0760677	0.15007	0.129658	0.155688	0.182513	0.137329	0.0573301	0.0476839	0.203584	0
ndhH	0.182811	0.316946	0.0968305	0.201036	0.198636	0.252554	0.168724	0.221605	0.118447	0.238755	0.22389
ndhI	0.284925	0.194355	0.597209	0.133365	0.149365	0.330611	0.187696	0.391449	0.0699656	0.0693311	0.177044
ndhJ	0.695303	0.328843	0.695303	0.341606	0.463582	0.462242	0.27773	0.382279	0.382279	0.628304	1.19426
ndhK	0.0625704	0.18814	0.11189	0.104504	0.451589	0.504288	0.0533664	0.212091	0.212091	0.116017	0.111222
petA	0.174005	0.164928	0.182976	0.160684	0.0894655	0.106304	0.176331	0.119414	0.128322	0.0713287	0.146896
petB	0	0.107485	0	0	0	0	0	0.0650072	0.107485	0	0
petD	0.0702063	0.0945645	0.0428938	0	0	0	0.0671541	0	0	0	0
petG	NA	0	NA	NA	NA	NA	NA	0	0	NA	NA
petL	NA	NA	NA	NA	NA	NA	NA	NA	NA	NA	NA
petN	0	0	0	0	0	0	0	0	0	0	0
psaA	0.0173919	0.0187696	0.0180983	0.0166335	0.0629534	0.0434118	0.0168759	0.017761	0.0180983	0.0204861	0.0190271
psaB	0.064179	0.0783401	0.0679198	0.0680918	0.0516196	0.0374539	0.0681238	0.0374539	0.034353	0.062938	0
psaC	0	0	0	0	NA	0	0	0	0	0	0
psaI	0.122792	0	0.122792	0.122792	0.244838	0.312315	0.122792	0.114748	0.244838	0.748394	0.244838
psaJ	NA	0.244267	NA	NA	NA	0	NA	NA	NA	0	0
psbA	0	0	0	0	0	0	0	0	0	0.0230059	0.0390815
psbB	0.0267145	0.0999429	0.0239418	0	0.032873	0	0.0408255	0.0440413	0.0270883	0.0658746	0
psbC	0.0295816	0.0381689	0.0279352	0.0766381	0.0418174	0.054655	0.0830011	0.109591	0.0608241	0.0451754	0.0792531
psbD	0	0	0	0	0.0634949	0.0540452	0	0	0	0	0
psbE	NA	0	NA	NA	NA	0	NA	NA	NA	NA	NA
psbF	NA	NA	NA	NA	0	0	0	NA	NA	0.27111	NA
psbH	0.112216	0.0928364	0.112216	0.161172	0.0774294	0.0928364	0.185143	0.190285	0.190285	0.365782	0.0928364
psbI	0	0	0	0	0	0	0	0	0	0	0
psbJ	NA	NA	NA	NA	NA	NA	NA	NA	NA	0	NA
psbK	NA	0	NA	NA	0	0.293392	NA	0	0	0	NA
psbL	0	0	0	0	0	0	0	0	0	0	0
psbM	NA	NA	NA	NA	NA	NA	0.296388	NA	NA	NA	NA
psbN	NA	NA	NA	NA	NA	NA	NA	NA	NA	NA	NA
psbT	0	NA	0	NA	NA	NA	NA	0	NA	NA	NA
psbZ	NA	NA	NA	NA	1.09537	NA	NA	NA	NA	NA	0.387106
rbcL	0	0	0	0	0	0.059584	0	NA	0	0.140108	0.123758
rpl14	0	0	0	0	0	0	0	0	NA	0	NA
rpl16	0	0.324851	0	0.137715	0	0	0	0.130484	0.130484	0	0
rpl2	0.112534	0	0.112534	0.148847	0	0	0.171749	NA	0	0.118958	0
rpl20	0.416526	0.392786	0.416526	0.610044	1.00693	0.789575	0.610044	0.472675	0.392148	0.644164	0.922862
rpl22	0.075124	0.0665584	0.075124	0.0909998	0.112105	0.0678893	0.282809	0.137478	0.275775	0.0909049	0.0909998
rpl23	0	0	0	NA	0.288068	0	0	0	0	0	NA
rpl32	0.296757	0.288494	0.296757	0.170301	0.296757	0.285646	0.296757	0.460854	0.9367	0.460854	0.460854
rpl33	NA	NA	NA	NA	0.180339	1.84624	0.368787	0.385916	NA	NA	NA
rpl36	0	NA	0	NA	NA	0	NA	0	0	NA	NA
rpoA	0.215871	0.226637	0.228791	0.172946	0.375875	0.247343	0.273124	0.297107	0.223406	0.203409	0.12414
rpoB	0.0607228	0.0833797	0.0851877	0.073101	0.175671	0.198276	0.0317172	0.204676	0.208059	0.188096	0.0651118
rpoC1	0.162524	0.220084	0.169745	0.156192	0.233243	0.18532	0.18947	0.195637	0.172588	0.203937	0.149697
rpoC2	0.394803	0.478436	0.352348	0.413815	0.333582	0.38527	0.367576	0.450878	0.503864	0.415504	0.345071
rps11	0	0.115945	0	0.149465	0.0932377	0.407204	0	0	0	0	0
rps12	NA	0	NA	0	NA	NA	NA	NA	NA	0	NA
rps14	0.302307	0	0.763877	NA	0	NA	NA	NA	NA	NA	NA
rps15	NA	0.621782	NA	NA	NA	NA	0.438176	NA	NA	0.51016	0.514353
rps16	0.483806	0.362051	0.483806	0.783466	0.305969	0.305969	0.485643	0.478999	0.307856	0.659168	0.193039
rps18	0	0.806094	0	NA	0	0	NA	0	NA	0	NA
rps19	0.229149	0.593575	0.229149	0.304763	0.567535	0.567535	0.45344	1.02734	NA	0.496339	0.577103
rps2	0.0727946	0	0.0727946	0.0432141	0.108384	0	0.10886	0	0.108454	0.0809897	0
rps3	0.451365	0.571147	0.478927	0.317028	0.239977	0.390316	0.467842	0.964094	0.788827	0.883903	0.614312
rps4	0	0.119804	0	0.169106	0	0.0785454	0.0849449	0	0	0.0632788	0
rps7	NA	NA	NA	NA	NA	NA	0.331494	NA	NA	NA	NA
rps8	0.200599	0	0.200599	0.118328	0.151568	0.420068	0.395858	0	0	0.23721	0
ycf1	0.5812	0.753659	0.58311	0.572851	0.665682	0.662984	0.536265	0.826405	0.828682	0.760086	0.620105
ycf2	0.577935	0.703952	0.581515	0.526996	0.692879	0.686974	0.536954	0.660453	0.692372	0.79178	0.564104
ycf3	0	0.0704242	0	0	0	0	0	0.0704242	0.110775	0	0
ycf4	0.201696	0.336483	0.201696	0.425885	0.106416	0.249311	0.452347	0.229439	0.229439	0.101051	0.21648

## Sheet: Table S8
Supplementary Table S8 The estimation of positive selection for high-altitude species
gene name	Alternative hypothesis		Null hypothesis		2Δl	df	p-value	positive site
	InL	np	InL	np
matK	-4115.11	31	-4115.11	30	4e-06	1	0.998404	416
rpoC2	-9490.49	31	-9490.49	30	6e-06	1	0.998046
psbT	-149.788	31	-149.788	30	0	1	1
rps16	-606.683	31	-606.683	30	0	1	1
psbA	-1887.37	31	-1887.37	30	0	1	1
rps7	-518.453	31	-518.453	30	0	1	1
rpl14	-658.206	31	-658.206	30	2e-06	1	0.998872
rps2	-1415.06	31	-1415.06	30	0	1	1
rps3	-1542.7	31	-1542.7	30	0	1	1
rpl23	-532.088	31	-532.088	30	0	1	1
rpl36	-199.022	31	-199.022	30	0	1	1
ndhH	-2450.97	31	-2451.81	30	1.69525	1	0.192911	7
ndhJ	-886.047	31	-886.047	30	0	1	1	45
psaB	-3826.81	31	-3826.81	30	0	1	1	145
rpl22	-1121.72	31	-1121.72	30	0.000596	1	0.980523	157
petB	-1124.75	31	-1124.75	30	0	1	1
rpl32	-398.847	31	-398.847	30	0	1	1
rpoC1	-4029.6	31	-4029.6	30	0	1	1
psbH	-475.087	31	-475.087	30	0	1	1
psbK	-247.447	31	-247.447	30	0	1	1
psaJ	-222.37	31	-222.37	30	0	1	1
rpl16	-756.198	31	-756.198	30	4.6e-05	1	0.994589	68
ndhB_copy2	-2316.73	31	-2316.73	30	2e-06	1	0.998872	48;86;156
rpl23_copy2	-532.088	31	-532.088	30	0	1	1
ycf2	-12773.2	31	-12780.3	30	14.1437	1	0.000169363	121;657;1194;1767;2217
rps12	-555.401	31	-555.401	30	0	1	1
psbN	-182.808	31	-182.808	30	1e-05	1	0.997477
rps18	-583.819	31	-583.819	30	0	1	1
atpF	-1237.01	31	-1237.01	30	0	1	1
psbM	-185.533	31	-185.533	30	2e-06	1	0.998872
petA	-2089.88	31	-2091.02	30	2.284	1	0.130714	16;130;143;166;240;257
cemA	-1714.78	31	-1714.78	30	0	1	1
petG	-163.575	31	-163.575	30	0	1	1
ndhC	-708.585	31	-708.585	30	0	1	1	19
ndhG	-1163.54	31	-1163.54	30	0	1	1	18;92;102
ndhA	-2345.35	31	-2345.35	30	0	1	1
psaC	-396.32	31	-396.32	30	0	1	1
psaA	-3919.12	31	-3919.12	30	0	1	1
psbI	-193.095	31	-193.095	30	0	1	1
psbD	-1738.68	31	-1738.68	30	0	1	1
atpB	-2754.89	31	-2754.89	30	0	1	1	19
psbE	-411.027	31	-411.027	30	3.8e-05	1	0.995082
petN	-136.175	31	-136.175	30	1.8e-05	1	0.996615
ndhE	-598.8	31	-598.8	30	0	1	1
rpoB	-6426.34	31	-6426.34	30	0	1	1
ccsA	-2417.39	31	-2417.39	30	2e-06	1	0.998872	294
ycf1	-2075.9	31	-2077.63	30	3.4602	1	0.0628629	41;112;197;219;279;314
atpA	-2822.4	31	-2824.56	30	4.31616	1	0.037752	502
rps7_copy2	-518.453	31	-518.453	30	0	1	1
petD	-901.763	31	-901.763	30	0	1	1
atpH	-413.86	31	-413.86	30	2e-06	1	0.998872
rps12_copy2	-555.401	31	-555.401	30	0.00032	1	0.985728
clpP	-1548.64	31	-1548.64	30	0	1	1
psbL	-185.426	31	-185.426	30	0	1	1
rpoA	-2138.97	31	-2138.97	30	0	1	1
rpl20	-756.502	31	-756.502	30	0	1	1
atpE	-805.4	31	-805.4	30	0	1	1	13;73
psaI	-252.323	31	-252.323	30	0	1	1
rbcL	-2507.47	31	-2507.47	30	7.2e-05	1	0.99323
atpI	-1368.4	31	-1368.4	30	0	1	1
ycf3	-893.084	31	-893.084	30	0	1	1
psbB	-2808.17	31	-2808.17	30	0	1	1	338;351
ndhB	-2316.73	31	-2316.73	30	0	1	1	48;86;156
psbZ	-363.774	31	-363.774	30	0	1	1
psbF	-213.141	31	-213.141	30	0	1	1
petL	-173.923	31	-173.923	30	0	1	1
rps4	-1214.21	31	-1214.21	30	0	1	1	19;152
rps8	-824.078	31	-824.078	30	0	1	1	2;35
rps11	-903.069	31	-903.069	30	0	1	1
rps14	-555.672	31	-555.672	30	0	1	1	21;81
rps19	-581.219	31	-581.219	30	0	1	1
ycf2_copy2	-12828.3	31	-12835.4	30	14.1973	1	0.000164608	121;657;1199;1776;2226
psbJ	-203.609	31	-203.609	30	0	1	1
ndhF	-5717.77	31	-5718.8	30	2.05287	1	0.15192	627;733
ndhI	-1044.3	31	-1044.3	30	0	1	1
ndhK	-1146.98	31	-1146.98	30	0	1	1
rpl33	-436.278	31	-437.515	30	2.47444	1	0.115711	6;7;11
psbC	-2497.09	31	-2497.09	30	0.00042	1	0.983649	177
ycf4	-1163.71	31	-1163.71	30	0	1	1
accD	-3187.54	31	-3187.54	30	0	1	1
