# Supplementary material for: Comparative Analysis of Chloroplast Genome of Meconopsis (Papaveraceae) Provides Insights into Their Genomic Evolution and Adaptation to High Elevation
Source: Int J Mol Sci. 2024 Feb 12;25(4):2193. doi: 10.3390/ijms25042193 (PMC10888623; doi:10.3390/ijms25042193)
Supplement: Supplementary file 1 [file ijms-25-02193-s001.zip › Meconopsis paniculata.gb]

LOCUS       Meconopsis_panic      152887 bp    DNA     circular UNA 13-JUN-2023
DEFINITION  Meconopsis paniculata chloroplast, complete genome.
ACCESSION   urn.local...n-g8uggt4
VERSION     urn.local...n-g8uggt4
KEYWORDS    .
SOURCE      Meconopsis paniculata (Meconopsis paniculata)
  ORGANISM  Meconopsis paniculata
            Eukaryota; Viridiplantae; Streptophyta; Embryophyta; Tracheophyta;
            Spermatophyta; Magnoliopsida; Ranunculales; Papaveraceae;
            Papaveroideae; Meconopsis.
FEATURES             Location/Qualifiers
     misc_feature    1..83366
                     /note="large single copy (LSC)"
     tRNA            complement(37..111)
                     /note="Geneious type: trna"
                     /gene="trnH-GUG"
                     /product="tRNA-His"
     gene            complement(37..111)
                     /gene="trnH-GUG"
     CDS             complement(368..1429)
                     /note="Geneious type: cds"
                     /gene="psbA"
                     /codon_start=1
                     /transl_table=11
                     /product="photosystem II protein D1"
                     /protein_id="QGX06694.1"
     gene            complement(368..1429)
                     /gene="psbA"
     tRNA            join(complement(4158..4194),complement(1658..1692))
                     /note="Geneious type: trna"
                     /gene="trnK-UUU"
                     /locus_tag="D9W10_pgt002"
                     /product="tRNA-Lys"
                     /db_xref="GeneID:38288480"
     gene            complement(1658..4194)
                     /gene="trnK-UUU"
                     /locus_tag="D9W10_pgt002"
                     /db_xref="GeneID:38288480"
     CDS             complement(1942..3474)
                     /note="Geneious type: cds"
                     /gene="matK"
                     /note="ORF within trnK intron"
                     /codon_start=1
                     /transl_table=11
                     /product="maturase K"
                     /protein_id="QGX06678.1"
     gene            complement(1942..3474)
                     /gene="matK"
     CDS             join(complement(5878..5917),complement(4790..5019))
                     /note="Geneious type: cds"
                     /gene="rps16"
                     /codon_start=1
                     /transl_table=11
                     /product="ribosomal protein S16"
                     /protein_id="QGX06693.1"
     gene            complement(4790..5917)
                     /gene="rps16"
     tRNA            complement(7024..7095)
                     /note="Geneious type: trna"
                     /gene="trnQ-UUG"
                     /product="tRNA-Gln"
     gene            complement(7024..7095)
                     /gene="trnQ-UUG"
     CDS             7423..7608
                     /note="Geneious type: cds"
                     /gene="psbK"
                     /codon_start=1
                     /transl_table=11
                     /product="photosystem II protein K"
                     /protein_id="QGX06733.1"
     gene            7423..7608
                     /gene="psbK"
     CDS             7990..8100
                     /note="Geneious type: cds"
                     /gene="psbI"
                     /codon_start=1
                     /transl_table=11
                     /product="photosystem II protein I"
                     /protein_id="QGX06743.1"
     gene            7990..8100
                     /gene="psbI"
     tRNA            complement(8252..8339)
                     /gene="trnS-GCU"
                     /product="tRNA-Ser"
     gene            complement(8252..8339)
                     /gene="trnS-GCU"
     tRNA            join(9250..9272,9952..9999)
                     /note="Geneious type: trna"
                     /gene="trnG-UCC"
                     /locus_tag="D9W10_pgt005"
                     /product="tRNA-Gly"
                     /db_xref="GeneID:38288558"
     gene            9250..9999
                     /gene="trnG-UCC"
                     /locus_tag="D9W10_pgt005"
                     /db_xref="GeneID:38288558"
     tRNA            10142..10213
                     /note="Geneious type: trna"
                     /gene="trnR-UCU"
                     /product="tRNA-Arg"
     gene            10142..10213
                     /gene="trnR-UCU"
     CDS             complement(10318..11841)
                     /note="Geneious type: cds"
                     /gene="atpA"
                     /note="ATPase alpha subunit"
                     /codon_start=1
                     /transl_table=11
                     /product="ATP synthase CF1 alpha subunit"
                     /protein_id="QGX06680.1"
     gene            complement(10318..11841)
                     /gene="atpA"
     CDS             join(complement(13018..13162),complement(11903..12312))
                     /note="Geneious type: cds"
                     /gene="atpF"
                     /codon_start=1
                     /transl_table=11
                     /product="ATPase subunit I"
                     /protein_id="QGX06690.1"
     gene            complement(11903..13162)
                     /gene="atpF"
     CDS             complement(13596..13841)
                     /note="Geneious type: cds"
                     /gene="atpH"
                     /note="ATP synthase CF0 C chain"
                     /codon_start=1
                     /transl_table=11
                     /product="ATP synthase CF0 C subunit"
                     /protein_id="QGX06725.1"
     gene            complement(13596..13841)
                     /gene="atpH"
     CDS             complement(14795..15538)
                     /note="Geneious type: cds"
                     /gene="atpI"
                     /note="ATP synthase CF0 A chain"
                     /codon_start=1
                     /transl_table=11
                     /product="ATP synthase CF0 A subunit"
                     /protein_id="QGX06699.1"
     gene            complement(14795..15538)
                     /gene="atpI"
     CDS             complement(15748..16458)
                     /note="Geneious type: cds"
                     /gene="rps2"
                     /codon_start=1
                     /transl_table=11
                     /product="ribosomal protein S2"
                     /protein_id="QGX06700.1"
     gene            complement(15748..16458)
                     /gene="rps2"
     CDS             complement(16646..20815)
                     /note="Geneious type: cds"
                     /gene="rpoC2"
                     /note="ne of four subunits of the minimal PEP RNA
                     polymerase catalytic core"
                     /codon_start=1
                     /transl_table=11
                     /product="RNA polymerase beta'' subunit"
                     /protein_id="QGX06667.1"
     gene            complement(16646..20815)
                     /gene="rpoC2"
     CDS             join(complement(23254..23685),complement(20966..22582))
                     /note="Geneious type: cds"
                     /gene="rpoC1"
                     /codon_start=1
                     /transl_table=11
                     /product="RNA polymerase beta' subunit"
                     /protein_id="QGX06669.1"
     gene            complement(20966..23685)
                     /gene="rpoC1"
     CDS             complement(23712..26924)
                     /note="Geneious type: cds"
                     /gene="rpoB"
                     /note="one of four subunits of the minimal PEP RNA
                     polymerase catalytic core"
                     /codon_start=1
                     /transl_table=11
                     /product="RNA polymerase beta subunit"
                     /protein_id="QGX06668.1"
     gene            complement(23712..26924)
                     /gene="rpoB"
     tRNA            27884..27954
                     /note="Geneious type: trna"
                     /gene="trnC-GCA"
                     /product="tRNA-Cys"
     gene            27884..27954
                     /gene="trnC-GCA"
     CDS             28638..28727
                     /note="Geneious type: cds"
                     /gene="petN"
                     /codon_start=1
                     /transl_table=11
                     /product="cytochrome b6/f complex subunit VIII"
                     /protein_id="QGX06747.1"
     gene            28638..28727
                     /gene="petN"
     CDS             complement(29218..29322)
                     /note="Geneious type: cds"
                     /gene="psbM"
                     /codon_start=1
                     /transl_table=11
                     /product="photosystem II protein M"
                     /protein_id="QGX06744.1"
     gene            complement(29218..29322)
                     /gene="psbM"
     tRNA            complement(30364..30437)
                     /note="Geneious type: trna"
                     /gene="trnD-GUC"
                     /product="tRNA-Asp"
     gene            complement(30364..30437)
                     /gene="trnD-GUC"
     tRNA            complement(30698..30781)
                     /note="Geneious type: trna"
                     /gene="trnY-GUA"
                     /product="tRNA-Tyr"
     gene            complement(30698..30781)
                     /gene="trnY-GUA"
     tRNA            complement(30842..30914)
                     /note="Geneious type: trna"
                     /gene="trnE-UUC"
                     /product="tRNA-Glu"
     gene            complement(30842..30914)
                     /gene="trnE-UUC"
     tRNA            31373..31444
                     /note="Geneious type: trna"
                     /gene="trnT-GGU"
                     /product="tRNA-Thr"
     gene            31373..31444
                     /gene="trnT-GGU"
     CDS             32571..33632
                     /note="Geneious type: cds"
                     /gene="psbD"
                     /codon_start=1
                     /transl_table=11
                     /product="photosystem II protein D2"
                     /protein_id="QGX06695.1"
     gene            32571..33632
                     /gene="psbD"
     CDS             33580..35001
                     /note="Geneious type: cds"
                     /gene="psbC"
                     /codon_start=1
                     /transl_table=11
                     /product="photosystem II 44 kDa protein"
                     /protein_id="QGX06687.1"
     gene            33580..35001
                     /gene="psbC"
     tRNA            complement(35195..35287)
                     /note="Geneious type: trna"
                     /gene="trnS-UGA"
                     /product="tRNA-Ser"
     gene            complement(35195..35287)
                     /gene="trnS-UGA"
     CDS             35590..35778
                     /note="Geneious type: cds"
                     /gene="psbZ"
                     /codon_start=1
                     /transl_table=11
                     /product="photosystem II protein Z"
                     /protein_id="QGX06732.1"
     gene            35590..35778
                     /gene="psbZ"
     tRNA            36077..36147
                     /note="Geneious type: trna"
                     /gene="trnG-GCC"
                     /product="tRNA-Gly"
     gene            36077..36147
                     /gene="trnG-GCC"
     tRNA            complement(36308..36381)
                     /note="Geneious type: trna"
                     /gene="trnfM-CAU"
                     /product="tRNA-fMet"
     gene            complement(36308..36381)
                     /gene="trnfM-CAU"
     CDS             complement(36543..36845)
                     /note="Geneious type: cds"
                     /gene="rps14"
                     /codon_start=1
                     /transl_table=11
                     /product="ribosomal protein S14"
                     /protein_id="QGX06720.1"
     gene            complement(36543..36845)
                     /gene="rps14"
     CDS             complement(36974..39178)
                     /note="Geneious type: cds"
                     /gene="psaB"
                     /note="PsaB"
                     /codon_start=1
                     /transl_table=11
                     /product="photosystem I P700 chlorophyll a apoprotein A2"
                     /protein_id="QGX06674.1"
     gene            complement(36974..39178)
                     /gene="psaB"
     CDS             complement(39204..41456)
                     /note="Geneious type: cds"
                     /gene="psaA"
                     /note="PsaA"
                     /codon_start=1
                     /transl_table=11
                     /product="photosystem I P700 chlorophyll a apoprotein A1"
                     /protein_id="QGX06670.1"
     gene            complement(39204..41456)
                     /gene="psaA"
     CDS             join(complement(43905..44028),complement(42933..43162),
                     complement(42054..42206))
                     /note="Geneious type: cds"
                     /gene="ycf3"
                     /codon_start=1
                     /transl_table=11
                     /product="photosystem I assembly protein Ycf3"
                     /protein_id="QGX06677.1"
     gene            complement(42054..44028)
                     /gene="ycf3"
     tRNA            44352..44438
                     /note="Geneious type: trna"
                     /gene="trnS-GGA; trnS-GCU"
                     /product="tRNA-Ser"
     gene            44352..44438
                     /gene="trnS-GGA; trnS-GCU"
     CDS             complement(44728..45333)
                     /note="Geneious type: cds"
                     /gene="rps4"
                     /codon_start=1
                     /transl_table=11
                     /product="ribosomal protein S4"
                     /protein_id="QGX06704.1"
     gene            complement(44728..45333)
                     /gene="rps4"
     tRNA            complement(45696..45768)
                     /note="Geneious type: trna"
                     /gene="trnT-UGU"
                     /product="tRNA-Thr"
     gene            complement(45696..45768)
                     /gene="trnT-UGU"
     tRNA            join(46417..46451,46977..47026)
                     /note="Geneious type: trna"
                     /gene="trnL-UAA"
                     /locus_tag="D9W10_pgt017"
                     /product="tRNA-Leu"
                     /db_xref="GeneID:38288562"
     gene            46417..47026
                     /gene="trnL-UAA"
                     /locus_tag="D9W10_pgt017"
                     /db_xref="GeneID:38288562"
     tRNA            47383..47455
                     /note="Geneious type: trna"
                     /gene="trnF-GAA"
                     /product="tRNA-Phe"
     gene            47383..47455
                     /gene="trnF-GAA"
     CDS             complement(48179..48655)
                     /note="Geneious type: cds"
                     /gene="ndhJ"
                     /codon_start=1
                     /transl_table=11
                     /product="NADH dehydrogenase subunit J"
                     /protein_id="QGX06709.1"
     gene            complement(48179..48655)
                     /gene="ndhJ"
     CDS             complement(48759..49436)
                     /note="Geneious type: cds"
                     /gene="ndhK"
                     /codon_start=1
                     /transl_table=11
                     /product="NADH dehydrogenase subunit K"
                     /protein_id="QGX06702.1"
     gene            complement(48759..49436)
                     /gene="ndhK"
     CDS             complement(49487..49849)
                     /note="Geneious type: cds"
                     /gene="ndhC"
                     /gene_synonym="ndh3"
                     /codon_start=1
                     /transl_table=11
                     /product="NADH dehydrogenase subunit 3"
                     /protein_id="QGX06716.1"
     gene            complement(49487..49849)
                     /gene="ndhC"
                     /gene_synonym="ndh3"
     tRNA            join(complement(51913..51950),complement(51305..51339))
                     /note="Geneious type: trna"
                     /gene="trnV-UAC"
                     /locus_tag="D9W10_pgt019"
                     /product="tRNA-Val"
                     /db_xref="GeneID:38288460"
     gene            complement(51305..51950)
                     /gene="trnV-UAC"
                     /locus_tag="D9W10_pgt019"
                     /db_xref="GeneID:38288460"
     tRNA            52125..52197
                     /note="Geneious type: trna"
                     /gene="trnM-CAU"
                     /product="tRNA-Met"
     gene            52125..52197
                     /gene="trnM-CAU"
     CDS             complement(52364..52765)
                     /note="Geneious type: cds"
                     /gene="atpE"
                     /codon_start=1
                     /transl_table=11
                     /product="ATP synthase CF1 epsilon subunit"
                     /protein_id="QGX06713.1"
     gene            complement(52364..52765)
                     /gene="atpE"
     CDS             complement(52762..54258)
                     /note="Geneious type: cds"
                     /gene="atpB"
                     /codon_start=1
                     /transl_table=11
                     /product="ATP synthase CF1 beta subunit"
                     /protein_id="QGX06682.1"
     gene            complement(52762..54258)
                     /gene="atpB"
     CDS             54987..56414
                     /note="Geneious type: cds"
                     /gene="rbcL"
                     /codon_start=1
                     /transl_table=11
                     /product="ribulose-1,5-bisphosphate carboxylase/oxygenase
                     large subunit"
                     /protein_id="QGX06686.1"
     gene            54987..56414
                     /gene="rbcL"
     CDS             57075..58550
                     /note="Geneious type: cds"
                     /gene="accD"
                     /codon_start=1
                     /transl_table=11
                     /product="acetyl-CoA carboxylase carboxyltransferase beta"
                     /protein_id="QGX06685.1"
     gene            57075..58550
                     /gene="accD"
     CDS             59024..59134
                     /note="Geneious type: cds"
                     /gene="psaI"
                     /codon_start=1
                     /transl_table=11
                     /product="photosystem I subunit VIII"
                     /protein_id="QGX06742.1"
     gene            59024..59134
                     /gene="psaI"
     CDS             59303..59857
                     /note="Geneious type: cds"
                     /gene="ycf4"
                     /codon_start=1
                     /transl_table=11
                     /product="photosystem I assembly protein Ycf4"
                     /protein_id="QGX06705.1"
     gene            59303..59857
                     /gene="ycf4"
     CDS             60656..61345
                     /note="Geneious type: cds"
                     /gene="cemA"
                     /codon_start=1
                     /transl_table=11
                     /product="envelope membrane protein"
                     /protein_id="QGX06701.1"
     gene            60656..61345
                     /gene="cemA"
     CDS             61579..62541
                     /note="Geneious type: cds"
                     /gene="petA"
                     /note="component of cytochrome b6/f complex"
                     /codon_start=1
                     /transl_table=11
                     /product="cytochrome f"
                     /protein_id="QGX06698.1"
     gene            61579..62541
                     /gene="petA"
     CDS             complement(63653..63775)
                     /note="Geneious type: cds"
                     /gene="psbJ"
                     /codon_start=1
                     /transl_table=11
                     /product="photosystem II protein J"
                     /protein_id="QGX06737.1"
     gene            complement(63653..63775)
                     /gene="psbJ"
     CDS             complement(63901..64017)
                     /note="Geneious type: cds"
                     /gene="psbL"
                     /codon_start=1
                     /transl_table=11
                     /product="photosystem II protein L"
                     /protein_id="QGX06739.1"
     gene            complement(63901..64017)
                     /gene="psbL"
     CDS             complement(64045..64164)
                     /note="Geneious type: cds"
                     /gene="psbF"
                     /codon_start=1
                     /transl_table=11
                     /product="photosystem II protein VI"
                     /protein_id="QGX06738.1"
     gene            complement(64045..64164)
                     /gene="psbF"
     CDS             complement(64174..64425)
                     /note="Geneious type: cds"
                     /gene="psbE"
                     /codon_start=1
                     /transl_table=11
                     /product="photosystem II protein V"
                     /protein_id="QGX06724.1"
     gene            complement(64174..64425)
                     /gene="psbE"
     CDS             65373..65468
                     /note="Geneious type: cds"
                     /gene="petL"
                     /codon_start=1
                     /transl_table=11
                     /product="cytochrome b6/f complex subunit VI"
                     /protein_id="QGX06746.1"
     gene            65373..65468
                     /gene="petL"
     CDS             65641..65754
                     /note="Geneious type: cds"
                     /gene="petG"
                     /note="required for the either the stability or assembly
                     of the cytochrome b6/f complex"
                     /codon_start=1
                     /transl_table=11
                     /product="cytochrome b6/f complex subunit V"
                     /protein_id="QGX06740.1"
     gene            65641..65754
                     /gene="petG"
     tRNA            complement(65873..65946)
                     /note="Geneious type: trna"
                     /gene="trnW-CCA"
                     /product="tRNA-Trp"
     gene            complement(65873..65946)
                     /gene="trnW-CCA"
     tRNA            complement(66081..66154)
                     /note="Geneious type: trna"
                     /gene="trnP-UGG"
                     /product="tRNA-Pro"
     gene            complement(66081..66154)
                     /gene="trnP-UGG"
     CDS             66496..66630
                     /note="Geneious type: cds"
                     /gene="psaJ"
                     /codon_start=1
                     /transl_table=11
                     /product="photosystem I subunit IX"
                     /protein_id="QGX06735.1"
     gene            66496..66630
                     /gene="psaJ"
     CDS             67028..67228
                     /note="Geneious type: cds"
                     /gene="rpl33"
                     /codon_start=1
                     /transl_table=11
                     /product="ribosomal protein L33"
                     /protein_id="QGX06731.1"
     gene            67028..67228
                     /gene="rpl33"
     CDS             67380..67685
                     /note="Geneious type: cds"
                     /gene="rps18"
                     /codon_start=1
                     /transl_table=11
                     /product="ribosomal protein S18"
                     /protein_id="QGX06718.1"
     gene            67380..67685
                     /gene="rps18"
     CDS             complement(67940..68293)
                     /note="Geneious type: cds"
                     /gene="rpl20"
                     /codon_start=1
                     /transl_table=11
                     /product="ribosomal protein L20"
                     /protein_id="QGX06717.1"
     gene            complement(67940..68293)
                     /gene="rpl20"
     CDS             join(complement(69020..69133),138278..138509,
                     139046..139071)
                     /gene="rps12"
                     /trans_splicing
                     /codon_start=1
                     /transl_table=11
                     /product="ribosomal protein S12"
                     /protein_id="QGX06662.1"
     CDS             join(complement(69020..69133),complement(97745..97976),
                     complement(97183..97208))
                     /gene="rps12"
                     /trans_splicing
                     /codon_start=1
                     /transl_table=11
                     /product="ribosomal protein S12"
                     /protein_id="QGX06663.1"
     gene            join(complement(69020..69133),138278..139071)
                     /gene="rps12"
                     /trans_splicing
     gene            join(complement(69020..69133),complement(97183..97976))
                     /gene="rps12"
                     /trans_splicing
     CDS             join(complement(71230..71300),complement(70165..70456),
                     complement(69307..69552))
                     /note="Geneious type: cds"
                     /gene="clpP"
                     /codon_start=1
                     /transl_table=11
                     /product="clp protease proteolytic subunit"
                     /protein_id="QGX06676.1"
     gene            complement(69307..71300)
                     /gene="clpP"
     CDS             71749..73275
                     /note="Geneious type: cds"
                     /gene="psbB"
                     /note="PSII 47 kDa protein"
                     /codon_start=1
                     /transl_table=11
                     /product="photosystem II 47 kDa protein"
                     /protein_id="QGX06679.1"
     gene            71749..73275
                     /gene="psbB"
     CDS             73473..73574
                     /note="Geneious type: cds"
                     /gene="psbT"
                     /codon_start=1
                     /transl_table=11
                     /product="photosystem II protein T"
                     /protein_id="QGX06745.1"
     gene            73473..73574
                     /gene="psbT"
     CDS             complement(73649..73780)
                     /note="Geneious type: cds"
                     /gene="psbN"
                     /codon_start=1
                     /transl_table=11
                     /product="photosystem II protein N"
                     /protein_id="QGX06736.1"
     gene            complement(73649..73780)
                     /gene="psbN"
     CDS             73883..74104
                     /note="Geneious type: cds"
                     /gene="psbH"
                     /note="photosystem II phosphoprotein"
                     /codon_start=1
                     /transl_table=11
                     /product="photosystem II protein H"
                     /protein_id="QGX06728.1"
     gene            73883..74104
                     /gene="psbH"
     CDS             join(74212..74217,74911..75552)
                     /gene="petB"
                     /codon_start=1
                     /transl_table=11
                     /product="cytochrome b6"
                     /protein_id="QGX06689.1"
     gene            74212..75552
                     /gene="petB"
     CDS             join(75736..75744,76439..76912)
                     /gene="petD"
                     /codon_start=1
                     /transl_table=11
                     /product="cytochrome b6/f complex subunit IV"
                     /protein_id="QGX06691.1"
     gene            75736..76912
                     /gene="petD"
     CDS             complement(77097..78131)
                     /note="Geneious type: cds"
                     /gene="rpoA"
                     /codon_start=1
                     /transl_table=11
                     /product="RNA polymerase alpha subunit"
                     /protein_id="QGX06696.1"
     gene            complement(77097..78131)
                     /gene="rpoA"
     CDS             complement(78197..78613)
                     /note="Geneious type: cds"
                     /gene="rps11"
                     /codon_start=1
                     /transl_table=11
                     /product="ribosomal protein S11"
                     /protein_id="QGX06712.1"
     gene            complement(78197..78613)
                     /gene="rps11"
     CDS             complement(78719..78832)
                     /note="Geneious type: cds"
                     /gene="rpl36"
                     /codon_start=1
                     /transl_table=11
                     /product="ribosomal protein L36"
                     /protein_id="QGX06741.1"
     gene            complement(78719..78832)
                     /gene="rpl36"
     CDS             complement(78945..79178)
                     /note="Geneious type: cds"
                     /gene="infA"
                     /codon_start=1
                     /transl_table=11
                     /product="translation initiation factor 1"
                     /protein_id="QGX06727.1"
     gene            complement(78945..79178)
                     /gene="infA"
     CDS             complement(79302..79700)
                     /note="Geneious type: cds"
                     /gene="rps8"
                     /codon_start=1
                     /transl_table=11
                     /product="ribosomal protein S8"
                     /protein_id="QGX06714.1"
     gene            complement(79302..79700)
                     /gene="rps8"
     CDS             complement(79890..80258)
                     /note="Geneious type: cds"
                     /gene="rpl14"
                     /codon_start=1
                     /transl_table=11
                     /product="ribosomal protein L14"
                     /protein_id="QGX06715.1"
     gene            complement(79890..80258)
                     /gene="rpl14"
     CDS             join(complement(81796..81804),complement(80394..80792))
                     /gene="rpl16"
                     /codon_start=1
                     /transl_table=11
                     /product="ribosomal protein L16"
                     /protein_id="QGX06688.1"
     gene            complement(80394..81804)
                     /gene="rpl16"
     CDS             complement(81953..82609)
                     /note="Geneious type: cds"
                     /gene="rps3"
                     /codon_start=1
                     /transl_table=11
                     /product="ribosomal protein S3"
                     /protein_id="QGX06703.1"
     gene            complement(81953..82609)
                     /gene="rps3"
     CDS             complement(82594..83118)
                     /note="Geneious type: cds"
                     /gene="rpl22"
                     /codon_start=1
                     /transl_table=11
                     /product="ribosomal protein L22"
                     /protein_id="QGX06708.1"
     gene            complement(82594..83118)
                     /gene="rpl22"
     CDS             complement(83178..83456)
                     /note="Geneious type: cds"
                     /gene="rps19"
                     /codon_start=1
                     /transl_table=11
                     /product="ribosomal protein S19"
                     /protein_id="QGX06721.1"
     gene            complement(83178..83456)
                     /gene="rps19"
     repeat_region   83367..109198
                     /note="inverted repeat B (IRB)"
                     /rpt_type="inverted"
     CDS             join(complement(84619..85009),complement(83521..83954))
                     /gene="rpl2"
                     /exception="RNA editing"
                     /note="start codon formed by RNA editing"
                     /codon_start=1
                     /transl_table=11
                     /product="ribosomal protein L2"
                     /protein_id="QGX06683.1; QGX06684.1"
                     /translation="MAIHLYKTSTPSTRNGAVDSQVKSNSRNNLISGQRHCGKGRNAR
                     GIITARHRGGGHKRLYRKIDFRRNEKDISGRIVTIEYDPNRNAYICLIHYGDGEKRYI
                     LHPRGAIIGDTIVSGTEVPISMGNALPLTDMPLGTAIHNIEITLGKGGQLARAAGAVA
                     KLIAKEGKSATLKLPSGEVRLISKNCSATVGQVGNVGVNQKSLGRAGSKRWLGKRPVV
                     RGVVMNPVDHPHGGGEGRAPIGRKQPTTPWGYPALGRRSRKRNKYSDSLILRRRTK*"
     gene            complement(83521..85009)
                     /gene="rpl2"
     CDS             complement(85030..85308)
                     /note="Geneious type: cds"
                     /gene="rpl23"
                     /codon_start=1
                     /transl_table=11
                     /product="ribosomal protein L23"
                     /protein_id="QGX06722.1; QGX06723.1"
     gene            complement(85030..85308)
                     /gene="rpl23"
     tRNA            complement(85474..85547)
                     /note="Geneious type: trna"
                     /gene="trnI-CAU"
                     /product="tRNA-Ile"
     gene            complement(85474..85547)
                     /gene="trnI-CAU"
     CDS             85631..92470
                     /note="Geneious type: cds"
                     /gene="ycf2"
                     /codon_start=1
                     /transl_table=11
                     /product="Ycf2; hypothetical chloroplast RF2"
                     /protein_id="QGX06664.1; QGX06665.1"
                     /note="hypothetical protein RF2"
     gene            85631..92470
                     /gene="ycf2"
     CDS             92640..92825
                     /note="Geneious type: cds"
                     /gene="ycf15"
                     /codon_start=1
                     /transl_table=11
                     /product="hypothetical chloroplast RF15"
                     /protein_id="QGX06729.1; QGX06730.1"
     gene            92640..92825
                     /gene="ycf15"
     tRNA            complement(93461..93541)
                     /note="Geneious type: trna"
                     /gene="trnL-CAA"
                     /product="tRNA-Leu"
     gene            complement(93461..93541)
                     /gene="trnL-CAA"
     CDS             join(complement(95559..96335),complement(94103..94858))
                     /note="Geneious type: cds"
                     /gene="ndhB"
                     /gene_synonym="ndh2"
                     /codon_start=1
                     /transl_table=11
                     /product="NADH dehydrogenase subunit 2"
                     /protein_id="QGX06672.1; QGX06673.1"
     gene            complement(94103..96335)
                     /gene="ndhB"
                     /gene_synonym="ndh2"
     CDS             complement(96658..97125)
                     /note="Geneious type: cds"
                     /gene="rps7"
                     /codon_start=1
                     /transl_table=11
                     /product="ribosomal protein S7"
                     /protein_id="QGX06710.1; QGX06711.1"
     gene            complement(96658..97125)
                     /gene="rps7"
     tRNA            99465..99536
                     /note="Geneious type: trna"
                     /gene="trnV-GAC"
                     /product="tRNA-Val"
     gene            99465..99536
                     /gene="trnV-GAC"
     rRNA            99764..101254
                     /note="Geneious type: rrna"
                     /gene="rrn16"
                     /product="16S ribosomal RNA"
     gene            99764..101254
                     /gene="rrn16"
     tRNA            order(101550..101586,102293..102327)
                     /gene="trnI-GAU"
                     /product="tRNA-Ile"
     gene            101550..102327
                     /gene="trnI-GAU"
     tRNA            order(102392..102429,103230..103264)
                     /gene="trnA-UGC"
                     /product="tRNA-Ala"
     gene            102392..103264
                     /gene="trnA-UGC"
     rRNA            103417..106216
                     /note="Geneious type: rrna"
                     /gene="rrn23"
                     /product="23S ribosomal RNA"
     gene            103417..106216
                     /gene="rrn23"
     rRNA            106315..106417
                     /note="Geneious type: rrna"
                     /gene="rrn4.5"
                     /product="4.5S ribosomal RNA"
     gene            106315..106417
                     /gene="rrn4.5"
     rRNA            106688..106808
                     /note="Geneious type: rrna"
                     /gene="rrn5"
                     /product="5S ribosomal RNA"
     gene            106688..106808
                     /gene="rrn5"
     tRNA            107047..107120
                     /note="Geneious type: trna"
                     /gene="trnR-ACG"
                     /product="tRNA-Arg"
     gene            107047..107120
                     /gene="trnR-ACG"
     tRNA            complement(107726..107797)
                     /note="Geneious type: trna"
                     /gene="trnN-GUU"
                     /product="tRNA-Asn"
     gene            complement(107726..107797)
                     /gene="trnN-GUU"
     CDS             108138..109220
                     /note="Geneious type: cds"
                     /gene="ycf1"
                     /product="Ycf1 protein"
     gene            108138..109220
                     /gene="ycf1"
     misc_feature    109199..127055
                     /note="small single copy (SSC)"
     CDS             complement(109205..111424)
                     /note="Geneious type: cds"
                     /gene="ndhF"
                     /codon_start=1
                     /transl_table=11
                     /product="NADH dehydrogenase subunit 5"
                     /protein_id="QGX06671.1"
     gene            complement(109205..111424)
                     /gene="ndhF"
     CDS             112476..112649
                     /note="Geneious type: cds"
                     /gene="rpl32"
                     /codon_start=1
                     /transl_table=11
                     /product="ribosomal protein L32"
                     /protein_id="QGX06734.1"
     gene            112476..112649
                     /gene="rpl32"
     tRNA            113246..113325
                     /note="Geneious type: trna"
                     /gene="trnL-UAG"
                     /product="tRNA-Leu"
     gene            113246..113325
                     /gene="trnL-UAG"
     CDS             113426..114394
                     /note="Geneious type: cds"
                     /gene="ccsA"
                     /codon_start=1
                     /transl_table=11
                     /product="cytochrome c biogenesis protein"
                     /protein_id="QGX06697.1"
     gene            113426..114394
                     /gene="ccsA"
     CDS             complement(114647..116149)
                     /gene="ndhD"
                     /exception="RNA editing"
                     /note="start codon formed by RNA editing"
                     /codon_start=1
                     /transl_table=11
                     /product="NADH dehydrogenase subunit 4"
                     /protein_id="QGX06681.1"
                     /translation="MNFFPWLTIIVVLPIFAGFSIFFLPHRGNKVIRWYTISICLVEL
                     LLTTYVFCYHFQLDDPLIQLEQD"
     gene            complement(114647..116149)
                     /gene="ndhD"
     CDS             complement(116284..116529)
                     /note="Geneious type: cds"
                     /gene="psaC"
                     /note="9 kDa protein"
                     /codon_start=1
                     /transl_table=11
                     /product="photosystem I subunit VII"
                     /protein_id="QGX06726.1"
     gene            complement(116284..116529)
                     /gene="psaC"
     CDS             complement(116794..117099)
                     /note="Geneious type: cds"
                     /gene="ndhE"
                     /gene_synonym="ndh4L"
                     /codon_start=1
                     /transl_table=11
                     /product="NADH dehydrogenase subunit 4L"
                     /protein_id="QGX06719.1"
     gene            complement(116794..117099)
                     /gene="ndhE"
                     /gene_synonym="ndh4L"
     CDS             complement(117331..117861)
                     /note="Geneious type: cds"
                     /gene="ndhG"
                     /codon_start=1
                     /transl_table=11
                     /product="NADH dehydrogenase subunit 6"
                     /protein_id="QGX06707.1"
     gene            complement(117331..117861)
                     /gene="ndhG"
     CDS             complement(118195..118737)
                     /note="Geneious type: cds"
                     /gene="ndhI"
                     /gene_synonym="frxB"
                     /codon_start=1
                     /transl_table=11
                     /product="NADH dehydrogenase subunit I"
                     /protein_id="QGX06706.1"
     gene            complement(118195..118737)
                     /gene="ndhI"
                     /gene_synonym="frxB"
     CDS             join(complement(120276..120828),
                     complement(118821..119356))
                     /note="Geneious type: cds"
                     /gene="ndhA"
                     /codon_start=1
                     /transl_table=11
                     /product="NADH dehydrogenase subunit 1"
                     /protein_id="QGX06675.1"
     gene            complement(118821..120828)
                     /gene="ndhA"
     CDS             complement(120830..122011)
                     /note="Geneious type: cds"
                     /gene="ndhH"
                     /codon_start=1
                     /transl_table=11
                     /product="NADH dehydrogenase subunit 7"
                     /protein_id="QGX06692.1"
     gene            complement(120830..122011)
                     /gene="ndhH"
     CDS             complement(122270..122389)
                     /note="Geneious type: cds"
                     /gene="rps15"
                     /codon_start=1
                     /transl_table=11
                     /product="ribosomal protein S15"
                     /protein_id="QGX06748.1"
     gene            complement(122270..122389)
                     /gene="rps15"
     CDS             complement(122768..128116)
                     /note="Geneious type: cds"
                     /gene="ycf1"
                     /codon_start=1
                     /transl_table=11
                     /product="hypothetical chloroplast RF1"
                     /protein_id="QGX06666.1"
     gene            complement(122768..128116)
                     /gene="ycf1"
     repeat_region   127056..152887
                     /note="inverted repeat A (IRA)"
                     /rpt_type="inverted"
     tRNA            128457..128528
                     /note="Geneious type: trna"
                     /gene="trnN-GUU"
                     /product="tRNA-Asn"
     gene            128457..128528
                     /gene="trnN-GUU"
     tRNA            complement(129134..129207)
                     /note="Geneious type: trna"
                     /gene="trnR-ACG"
                     /product="tRNA-Arg"
     gene            complement(129134..129207)
                     /gene="trnR-ACG"
     rRNA            complement(129446..129566)
                     /note="Geneious type: rrna"
                     /gene="rrn5"
                     /product="5S ribosomal RNA"
     gene            complement(129446..129566)
                     /gene="rrn5"
     rRNA            complement(129837..129939)
                     /note="Geneious type: rrna"
                     /gene="rrn4.5"
                     /product="4.5S ribosomal RNA"
     gene            complement(129837..129939)
                     /gene="rrn4.5"
     rRNA            complement(130038..132837)
                     /note="Geneious type: rrna"
                     /gene="rrn23"
                     /product="23S ribosomal RNA"
     gene            complement(130038..132837)
                     /gene="rrn23"
     tRNA            join(complement(133825..133862),
                     complement(132990..133024))
                     /gene="trnA-UGC"
                     /product="tRNA-Ala"
     gene            complement(132990..133862)
                     /gene="trnA-UGC"
     tRNA            order(complement(134668..134704),
                     complement(133927..133961))
                     /gene="trnI-GAU"
                     /product="tRNA-Ile"
     gene            complement(133927..134704)
                     /gene="trnI-GAU"
     rRNA            complement(135000..136490)
                     /note="Geneious type: rrna"
                     /gene="rrn16"
                     /product="16S ribosomal RNA"
     gene            complement(135000..136490)
                     /gene="rrn16"
     tRNA            complement(136718..136789)
                     /note="Geneious type: trna"
                     /gene="trnV-GAC"
                     /product="tRNA-Val"
     gene            complement(136718..136789)
                     /gene="trnV-GAC"
     CDS             139129..139596
                     /note="Geneious type: cds"
                     /gene="rps7"
                     /codon_start=1
                     /transl_table=11
                     /product="ribosomal protein S7"
                     /protein_id="QGX06710.1; QGX06711.1"
     gene            139129..139596
                     /gene="rps7"
     CDS             join(139919..140695,141396..142151)
                     /note="Geneious type: cds"
                     /gene="ndhB"
                     /gene_synonym="ndh2"
                     /codon_start=1
                     /transl_table=11
                     /product="NADH dehydrogenase subunit 2"
                     /protein_id="QGX06672.1; QGX06673.1"
     gene            139919..142151
                     /gene="ndhB"
                     /gene_synonym="ndh2"
     tRNA            142713..142793
                     /note="Geneious type: trna"
                     /gene="trnL-CAA"
                     /product="tRNA-Leu"
     gene            142713..142793
                     /gene="trnL-CAA"
     CDS             complement(143429..143614)
                     /note="Geneious type: cds"
                     /gene="ycf15"
                     /codon_start=1
                     /transl_table=11
                     /product="hypothetical chloroplast RF15"
                     /protein_id="QGX06729.1; QGX06730.1"
     gene            complement(143429..143614)
                     /gene="ycf15"
     CDS             complement(143784..150623)
                     /note="Geneious type: cds"
                     /gene="ycf2"
                     /codon_start=1
                     /transl_table=11
                     /product="Ycf2; hypothetical chloroplast RF2"
                     /protein_id="QGX06664.1; QGX06665.1"
                     /note="hypothetical protein RF2"
     gene            complement(143784..150623)
                     /gene="ycf2"
     tRNA            150707..150780
                     /note="Geneious type: trna"
                     /gene="trnI-CAU"
                     /product="tRNA-Ile"
     gene            150707..150780
                     /gene="trnI-CAU"
     CDS             150946..151224
                     /note="Geneious type: cds"
                     /gene="rpl23"
                     /codon_start=1
                     /transl_table=11
                     /product="ribosomal protein L23"
                     /protein_id="QGX06722.1; QGX06723.1"
     gene            150946..151224
                     /gene="rpl23"
     CDS             join(151245..151635,152300..152733)
                     /gene="rpl2"
                     /exception="RNA editing"
                     /note="start codon formed by RNA editing"
                     /codon_start=1
                     /transl_table=11
                     /product="ribosomal protein L2"
                     /protein_id="QGX06683.1; QGX06684.1"
                     /translation="MAIHLYKTSTPSTRNGAVDSQVKSNSRNNLISGQRHCGKGRNAR
                     GIITARHRGGGHKRLYRKIDFRR"
     gene            151245..152733
                     /gene="rpl2"
ORIGIN      
        1 gcttagctag ctctctataa tttaatagag attctgggcg aacgacggga attgaacccg
       61 cgcgtggtgg attcacaatc cactgccttg atccacttgg ctacatccgc cccctaatat
      121 tttaatttta tactgctcaa ggttataaat ttgagtagtt atttattaac tttaataata
      181 cttagataag tatgttgtac acaaaaagta aatcctttca ataaaataaa aggtacactt
      241 ttttatggaa aaaacaatac taaaatgaaa tgaaggagca ataccgaccc tcttattcta
      301 tcatctatca agagggtcgg tattgctcct tcaacttcaa cgcttcatat acactaagac
      361 ggaagtctta tccatttatg gatggagctt cgatagaagc taggtctaga gggaagttgt
      421 gagcattacg ttcatgcata acttccatac caaggttagc acggttgata atatcagccc
      481 aagtgttaat tacacgacct tgactgtcaa ctacggattg gttaaaattg aaaccattta
      541 agttaaaagc catggtgcta atacctaaag cagtgaacca aatacctact actggccaag
      601 cagccaggaa gaaatgtaaa gaacgagaat tgttgaaact agcatattgg aagatcaatc
      661 ggccaaaata accatgagcg gctacaatat tataagtttc ttcctcttga ccgaatctgt
      721 aaccttcatt agcagattca ttttctgtgg tttccctgat caaactagaa gttaccaagg
      781 aaccatgcat agcactaaat agggaaccgc cgaatacacc agctacgcct aacatgtgaa
      841 atgggtgcat aaggatgttg tgctcagcct gaaatacaat catgaagttg aaagtcccag
      901 agattcctag aggcatacca tcagaaaagc ttccttgacc aattgggtag atcaagaaaa
      961 ctgcggtagc agctgcaaca ggagctgaat atgcgacagc aatccaaggg cgcataccca
     1021 gacggaaact aagttcccac tcacgaccca tgtaacaagc tacaccaagt aagaagtgta
     1081 gaacaattag ctcataagga ccaccattgt ataaccattc atcaacagaa gccgcctccc
     1141 agatcgggta aaaatgcaac ccgatagctg cagaagtagg aataatggca ccagagatga
     1201 tattgtttcc ataaagtaga gacccagaaa caggttcacg aataccatca atatctactg
     1261 gaggagcagc aatgaaggcg ataataaata cagaagttgc agtcaataag gtagggatca
     1321 tcaaaacacc aaaccaccca atataaaggc ggttttctgt gctggttatc cagttacaga
     1381 agcgacccca taggctttca ctttcgcgtc tctctaaaat tgcagtcatg gtaaaatctt
     1441 ggtttattca attatcaggg actcccaagc acacaaacta tctataattg ataattgaag
     1501 gcttgttatc taacagtata acatgactta tatgcccatg tcaaccaata taagatttat
     1561 atctagatgg ataaactcat tataatgatt ggtgaatgaa taaactaaag tgaaaaaaag
     1621 ggagatccat ttcattgcta ttttccatct gatattttgg gttgcccggg actcgaaccc
     1681 ggaactagtc ggatggagta gagaattccc ttgttgaaat aggagaaaaa tccctcccca
     1741 aaccgtgctt gcatttttaa ttgcacacgg ctttccttat gtatacatct aagactcagt
     1801 tccctagaca ggattctaag aaagttaaat actaattaag ttgattcaac tacaactgca
     1861 tatgcatttc agaattgaaa tgaatgaaaa aatttttttg tctttttggg atcagttcga
     1921 tttaaacgat ctcctaacca attatgaatg attggctagg tcattgacac gaaaaatatc
     1981 taaataccaa atcttttctc tatagaactt ccgggaagaa gaagctcttc ggaagatcaa
     2041 agggagaact tgttcttcct ccgtaaagaa ttcttccaac aattccgaac ctaatctttt
     2101 caaaaaagca cgtacagtac ttttgtgttt acgagccaaa gttctagcgc acgaaaatcg
     2161 aagtatatac tttatttgat acaaactctt ttttttcgaa gctccactgt aataatgaga
     2221 aagctttctg catatacgcc caaatctatc gagaatatca gaatctgata aatcggccca
     2281 agtcggctta ctaatgggat gccctgaaac gttacaaaat ttcgttttag ccaacgatcc
     2341 aaccaaagaa ataattggga ctatggtatc aaacttctta atacaaatat ccattataaa
     2401 tgtactttct atcatttgac tccttaccac cgaggggtta agtcgtacac ttgcaagata
     2461 gctcaaaagc tcgaaggaat gagaatgatt ggataattta tttagcttaa ttctatccgg
     2521 ttgagcccac aaggaaaaat gacattgcca taaatttaca agattacatt tccatttatt
     2581 catcaaaaga ggacttccct ttgaagccag aattgaattt ccttgatatc tgacataatg
     2641 cataaaagga tccttgaaca accataggaa ggtctgaaaa tcattactaa acactactac
     2701 aggatgctcc atttttccat agaaatttat tcgctcaaga aggattccaa aagatgttga
     2761 tcgtaaacga aaagattgtt tacggagaaa aactaatatg gattcacatt catatacatg
     2821 agaattatat aggaagaaga aaaagcgttg attctccttt gaaaaaaggg aaattgcttt
     2881 attttgagta ataagactat agcaattacg atactcatgg agaaagaatc gcaataaatg
     2941 caaagaggga acatcttgta tccaagagcg taggatttga accaagattt ccagatggac
     3001 agggtggggt attagtatat ctgacacatg agttaaatgt gataatttat cctctaaaaa
     3061 aggaaatatt gaatgaatgg atcgtaaatt atgagatttt tttatatcct ttccttctag
     3121 aaaagatact aatcgtagtg aaaatggaat ttctactatg actgcaagcc cctcggatat
     3181 catttgataa taaacatttg ggttgtgcgc aacaaattga ttttgtttag aaacatttgt
     3241 cgaaattatc aaattaaaat ttttctgttg atacatttga gtaattaaac gtttcacaag
     3301 cagtgaacta gatttattat cataacctac atttttcaca gattcataaa gaattgatcc
     3361 atttaaacca tgatcatgag caagtgcata aatatactcc tgaaagagta gtggatataa
     3421 gaagtcttgt tggcgagatc tatctatttt aaaatatgct tctaattcct tcattttaaa
     3481 ttcgatttga aacaaaggca aaggatttct ttggttcaca aatgatacat agtgcgatac
     3541 agtcaaaaca aggtatatag taataaaaaa ctagatacct cggagacaga taggctaatc
     3601 aacggatcct acctttttta atccaatcgg taatggttag aaatccttta tttttgcaac
     3661 ccgatcgctc ttttgatttt ggaaaaaatg aatctttatc aatatacccc ttcttctaca
     3721 cattcgtctc ccctccatac taaaatgaag atatagtgaa tagttaggat tcataaaaaa
     3781 aatggataat ccacttatag gagaaccttt tcccgcgtta ggcactaata tatttttaac
     3841 ttataattag atcgggtaat cattcaaatt aagaacataa gcccgttgct ttttatttcc
     3901 ctataattgg agccgtaggg ctctatccat ttattcactc gacccatccg tgaatttctt
     3961 ttgtcacgct ccaagaattc aaacaagatt ttgtaccgat ctggtaagga cgaaaaattc
     4021 tcagagtttt gcattgatac gacatgctat tttttccatt cattcccttt caggatcagt
     4081 cgtggtctta caaactttac caatggtatg gacgaatccg ttgcttcatc caaatgtgta
     4141 aaagaatcta gccgcactta aaagccgagt actctaccgt tgagttagca acccaaataa
     4201 tgtaattatg ttgtgtagat acgatcgaaa taaaaaaaga aatagattag attgaacggc
     4261 ccggccccat caaaggatta aactagcaac aaatctacaa aagcttttta gtatcgattc
     4321 tgaatagaaa aatgaacaaa tcatatgaaa atagaagaaa ttcccagata aagagaaatt
     4381 atcctttatt tttctatttt ttcataacat aaaaagggtc ctcttgtgtt acagcaaatc
     4441 taacgagcac ttttttatga agtaaaaaac aaaacttatg ggacgtggat aaatagatct
     4501 atttatccac gatccaatta tatttgttca atacactatt gtcaatatga acgttgaaaa
     4561 aaactcgaat ataacgaaag ggacaataag caaacttaac ccccttttct tggtgtcatc
     4621 ctaacaaaaa ccatatcaag aaaaaatatt tcattatttc gataatcgat aatatgggat
     4681 tatatgaaag caatcgaata gtaaattagt ataaaaagaa caataaaaag agtgaaacaa
     4741 gaataaattc cgggaagttc acattatgga acccccactt tatttttctt tattcattat
     4801 tgctcgtttg attaacggaa agttccttaa acacctctgc cttctttgaa atatcatgaa
     4861 cagttcctgt gggttgagcg cctttttcaa ggaaatagag aatagcggga acgtttgaat
     4921 aagtttgatt ctttatcgga tcgtaaaaac ccactttccg aagatctctt ccttctcttc
     4981 gggatcgaac atcaattgca acgattcgat agatagctca ttgggataga tgtagatgaa
     5041 caacgccccc cctagaaacg tataggaggt tttctcctcg tacggctcga gaaagaatga
     5101 tttgaattta tgtatatagt tccaaataga ttgataaaat catcaaatcc attagacttt
     5161 ttttcttctt tttcttcctt cccgcagaaa agaaaaaacc attcgtactc ataactcaag
     5221 ttgtataatt atcaaagagc tcaaaggaaa atccttaagc ttaggcattt tatttattga
     5281 gctgtcttta acccccttgc tttgtcttgt ttagagttct tttttttatt cctcgccctg
     5341 accgaaccta ttgttgagac aacagaaaat ggtgtttgct tgttccggga tcctttatcg
     5401 ttgctttgaa tcattgggtt tagacattac ttcggtgatc tttaatctat caaaagggca
     5461 gcaacatacc ttttgctatt tctttctatc gaagaatcag atgaaggatt gattccagtg
     5521 cgatacactt ttgttttgat caaaatagtt ttttggcaat tctaaattcc aagaaaataa
     5581 attaaaattt attttttaaa aaaacgtttg ctcgaattgg atcctttcga tttctatatt
     5641 gaagatatac ttacgaagtt gttccgactt attgattgac actaacccta gacccttgct
     5701 cctgagaaat gaatcaatac tttctgctcg agctccatta tgtactattt acaacccaac
     5761 aaaaaaggga ttgttctagt ggaacagaac aaactatgtc gagccaagag caccttcatt
     5821 cctctataaa atggtggatg taagaatcca caaccgatca tgtccttcaa gtcgcacgtt
     5881 gctttctacc acatcgtttt aaacgaagtt ttaccataac tttcctctag tttggagccg
     5941 gtatggaatt gattcaatat ggaatcatga atagtcattg gttcaatcgg tacataataa
     6001 tctatacttt ctttttctat atgaaagagt ccttttttct ggagaagtct cccaaaggat
     6061 tcaatttaat taaccctatc ttttattcta tgaacaaaag aatttataaa gaacatgaag
     6121 aaaaaacgct tttatgtaat ctgcatcttc aacagaacag attgttcaag acgataaatc
     6181 atgaaagatt caacctttct caaacaacta agctaaaaac acctaactaa aataaaggaa
     6241 aggtctttaa ttagatttat aatatcggaa caaaatgaat attaagtatt aaccaaagaa
     6301 acgagtccaa tgaactggaa aggccaaaaa taaataagtt catagaataa aaatgaacaa
     6361 atctcacatc tcttcgagta ccaaagattg ataaaacata attaaaagca tttcggtttt
     6421 taaattttct atttcaatat aattttgatt atttgatcgc gaaatctatt aaaggatttc
     6481 gcaatcatat catagccagt agttaaaaaa gtttatttaa tagatatctc atttctgact
     6541 catagatttt gaattcatca ttatctcggt gatggaatga gaattcaatt agtcccaaga
     6601 gccccttctt gtttagtttt gacttccaga tccacagaga attctaataa ctggactccc
     6661 ctgttttgtt tactttagat ataggggagt aaggtagagt atttttcgta ttttcacttt
     6721 gaatgcgtta tttaaaattc aaatggatat agaccataaa gtctttctaa gcaactagga
     6781 gtatcgacgg aacaggcaga cgcggaagag cccatctaat ttttgaattc aactattgag
     6841 ctatttccta gccaggtagg ataggaaata gatttagctc tattctatcg gcatgtcatt
     6901 tgccctgagt tgttttgcga gaaaaaagga aagatatgat tcagaaaaga atcagtagaa
     6961 ctcagaaaag aaaaagggat taaattatat tcaacattac actttgaacc taattggact
     7021 gctctgggac ggaaggattc gaacctccga gtcgcgggac caaaacccgt tgccttaccg
     7081 cttggccacg ccccatttat atttgacacc aataaacact aatatccgta ttgtttattc
     7141 gtcaattctc acccaaatat atatggaata gagtagattg ttgctaggat ttaatgcata
     7201 taattgtaga atttcactta atttattgat cattacatag aattaaatta agatattgta
     7261 tgaaagtatg actccttctg ttctcggttg agaattgaag gatttgtgat tgagcaagta
     7321 aaaaaaagga ataattttgg tctaccttac tttcttcgtt tttttcctta atatcaataa
     7381 ctcaatcaaa atacaattat ctccaagaag gaaatgtttg ttatgcttaa tatctttagt
     7441 ttgatctgta tctgtcttaa ttctgccctt cattcgagta gttttttctt cgccaaattg
     7501 cccgaggctt atgctttttt caatccaatt gtagatgtta tgccagtaat acctgtgctc
     7561 tttcttctct tagcccttgt ttggcaagct gctgtaagtt ttcgatgata tttttttact
     7621 actgtcctac aaacatgcat gattttttga taaaaaaata ttctaacaat taataagatc
     7681 agctaagtct tacattctga accctcgatc caaacatttt gattcttgga taatcgcgat
     7741 aaatctggat cacctcccca acttgacctt ctacttcaag ggccctatta aatttagggt
     7801 ccccacaata atagaattgg gtcataaaaa atcgtttcca taccgaaaga atcttattac
     7861 aaaataattt ctgaaaatta ctttcttttc gaaaaactac ttcgtttctt ggtgtaaaaa
     7921 gaggatatgt ggtataaaaa aggatagtct attccctttt tttacaaaaa tgatcttgga
     7981 gattgtgtaa tgcttactct caaactcttc gtttacacag tagtgatatt ctttgtttct
     8041 ctttttatct tcggattcct atctaatgat ccaggacgta atcctggacg tgaggaataa
     8101 aaaagaagaa aaagcttttt tattgcttgt tgatttatta attttcttat ggttttttta
     8161 ttccagacat ttaactatga taaaataaga taaaatgaaa gggtctcgat ctttttttga
     8221 atgcaaaaaa agatcaagtc atcggaggaa acggaaagag agggattcga accctcggta
     8281 caaataaatc gtacagcgga ttagcaatcc gccgctttag tccactcagc catctctcca
     8341 aatggaaaaa attactatgt tacgcctgaa gccaaaaagt ctttatttct tctttcactt
     8401 tattctatag atagataaga tagatacaaa ttggattagc aatccaactc gaatttcatt
     8461 tcgataatgg gtatatcttc catagaaaga aaaaagaatc tcccccctta tttgactcct
     8521 tttattcccc ggcctggtca gtacctagcc gggccatttc ttgctttatt ccaacgcaat
     8581 gaatgataga tcaactcatt tctctgattt gaaaacaaaa agacttgtta ttgaaacaac
     8641 aacgacagga acacggaaga ctatttccaa tcttatggta taggatagaa gtgtctttgc
     8701 ctttttattt tgaaaaagaa ggacttatcc tatttcttac ttaatattat atataatata
     8761 actataattt cgttatttct tcaagggcag tctttatttg aacacttgag ttgagcccat
     8821 aaaaaagact ctgggttttt atactagatc cagttgattg gctcgaattc ctaaaagtta
     8881 ccagcggaat atgaataaaa aaatcgggtt tcgggttaaa gggtatcttc aaaaaatgaa
     8941 agagtcaaac tttccctctt ttttgagaaa tttttttatt tgcttgtaaa ggacgggaag
     9001 gttgaaaaaa cggagctacg gattcttaca caattttttc ttacttcagt ggctttttat
     9061 ctttaaagaa ttcgccaaca aaatcaaaga tataaccttt ttttaataag acttcttttc
     9121 ctacatcatc aagttctccc ggcaaaaacg tcaacgctcc aatttcataa ttctattctg
     9181 atcctatctt gattatgtag gattaccttg ttcgacaaag attccattca tatacaataa
     9241 tcaattgtag cgggtatagt ttagtggtaa aagtgtgatt cgttctatta atcccttaaa
     9301 tagttaaggg gtctttcggt taattcatat tccgatcaaa aactttattt cttaaaagga
     9361 ttttatcctt tacctctcaa tgacagattt gaggaagaat atacattccc gtgatttgta
     9421 tccaagggtc aattcaaaat tgaaaattgg attatggaat tgcgaagcat aattttttta
     9481 gttggatcaa aacttccaat tgaatgagta tgaataaagg gtccatggat gaagaaaaaa
     9541 gtgtagttca atcgtaacta gatcttcaat ttcttctttg tagaagggaa attgaagcga
     9601 aatagctatt aaatgatgac tttgttttac tagggccatc aacatattgt ttcagctcgg
     9661 tggaaacaca attcttttcc tcaggattcg cacagtagaa atagagaacg aaataactag
     9721 aagtatttgt tagaattacc cccttctaga aggatcatct ataaagcgag ttgttttgaa
     9781 tgcattcaga caaaaaagct aacataggtg ttatgggtcg aaattttttt ttacaactta
     9841 gatttgggaa tctatccatt ttccataaag gagccgaatg aaaccaaagt ttcatgttcg
     9901 gttttgaatt agagacgtca aaaaaaaagc tgaatcgacg tcgactataa cccctagcct
     9961 tccaagctaa cgatgcgggt tcgattcccg ctacccgctc cattttaatt ctgatacacg
    10021 cataattgat gtaaatatgc atatttcttc cctaaatttt ttcacaaaag agtctggttc
    10081 cttttttaca aacaggaaga tagtaaagga aaaatacaaa agatcaaata gggaatgaaa
    10141 ggcgtccatt gtctaatgga taggacagag gtcttctaaa cctttggtat aggttcaaat
    10201 cctattggac gcaatttatt tccatctatt tttttagatt tttatgtcaa aaaagagatt
    10261 ttgaattatt taaataagaa acgtttctca acaatttcct aagagtaatc aactgcttta
    10321 tgcttgttcc tgaagtagaa accgttccat ctgttcctta atagcttcct tcaaaaggac
    10381 ttctgcttcc tccggaaatt tcttggtaga agatatgatt tcttgcaatt gaggtttatt
    10441 cgtttttaag taagtacgta attgaacgag gaatttcttt acctgatcta tttctaatga
    10501 atcaagatac ccattcgttc cggtataaat agtcattacc tgttcttcca cggtgagagg
    10561 ggccgattgg gcttgtttga gcaattcacg taatcgttga cctcttgcca attgattttg
    10621 agttgcttta tcgagatcag aagcaaattg tgcaaaggct tctaactctg cgaattgagc
    10681 cagctccaat tttaatttgc cagctacttg tttcatggct ttaatttgcg ccgcagatcc
    10741 tactctggaa acagaaatcc ctacatttat agcaggtcgg attccggcat tgaatagatc
    10801 ggcggataag aatatttgtc catctgtaat ggaaattacg ttggtaggga tataagccga
    10861 aacatctcca gattgagtct ctactattgg taaagcagtc atacttcctt cacctaaaag
    10921 agtacttaat ttagcggctc tttccaaaag gcgtgaatgc aaataaaaaa catctcctgg
    10981 ataagcttcg cggcctgggg gtctccgtaa tagaagagac atttgacgat aagcttgtgc
    11041 ttgtttggag gggtcatcat aaatgattga agtatgtcgt tcacggtaca taaaatattc
    11101 agacagagcc gctcctgtat aaggggcgag gtattgtaat gtagcaggcg agtctgccat
    11161 ttcggctacc acaatagtat agtccattgc accccgttcc tggaaagtag tcactacctg
    11221 agctacagaa gatgcttttt gaccaatagc tacataaaca catactacat tttgcccttt
    11281 ttgattgaga acagtatctg tggctactgc tgttttaccg gtctgcctgt ccccaataat
    11341 taattctcgc tgaccgcgcc ctacagggat catcgaatca atagcaataa gtcccgtttg
    11401 aagaggctca tatacagaac gtcttgaaat aatacctgga gcgggagatt caattaaccg
    11461 agattcagaa gctgaaattt cacccctacc atcaataggt ttagccagag catttacaac
    11521 acgacccaaa taagcttcgc tcacaggtat ctgagcaatt cttcccgttg cttttacaga
    11581 acttccctct tgtatcatta aaccgtcacc cattaataca acaccaacat tatttgattc
    11641 caaattaaga gcaatgccta ttgtaccttc ttcaaattct actaattccc ctgccattac
    11701 ttcatcaaga ccatgaatac gagctatacc gtcgcctact tgaagtacgg tgccggtatt
    11761 tacaaccttt acttctctat tatattgctc aatacgttca cggataatat tactaatttc
    11821 gtcggctcta atggttgcca tgagtctttc ttaattcttt tttagaagca aaggaaaaaa
    11881 ataatgcctg cagtacaaag gactaatcgg ttatttcttt catcgcccca aacatgccaa
    11941 tattagcatt gatggtgcgt aaatgtaact cgctgttcaa acaactattc agagttccta
    12001 gagctccttg taaggcttgt tggaaaactc gttgtcggac ttgattaatc gctttttgtt
    12061 gttcaaactg aatggtttcg tttttgtaat tttctaattg taccaaattc ttataagtta
    12121 aattaatcaa atttaatttt tctcgttcta tctcagaata tccatttact cgaaactgat
    12181 cggcttccat ttccactttt cgtaagcggg ccctggcttt ttccagctgt tcaatggccc
    12241 ctccacgtaa ttcttctgaa tttcgaatag tactcaagat cctctgtttt cgattatcta
    12301 ataaatcact taatgaaagt agattatctt cccattcatt tcaaaacttc cacgatctct
    12361 tcccgaacca aacatgaatc tttcgattca tttggctctc atgctcagtt acttatactt
    12421 atggggcatt ccattttttt tatgtaatga gcctatcctc tcttttctgt tcgtatttca
    12481 aaatatcaaa acggatcatt gatccacgac cataatattt tgaggactct tccgaccaga
    12541 caaaaatctg taattatcga caaagttgtt tctttttttc tgaaaatcca aaaaatcttc
    12601 ttactttaat acataggttg tcgattcggc attgaaaaaa ggaatccttc ctttttccag
    12661 taacaggttc aaatcgtttt atcgatatga gtgttctata tcgaataaat tgccaacttt
    12721 ttttgaaacc atttccatac taacatagtg gtagaaagag taccatgttg cgcctagact
    12781 tcaaacggtt tagctttaac catgttaata gttccacatt attggttgat agagaatcaa
    12841 agtgtattta cattaccaat gagtcgcgaa atgctatggt tcttacatat gatttcttaa
    12901 cttattcaga agtaattcgc gagatcgtgc acccttcatt tacctagttt agttctaaat
    12961 aaaaaagaaa gtgcagctgg ttagatccag cctattcttg aaataaacaa cccgcacaca
    13021 ctccctttcc aaaaaagatc aatacaccaa gtactacact tagatttatt ggatttgttg
    13081 ctaaaatatc ggtattaaac ccgaaactcc cggcggatgg ccagtgaccc aaagaaacga
    13141 aagaatcggt tacatttttc atatgatctc ctcttataga taggactaac aaaatcaaac
    13201 agagtttgta tcaattcgtc ccttttttat tgtttgatta ataatttccc ttgttttaca
    13261 tagattttat tattccattt tgaagttttt ttggtatttc aattgaggtt cccactaaga
    13321 aacacactta ttagaattag gtccagatct catgtcagtc gtgaaatacc tcatcttttg
    13381 caacgctttc taaaaaaaag tttagttgga ctaagaacgg gaaggaagaa agcgagtagg
    13441 tctgcgaatt cctcatcctc aaatcagtcc ttcccacgga tattgtctca atcaaaaagt
    13501 gattgtagga gtaaaatctt gatagaattc aatcaaaaaa gcgggtggga aatccagggc
    13561 aataaaattt agaaaaaact ttcacattct taggattaaa caaaaggatt cgcgaataaa
    13621 agcgctaatg ccacaactaa cccataaatt gttaaagctt ccataaaagc cagactcagc
    13681 aataaagtac ctcgtatttt accctccgcc tctggttgtc tcgcaatacc ttctacggct
    13741 tgtcccgcag cagtaccttg accaactccg ggtccaatag aagcaagccc tacggccaat
    13801 ccagcagcaa taacggaagc ggcagaaatc agtggattca tggtaagctc ctcgcaccaa
    13861 aataaataaa tggttaatga tacaatcaac caataaataa tgccttatga ttccattact
    13921 aagatatata tatccaattg aagtaattat attattgaat catcagaact acttcgattt
    13981 ctcgtttttg gttcccatcc atcgagtctt tatcaattat caatccatag gcccaagttc
    14041 ttccatttct tagttccaaa gcattctttc aattcttcgt tatttttatc ttccatatgc
    14101 tcttggtttc atgtgtttat tcattcgtca cagacgaaat ggaaggactt ctattggaat
    14161 cctcatccaa attcacagtg ggatcgtaaa ggaaataaga tcttaagatc tatggatagt
    14221 tcactagtca atatctaata tcacatatac atatgtttct tccatagtgt aaaccaacta
    14281 ttgaattctc gtcttatatg catccggatt ctagaaaaaa catacacaac aattggttta
    14341 tagccattac atatacctaa gtcgatcccc taacctattt tttatgaagc ccgtttgtca
    14401 cttcctcttt gccttttagt tatcattatc ccgtatgaat ccaaatgggc gggttggttg
    14461 gttcattatc attagcccga atcattacat atcaatacaa tatcaggatt tgggtgatgg
    14521 aattgcatgg aattaattag aattttggac aatcctttaa ttaaataaaa ttcaacagca
    14581 atcaattgtt ctataaaaca tcgttttttg tttaatcaca tatccaaact agatagcata
    14641 acaatttgga ttcaaattat gaaccataat attgtaattg aatgaacaaa tagaagtggg
    14701 ggtatgacat caatgggccg agaagcttag gaaaaagata ttttagatct ctttccttta
    14761 ttttcaattc cctaatatca atcagaaaag ctagttaatg atgaccctcc atggattcgc
    14821 ctatataagc cgcggctaaa gttgcaaaaa taagagcttg aataccactt gtaaataatc
    14881 caaggaacat gacaggtata ggaaccactg aaggtactaa agaaacaaga acaacaacta
    14941 ctaattcatc agccaatata ttcccgaaaa gccgaaaact tagtgataag ggttttgtga
    15001 aatcttctag gatgttaatt ggtaaaagta ttggagttgg ttgaatgtat ttaccgaaat
    15061 aacccaatcc ttttttggta agacccgcat agaaatatgc cacggacgtg agtaaagcta
    15121 aagcaacggt agtatttata tcattcgtag gtgcggctaa ctccccatga ggtaactgta
    15181 ttattttccg aggtaaaaga gcccctgacc agttagaaac aaaaataaat aggaacatag
    15241 ttccaataaa gggaacccaa ggaccatact cttctccaat ctgagttttg ctcaagtctc
    15301 gaatgaattc aaggacatat tcgaagaaat tctggccatt ggtcggaata gtttgtgggt
    15361 tccgaacagc tatagcagct gaacctaata agatagcaat tacgacccat gacgtaataa
    15421 ggacttgggc atggacttgg aaaccaccta tttgccaata gaaatgttgg cctacttcca
    15481 caccggatat atcgtatagc ccttttaatg tgttgacgga acatggtagc acattcatat
    15541 tgtcctctgg cagaaataga actaaaaaag gaattatttt gattccacta tctctttctc
    15601 aactcgtcta cttaaatcat atttttcgga tatcaagtaa tcacataata tcctcggctt
    15661 tttatctctt ttttggtatt cagaatatag taaccgattc aaaaaatcta tggagttctc
    15721 gaagtaattg acttatctta ttattaatca acgatttggg atatagctag aacggccctc
    15781 acaaatagcg aatactaatt tgttaaggat taatcggatt gaagctatag cgtcatcatt
    15841 ggccggaatc gaaatatctg caagatccgg gtcacaattt gtatctatta aacaaatcgt
    15901 tggaattccc aaagttacac attctcgaag agccgtatat tcttcttgct gatcaacgat
    15961 gattacaata tcaggtaacc ccgtcatata tttgatccca cccagatatg tttgcaagtg
    16021 atataattgt ctcttcaaca ttgctgcatc tcgtttcgga aggcggttga gtcttccctt
    16081 cttttgttcc gctctcaaat ccctgaactt atgaagtctc gtttctgtag tggaccaatt
    16141 cgttgacata ccaccgagcc attttttatt aacataatga caccgagccc ttattgcagc
    16201 tgatgctact gaatcaactg ctttattttt ggtaccgact attaagaatt gctttccctt
    16261 acttgctgca tcaaaaacta aatcacaagc ttctgataaa aagcgagcag ttctagtaag
    16321 atttgtaata tgaatacctt tacgctttgc agagatgtaa ggtgccattc taggattcca
    16381 tttcctagta ccatgaccaa aatgaactcc tgcttccatc atctcttcca aattaatgtt
    16441 ccaatatctt cttgtcattt ctctccacgc ttcctcattt ttttaagaga tgagataccc
    16501 taaatactaa ataaataatt gttccgatgg aaccttttac cggagattga ccgttgatac
    16561 acgggccaag ccataaattc ctttctattc actattatct ttagaccaga tagtttaaag
    16621 ttaagttaaa aggatgaatc cgctcttagg aatcattaaa tcccgtaaat aattgttctg
    16681 atggatcgta gatattcttt gggatgtaag aatcaaataa ttctttgtgt tgaaacaaaa
    16741 tatccctaaa cccccctcga aataggttat tcttttttat ttcaaaaggg atattgctgt
    16801 gttgccttga atgatacact aatcctttga atccggtacc aacaggtatc atccccccca
    16861 gaacaacgtt ctctttcaga cctttcaacc aatcgatacg acctcgtaga gcggcttttg
    16921 ctaaaactcg agcagtttct tgaaaactcg cctcggatat gaaactttga gtattcagag
    16981 acgctctcgt tattcccaat aagacggctc tataacagat cgcttcttcc aaagcgcgtc
    17041 ccgttcgttc cgctcgcaac aatccaataa gttctccggg tgaaaaaaca ttagacattc
    17101 catcttccga aaccaagact tttgatgtta tttggcgcac aataatttct atatgcctat
    17161 tgtggatttg caccccctgg gatcgataaa ctttttgaat cttattaacc aaagagatac
    17221 gactttgtgc tatggttaac tctgcgccaa tcaaaaatcc ccaaggaatc ccaagaattc
    17281 ttgttatacg ttcgttccaa ccttcaaccc ttttttctag gttcattgat attgaatcaa
    17341 gcgagcgcac ctctaaaacc tgttccactt ttggaagacc ctgcgttata tcaccagatc
    17401 tcgatttttc atatataaat gtaactaatg tatctccttc agaaagggtt tcaccataat
    17461 gtccatggac ggttgctcct ggcgtagcca agtagggttt ggccgatctt attactaaag
    17521 agccaacacg aataattaga acctgacccg ctttgagggg tggtccatat ttggatatac
    17581 atacattttc acaaataaac tgtccaaggt taattattgt cgctctctct tcacaataat
    17641 cgtactggag aaaaaaccaa ttcaaattta atggattcaa aatgatgtga cttcctagat
    17701 tgggattata aattctccca gtttcgtcca ttaaataata ttttagtcct tggaaagtct
    17761 gttttaaatt gtcaagtagc aaatattttt ttaccaagat ctgattatga gttattaaat
    17821 gataagaagc aaaattcaaa aatttagtcg caatccctaa aggacccaat gaatttcgaa
    17881 ttgaaattag gggatccctt tttattgatt cttttgtcac actgtcatta tatttaacac
    17941 cgttgaatgg acccattcga gaacaattag atgatgacaa aatgatcaaa ggttgggatt
    18001 ccttatttcg atttaccaac gcacgaatag ttccttgatg ttgggtaaat gcttgttgaa
    18061 tccttgcctt ggaataaaac gaaaacggat tgaggttggc gcgatctgat ccattatccg
    18121 ggatccatat taatcctgac cccccccgat catttctttt tctggtatac gaaatagggg
    18181 acttcactaa gtccattctt atgaaatagc gaatcagatt gtttaccctt acttcaacaa
    18241 aagaagcatg aacctcctct atagacgaac cttttttatc gtagttccaa ttcaatacta
    18301 aacaagttcg aactaattga atacttgtgt gataaatccc tcgaattggt tttccgtttc
    18361 cataaaggat ataattgaca actcgaagtt gcacattatc cctttcctgc aacaggtcgt
    18421 gggggaaaag ggttgctaaa tttatcccgt ccgctatttc atatgtgact acgggtcgaa
    18481 ccaaaacaaa aaactttttc tttataggtg tgatccgttg gacatagatc caatttttcg
    18541 gtttttttga ctcctcggct tttttctttc cttttcccgg tggtattaag atgccgctat
    18601 gacaggatat cttatctgtc tctccaggaa aatggatatc tccagaaaag attttaagtt
    18661 caatcctttt tttttttctc tccactcgga ctaatccccc tacatggctt cttatattta
    18721 aggtgattcg tgtatcgatt ccaataatac tattattccg taccattatg gaagacgatc
    18781 cggataagat atgcacttcc tcaggaatga aaaaaaagcg atctactttc ttttggtatt
    18841 tttgcctaaa ttcttttgct cttcgatact caataaaatc ctctttcttt acaatagacg
    18901 gtatttctag agtctcatat ttagtaattc ccgaactgtt tcttctgtat cggggatcat
    18961 cgaaataagc aagaatacta tttctacgta aaataccatt tatgggtatt tcaatcgaga
    19021 tacctgaacg gggtattcgt tctttatctc gttctttatt agattgaaat ggaatgatta
    19081 atctatttct tcgcctcttt gccaataaat cagaattctc gtggagaatg ggaggatata
    19141 tgaaattaca atgaccgttg catatgattc gatcaggccc taaataatca aaaaaacccc
    19201 gcccacttgt accagaagac tccgaattaa aaaatttctg tttcacttga ttattagtca
    19261 ctgagaggct aggcatatat cttcgttcag caaaaagaga atgaacattc gtttgatctt
    19321 gatccttgcc gagtgaaaaa ggaactatac tggatctgca caaccccccc gacaatatcc
    19381 acaaatgact tgtttttggt aaaagatgaa cattaccgta tgtatattcg ggtgcatgat
    19441 agacatcggt actccaatgc atttcccctt ctaagtcaga ataaatatgt tttcgaaccc
    19501 tctctttaaa attaaaggtg gatgttcccg cgcgaatctc ggcaattact tgttctgatt
    19561 ctacatattg atcgttttga actaaaagaa aactttttgg tggaatattc acattatgta
    19621 taatatcctg actctcaata gttacaaaca ggtctatata acatagaaaa gcaggatgtc
    19681 catgacgtgt acgtgtggga tgaaccaaat cttcattgaa tttgattttt ccgttagaag
    19741 gagctcgtac atgttccgca gtaccgcctg tgaagacccc accggtatga aaagttctta
    19801 atgttagctg ggtccccggt tccccaatag attgacccgc aataatacct actgcttctc
    19861 ccaattcgac cagatcacca tgagtggaac tccgaccata acataatcgg cagatccaag
    19921 atgtactcct gcaagtaaag ggggttcgaa tatatattgg ttgtgctcga aaagttatga
    19981 atcggttgac aagtacaata cctatatctt gatttcgaat ggcaatgcaa cgcgaaccca
    20041 tatatatatc gtctgctaat acacgaccaa ttaatgtttg gataaaaata cgttctgtca
    20101 tcataccatt tcgaggactc acagaaatac cgcggatggt gccacaatct gttctccgta
    20161 caacaatgtg ttgaactact tcaacaagtc tgcgcgtgag gtatccagca tctgaagttc
    20221 gtacagcagt atccacaacg cctttgcggg ctccataaca ggaaattata tattccgtta
    20281 aagagagccc ttcacgtaaa ttgctttgaa tgggtaaatc aatcatttgt ccttggggat
    20341 ccgacattaa tcctctcata cccactaatt gatgtacttg agatgcattt cccctagctc
    20401 ccgaaaaaga cattatatgg actggattta aagggtcagt catcctgaaa ttaggattca
    20461 tttcttgtcg caaatattca cttgtagcat accatatctc aatggattga cgtaattttt
    20521 ctaccgcgtg tacatttcca taatggtggt gtttttccaa aataaaactt tgttgttccg
    20581 catcttggac tagccatccc ttagaaggta ttgttaaaag atcatcaatt cctaatgaaa
    20641 tggatgtagc agtggcttga tggaaaccaa gagtctttac ttgatccagg atgtgcgatg
    20701 tatatgccat tccaaagtga tctattaatc tgctaataag tcgttttatg gcagttccat
    20761 ctatcgcttt attgtgaaag accagatcgg ccctttctgc cataagtacc tccatattcc
    20821 gctgagtagg attcgacaat aggtttgagt cagtgattcg aagacttcct ttcctcgatc
    20881 ttgcgtcgtg tagacattca ggaattatga tactagtgga atcggagaaa cccgaattcc
    20941 cgcgggtatc atataattac ttaacttagg taccatacga agaggcccga caaaaccctt
    21001 gtatggcttc ttcaatttct cgataaaacg aaatatggcc aacggtggtt cgaatgtata
    21061 tacaaagagt ttcctttttt acacttctta ctattaaata gtgtccataa atctcatgat
    21121 aggttccaaa agagtcatat tgaacttcga tgggaacttc tctcgatcca atgacgcgtt
    21181 gatctagtcg ccaccggagc cacaaaggac tatctaaatt tattcgtttc tgccgataag
    21241 ctccaagtgc atcataggaa ctacaaaaat agggttcttt ttcttttgta tatttatagt
    21301 tattatcgtc aattttttcg ttttgatagt ttaagtgatt acatggatta tacctatttg
    21361 cacaaatacc tcgacgattt ccaatcgtta atacatagag ccccataagc atatcttgag
    21421 ttggtatgga aatgggatcc ccaatagctg gagacaagag attcatatga gaaaacataa
    21481 gtaaacgagc ctctgcttga gcctccaaag ataaaggtac atgaacagcc atttgatccc
    21541 catcaaagtc tgcattgaac cccttacgaa ctaatggatg taaacaaata gcacgtcctt
    21601 ccactaaaat gggttggaat gcctgtatgc ctaatctgtg cagagtgggt gctctattca
    21661 gcaatacagg atgtccttgc ataacttctt gaagtatttc ccatacaata ggttctttct
    21721 ccctaatttt acttttagca actcctatgt ttgaagcaac ctgctgtctg attagaccac
    21781 gaattacaaa tgtctggaaa agctctattg ctatttcgcg aggtaatcca catcgatgta
    21841 atgaaagcga ggggcccacg acaattacgg aacgccccga ataatcgaca cgtttaccaa
    21901 gcaaagtctc acgaaatctt ccttctttgc cttcaattac atctgaaaaa gacttataaa
    21961 ctttattatg accatccctc attggttgtc cgcggatccc attatcaaga agtgtatcca
    22021 cggcctcttg cactaatttt tcctgacaca ttactgattc ccctggcgta gatctacttg
    22081 ttgttaatag gtcggtaaga gtattgttcc gatagataac tcttctatag agttcattaa
    22141 tatccgaact catcagttta cccccatcta tttgaatgat cggtctcaat tcggggggga
    22201 ggactggtag taggcacaaa accatccatt ctgcttccac atttgttcga ataaaatgct
    22261 tagctaattc catgcgtcta accaaaaaat cctttcttct tccaattttt ctatcttccc
    22321 attcattacc cgtgggccct tcttccccta attctttcca ttctaccaat gaacaatctg
    22381 taataagtcg caaatccaga tcggctaatt gttctctgat agcacttgct ccagtagaga
    22441 tttctcgatt tcgaaatgta tcgaagcctt gagtagtaaa aaaaagtggg atgctgtatt
    22501 tccaagattg gatttcatat tcgaatgaac ctcgtaatcg taagaaagta ggttttttag
    22561 ctacggtcct agcaaaagaa aaatttggat aggttcctta tagtatagga tttcccccct
    22621 taaaaatcgg acgcgagggt ttcctctcat ccggctcaag tagttacatc aaataagggg
    22681 ttctcattta aaattttttt atagaaaacc ccaatggtct actccttact caagttccca
    22741 atcaggacca accaacattt caatgaaatg aaatgtgaaa tttttgagta gtctacctcc
    22801 cttcgaatac cgaatccctt ttcttttaaa agaatacctc ggaactcata agggatttac
    22861 ttgtctatgt atcattccat tcgatctttt aggcccctac ttaacctcga cggttatgcc
    22921 atgatgccct taaagcctat acgcgatgaa taggcccttg taaccatgtc atatttgctt
    22981 actagaacag aatttctttc taaaagaaat ggaatggcta attccacgaa agaagtcttt
    23041 ttcacgaggt acaactagca attcctattt ttctgttacg gaatcaacca tagatcaatt
    23101 cccttttttg gagtattaaa tacacccata attctgagct tcatgttact cctaccacga
    23161 gacatgtcag agtcagggca tcccaatcgg agtgaatggg atgacagttt cttagtccca
    23221 atctgtaaaa taagaatttt gatcaaatca cacatcgcag tatactaggc cttctaattc
    23281 tttaagaggt ttatctaaaa gattcgcgat ataactagga agacgtttca agtaccacac
    23341 atgagttact gggcatgcca gtttgatgta tcccatttga tatcttcgta tccgagaatc
    23401 aacaaattcg actccgcatt gttcacaaaa tttagggtct tctttttcat ctccgattac
    23461 tcgatagttt ccacaagcac aaattccact ttttataggt ccaaaaattc tttcacaaaa
    23521 caatccatct ttttccggct tattggtttt gtaatgaaaa gtataaggtt ttgtcacctc
    23581 tccaacaacc tccccatttg gtagtatttt tttggcccaa gcgcttattt gttcaggaga
    23641 aactgatcca attcgaaggt gttgatgttt ataccggtcg atcatagaag aaaaattctg
    23701 attcattccg atcaagcttc cttcctatta atctggaagt tcttctcaga tacaaggaaa
    23761 tgattcaatt ccagagccaa agatcgtagt tctcgaacga gcaatcgaaa agattctgga
    23821 gcatcctcag gtttaggtat tgttcctcca acgatcgtag taccaagtac ttcctgacga
    23881 gctctaatat gatcagattt ataagtaagc atctcttgta aaatgtgagc aacgccaaac
    23941 ccctctagag cccaaacttc catttctccc acccgttgtc ctccttgctt agcccttccc
    24001 ctaaggggtt gttgtgtaac aagcgcataa tgtccgctgg aacgcccatg aattttatca
    24061 tcaacttgat gaattaattt taggatatag gactttccta ttataacagg ttgttcaaaa
    24121 ggatcccccg ttcttccatc aaatattctg ctttttcccg gatactcggg ttcaaatacc
    24181 cacggatttg ctgtttgctt actggcttca tataattcag aaaacacgag ttttctagaa
    24241 gcctcttgct catatctctc atcaaagggt gctattcgat aatgcctgtc tagcagatcc
    24301 cctgctaacc cgagcgagca ttcaaatatc tgccctacat tcattcgtga aggtactcct
    24361 aatggattga agaccatatc aacaggcgtt ccgtcttgta aataaggcat atcttgtcta
    24421 ggcaaaattt tggaaatgat acctttattc ccatgtcttc cagcaacttt atcccctact
    24481 ttgatttcac gtttctgtga aatatataca cgaatcattt ctggattata actggaaccc
    24541 ccttttttct ggatccatct cacatcaata actcgacctc tgctacctat aggtaatttt
    24601 agacaagttt cctttgcagt ggatacttga atgccaagta tagcccgtaa taatctatct
    24661 tccggagcat atgatgattc tttcgtcatc tgaggcgtta atttacctac taaaatatca
    24721 cctgtttcta cccaagaccc cagcatcaca attccgtttc tatctaaatt tcggagtaag
    24781 tgggcttcta aatggggtat ttcattagtg atcctttcag ggccttggct tgtcacatga
    24841 gtctgaattt catattttcg tatatgaaaa gaagtataaa catctccata tactagacgt
    24901 tcactaataa gtacggcatc ttcaaaattg tagccttccc atggcatata agctactaat
    24961 acgttttttc ccaaagcgag ttcgccacca actgtagcaa caccatctgc taaaatttgt
    25021 ccctttttaa tgcagttacc ccgctgaact tgggattttt gatgcataca agtatttttg
    25081 ttggaacgtt gatacataac caatggaatg cttagagtgt ctccattacc tgagaaaacg
    25141 atcttgtcag tatcggtaga aacgactttt ccctcgtgtt cagctatagc ggaaactcct
    25201 gaatctagag ctacttggcg ttccaaccca gttccaacaa tgcacttttc ggaccgagaa
    25261 agtggaactg cttggcgttg catattagaa ctcattaaag cccgattcgc gtcattatgt
    25321 tcgataaaag gaataaggga agcgccaata gaaaaatatt ggaagggaaa aatgcttcga
    25381 agatgaatct gttcccatgc aatagtcagg tattcttgac ggtatcgagc tggaacaacc
    25441 tgttcttcct gaatgccctg attcaacgcc aaagaatttc ctgccgacac catatagtat
    25501 tcatctctgc ttggcgataa ataaactacc cgtacccctt tgaatctctc atcaatttca
    25561 aaaaacggac tttctagaga cccccaatga ccaatcctag catgaatagc taaagatcca
    25621 ataagtccaa cgttgattcc ttcagacgtg tcaattgggc aaatacgtcc atagtgacta
    25681 ggatggatat ctcgtatccg aaaactagca gttcgacctg tcaatcctcc aggacctaaa
    25741 taacttaatt ttcgcccatg aactatttgt gtcaatggat tagttcgatc caaaacatga
    25801 gataaggggt gtagaccgaa aaatgattca taagtggttg ttaatggagt tgatgttacc
    25861 aaattatgag gagtcggtat taatttatgc ctaattgctc cacatatagt tcctcgaacc
    25921 acattttcta aacgaaccag agccaatcct aattggtctt gtaacagatc cgctacagag
    25981 cgaatacgtt tatttttcaa gtgattcata tcgtcaagtg tacccattcc aaatttcatt
    26041 ccgatcaaat gatccgcagc tgccaataca tctcgtggta acaaaaatgt attgttctgg
    26101 ggtatatcaa gattaagtct ccggttcata tttcgtcgac caatccttcc taattcacat
    26161 ctttgttgaa aaaatttttt ttgtaattcc ttacataagg actcagaaaa taccggatcc
    26221 ccgccgacac aagcaaactg ttgataaaat tccaaaatgg cattttcttt tgacccaatc
    26281 ttttttttct ccttatcgtt cgggaaagac aagaaaattt cagggtagca aacattatct
    26341 agaatttctc ttagattcga acccatagct gataatagaa ctagaataga tattttttgt
    26401 ttcctactca cacgagccca tatccttgct tttcgatcaa tctctaattc tgatcttcct
    26461 ccccaatcgg atattatggt ggcggtatag accgaaattc cgttatggtc caattctgaa
    26521 cggtaataaa taccggggct ttgcaatatt tgattgatta caattctgta tattccattt
    26581 actataaagg ttcccaggga attcattaga ggaatgtttc caataaatat ggtttgttct
    26641 tgtatatccc taccggtttt ccaaattaat cccgcaggta catataattc agaagaatat
    26701 gtcagtgatt catacacagc atctctttct tttatcaagg gttctaccaa ttgataagtt
    26761 tccacaaata attgaaattc aatttcttga tctatatctt caatttttgg aaatttataa
    26821 agttcttcca tcaagccctg atcaatgaac ctacaaaacc cctcaaattg tatctgacta
    26881 aacccaggta ttgtagacat tccctcattt ccatcccgga gcatcttaag cttcccattt
    26941 atagcaaaat cccattattg gctcattctt catcgaacca tatggatcga tctagcaatg
    27001 atggaatgta tattctgttt actgaatcac atgaaatttt acccaacttc ataccatata
    27061 tgtaatgtat caaatacgtg tgagcggagc aataaggaga attttctact caaattagaa
    27121 tttgcaagag tcttgtatag aatatcaaaa ggaatccaat ttctacctat tattatgata
    27181 ttacaatccg gttgggtacc cgaaaaagaa atgattcaag gtttgatccg ttctctatga
    27241 atgagagaaa gacagaaaaa tcaggaaaga gtttcttctt tttttttgag agacactttt
    27301 acctatagat atagcaatct atccatccgt atatttccta tctcagctct acttagggca
    27361 acacaggacg tgcttataat ttctatttta gattcaatga aaattgaagc acgataattc
    27421 cctatagaca tatatggcta agatacctga ttaggtatat ctttgtaaca atctctgttc
    27481 tggggtttac atatatatat aattgttgtt ataatgtaaa tttaattgaa aaaattgatt
    27541 attgaaaaga attgatactg ataagttgtg gatcaacttt attttggtgc cgttaaggaa
    27601 atgaaatttt cgttccaaga actcttcatg aattcaagtc aatagttaat ggttccaatt
    27661 tgccctgcat ttttcattct gtaactgaaa acccacattt gcttgtgaaa gataaaaaaa
    27721 tggaaagttt ttaggtgttg tttattttga gatttgagat accatacaat caatcgaagg
    27781 gaatcaactg ggctcaaaaa aaaggttttt taggtttagg aaagggataa tgatattcaa
    27841 gaaataaaaa gaagaaagcg ttccctctat tttatatccg tttggcggca tggccgagtg
    27901 gtcaggcggg ggactgcaaa tccttttacc ccagttcaaa tccgggtgcc gcctcatcta
    27961 caaaaaacga gaaatacttt atttttttgc tgctatatct agccggattt ttgctcagca
    28021 aaagcaagaa gcagaggaaa aagactagaa ctggtgatac ttgctttatt taaaaatttt
    28081 ggggattcta tactctcaat ccttgcgcct aggacccaag agaggatttt agtataggaa
    28141 ggtctgtcta gctatcaaga cttcctgagc cccttccttc cacaactcgg gtagtgtcta
    28201 ctgactgagt tttgggttag attggagata aaattgcctt ttttatatat tctagaggaa
    28261 accaaaagta aaaaaccttc ttttggagag atatgtagta ggtaatgatc taccttgatt
    28321 gtatatttta tgctttttgc ttatgtaagg gcaataaaag aaactaaaca ataggcctta
    28381 ctattcctac atcttccatt aaagaggatt tccttgataa tacaaagaaa gtccctgtgt
    28441 atcttgcttg tggttaatac ttccctattc taccaaaaat catataggaa cttgttgtgg
    28501 gtggattttt tggattgttt gatcaatagc gtttggtcat aatccctttt tgactctgca
    28561 ccatagattc cactattatt agtgatcaat aatggacgaa ttccttcata ttcatagaga
    28621 taggggacat aattcacatg gatatagtaa gtcttgcttg ggccgcttta atggtagtct
    28681 ttacattttc cctttcactt gtagtatggg gaagaagtgg actctaaaag cactactaat
    28741 tgagttgagt aatcaaactg tagccttttt ttcatatatc gttctgcgaa ggggttttaa
    28801 atattaaata aaaaatctcc atttcaatat tggattacag taatggacta tatgaaaaat
    28861 aacctttaaa tcaatcaaat caaataaaat agatgcaagg aagaactaga attggggtgt
    28921 tatttacatg atgtacatca catatatgaa atttatagat atgtacatat atgaagatac
    28981 aatatacata catattgtag attaatctag atgaagccta tacctcttta tacaatacaa
    29041 ctttagacaa gacaataata gaaagtatgg tagaaagaaa tcgatttctt tctaccatac
    29101 taccggatct catatactgc tgattctagt cccctcattt catttaagac gtggaattaa
    29161 aatccctttc atttcttcaa tcattgataa gaacaaagaa gtcaagcttc attcgaatca
    29221 attattttga cttacggttt ttacgtagat gataagtaaa aaagcagtag gaactagaat
    29281 gaacagcgca gtagcaataa atgcgagaat atttacttcc ataatcccat cgttttttac
    29341 ttcacaataa ctcgggatct aatcccatag agatgataaa tcttctcctc taaattcaat
    29401 aaaatgaatt acatcccaat gttatttgat attgaatcgg atcaatatca tgaataacaa
    29461 tatctgagct ttcagatcga ttcattgtcg agaattgaat agtataacta taggaggatc
    29521 ttttatccat aacgaatcca aaaagggatt cttgatacaa ccaaaaaaga atctcttttt
    29581 gtttttcatt cttttctata acctaccgtc ttccgtatac aaccatctga tgaggtatca
    29641 tcagacccgt cttccatttc aattggtcac aaacccaaac agtagaaatg aaatggaaaa
    29701 agtgaagttc gaaactaatt aagtttggta tgatctaaat ttcttggaag acaaagaggc
    29761 gtgataaaga tggattcggg tctaaaagat ctcatttttt tagaaatgta cttttttgga
    29821 gtttgctctt tctttgatct cttttttatt aaaagcttct ttccttggat tgagaccgga
    29881 acatatatca tatccgaaat tcagtatgca agtgagatag atagattggt ttcaattagg
    29941 aattgaggtt ataaaaaatc ggagctagaa aaaaggagga ggttttaata gaatctgaaa
    30001 gggattctgg cacgccaact atgttaaggt caagttattt ttatatcgca caacgaagga
    30061 atcctatttg tatgtatgct ctcgggaagc gggtgggtct tatatttaat tccatggatc
    30121 agaaccaata gaaaaagtaa aacccgtgcg gtatctcttg aaatcctgaa taggacccta
    30181 ccaccaattg tatcaatcta gatatgtctc tccccacgaa tcagtactag tcgagaatta
    30241 atttaaattc ttgtatttct tcgacgagaa aaaagacctc cggcgggaat tagatcttgc
    30301 tttcagtcct ccctcttcac cgaaaataga gaaatgagtt gacggattca tcggatccta
    30361 ggtcgggact gacggggctc gaacccgcag cttccgcctt gacagggcgg tgctctgacc
    30421 aattgaacta caatcccagg gaaataagat gtacaggata catattctta ttatttaatt
    30481 catagcatat ttctatttag aatcgctgtg ttgtaacaga gatagaaacg atatgttgat
    30541 attcacatgg gtatgggctt tagtgagaat ggcacgtatt actcaaatca tttcataata
    30601 actctttcga tgaacaagaa aaagtcttct tttattcttc gtccggttta tggaggcaaa
    30661 atttgttcta ttatctcatg atggatcggc ggatttttgg gccgagctgg atttgaacca
    30721 gcgtagacat atagccaacg aatttacagt ccgtccccat taaccactcg ggcatcgacc
    30781 caggaagaat ccattttaga cttatggata aatccatgat caacctcctt tcgtagtacc
    30841 ctacccccag gggaagtcga atccccgctg cctccttgaa agagagatgt cctgaaccgc
    30901 tagacgatgg gggcataccc gcctgatcgc ctactatact catagtatga acagtttttt
    30961 gtaattgtca atataatgta atgctatgac taaatccgaa gaatatttcc tgctttcatg
    31021 attccatcca atttcttttt tctataaaaa tttcagggta cgtgtcgaat ctcttcatca
    31081 catgatttga tgaaatatct tgggtctacg ttgaattgtg tctcaatcaa atgaatcttg
    31141 ggggtcaata aaaactaatc cattaggggt ggtcttgaaa aaatgtagtg cattaatatt
    31201 gataaaatat aaataagcat ttttcctaga cttctcaaaa aaaatatgaa gtaaaaaaaa
    31261 attattggtc ctgaatgagc cgagatctat atatatgatg tatattatat acataggtac
    31321 atacagtaga ctcatagtga ctgttggttc attcaacaat tgaatcaaat gagccctttt
    31381 aactcagcgg tagagtaacg ccatggtaag gcgtaagtca tcggttcaaa tccgataagg
    31441 ggcttttttc cacaaaaact ctaatctaag ttttcggttt ggggcggaaa atagggatat
    31501 tgttgctctt tgtaaaataa atggcaaaaa aaggaaacat ccacataaat ataaaaagaa
    31561 atataataag ttcttttttt tatttctttt tatagtagta tagtgataaa gttgaacatt
    31621 tgtcttgatt atcatgatca gtaatttcgc tgagtaggag aactactata gtcactttag
    31681 aaatcaacaa aagaaaaagt aagtggacct gacccattga atcatgacta tatgagctat
    31741 tctgatattc aaattcaata gtagagagaa aattgtagca gcgtaccccc tttatttttt
    31801 atttccttgg gatacggaag aatttgtcga tatttctgat ttaatgttct tgttcctgga
    31861 tgcttcatag gaataaatgg ctattctgtt cctatacaga gaaacgtttc gtccgagtca
    31921 caaaaaccgt ctttttttga atatcttttg tatttcattc atttagggac agggacaaaa
    31981 aaaggggagg ttcccttttt ttctgacaga taaaggtaaa ataggcaatg tctttttcgt
    32041 ttttggtttg acctgtaaaa agatagactc cggagcttta gattcgtttg aagtacagag
    32101 aaatctaact aacgaagaca aaaacaagag tcatatatat atataaaatt atataatata
    32161 atagtactgt aaatagttta atataggaga attcatagat aaatttatgg gtcttttcgc
    32221 aatatcacga accagatcca agaaaagaat aagattagtt gctggagtgg gggtaggtct
    32281 gaggagaaac tggtgagaga gaggagataa cttgttcctt gaacagccca aaaaacatct
    32341 gattcctaag tcataagata attcagggta tagacaggaa tagttgaatc gagctcatgg
    32401 atttatctag gccatttatg gtccaatcta aggaaaggtt ttttatcttc gaaacccatt
    32461 gcaaggggcg atggacgagg aatcatacgt aaatgatcga accctcgtat atcctaagaa
    32521 tgctatgagg tgctcggaaa tggttgaagt agttgaatag gaggatcact atgactatag
    32581 cccttggtag atttaccaaa gatgaaaaag atttatttga tactatggat gactggttac
    32641 ggagggaccg tttcgttttt gtaggttggt ccggtctatt gctctttcct tgtgcttatt
    32701 tcgctgtagg aggttggttc acaggtacaa cctttgttac ttcatggtat acccatggat
    32761 tggccagttc ctatttggaa ggctgcaatt tcttaaccgc cgcagtttcc actcctgcta
    32821 atagtttagc acattctttg ttgctactat ggggtcctga agcacaaggg gattttactc
    32881 gttggtgtca attaggtggt ctatgggctt ttgttgctct ccatggcgct ttcggactaa
    32941 taggtttcat gttacgtcaa ttcgaacttg ctcgatctgt tcaattgcga ccgtataatg
    33001 caattgcatt ttctggtcca attgctgttt ttgtttctgt atttcttatt tatccactag
    33061 gacaatctgg ttggttcttt gcacctagtt ttggcgtagc agctatattt cgattcatcc
    33121 tgttcttcca aggatttcat aattggacgt tgaacccatt tcatatgatg ggagttgccg
    33181 gcgtattggg tgctgctctc ttatgcgcta ttcatggtgc taccgtcgaa aatactttat
    33241 ttgaagatgg tgacggtgca aatacattcc gtgcttttaa cccaactcaa gccgaagaga
    33301 cttattcaat ggtcaccgct aaccgctttt ggtcccaaat ctttggggtt gctttttcca
    33361 ataaacgttg gttacatttc tttatgttat ttgtaccagt aaccggttta tggatgagtg
    33421 ctcttggagt agtcggcctg gctctgaacc tgcgtgccta tgacttcgtt tcccaggaaa
    33481 tacgcgcagc cgaagatcct gaatttgaga ctttctacac taaaaatatt cttttaaacg
    33541 agggtattcg tgcttggatg gcggctcagg atcagcctca tgaaaacctt atattccctg
    33601 aggaggttct accccgtgga aacgctcttt aatggaactt tagctttagc tggtcgtgac
    33661 caagaaacca ccggtttcgc ttggtgggcc gggaatgccc gacttatcaa tttgtccggt
    33721 aaactactcg gggctcacgt agctcacgcc ggattaattg tattctgggc tggaggaatg
    33781 aacttatttg aagtggccca ttttgtacca gaaaaaccca tgtatgaaca aggattgatt
    33841 ttacttcccc atctagctac tctaggttgg ggggtaggtc ctggtgggga agttatagac
    33901 acctttccat actttgtatc tggagtactt cacttaattt cctccgcagt attgggcttt
    33961 ggcggtattt atcattcact tctcggaccc gagactcttg aagaatcctt tccattcttc
    34021 ggttatgtat ggaaagatag aaataaaatg accacaattt tgggtattca cttaatctta
    34081 ttaggtatag gtgcttttct tctagtactc aaggctcttt attttggggg cgtatatgat
    34141 acttgggctc ctgggggggg cgatgtaaga aaaattacta acctgaccct tagcccaagc
    34201 gttatatttg gttatttact aaaatctcct tttggaggag aaggatggat tgttagtgta
    34261 gacgacttag aagatataat tggagggcat gtatggttag gttccatttg tatatttggt
    34321 ggaatctggc atatcttaac caaacccttt gcatgggccc gccgcgccct tgtatggtct
    34381 ggggaggctt acttgtctta tagtttagct gctttatccg tctttggttt catcgcttgt
    34441 tgttttgtct ggttcaataa tactgcttat cctagtgaat tttacgggcc cactgggcca
    34501 gaagcttctc aagcgcaagc attcactttt ctagttagag accaacgtct tggggctaac
    34561 gtgggatcgg ctcaaggacc taccggttta ggtaaatatc taatgcgttc cccaacaggg
    34621 gaggtcattt ttggaggaga aactatgcgt ttttgggacc tccgcgctcc ctggttggaa
    34681 cctctaaggg gtccaaatgg cttggacttg agcaggctga aaaaagacat ccaaccttgg
    34741 caagaacggc gttctgcgga atatatgacc catgctcctt taggttcctt aaattccgtg
    34801 ggtggcgtag ctactgagat caatgcagtc aattatgttt ctcctagaag ttggttagct
    34861 acctctcatt ttgttctagg attcttcctt ttcgtgggtc atttatggca tgcgggaaga
    34921 gctcgtgcag ctgcagcagg atttgaaaaa ggaattgatc gtgatttgga acctgtcctt
    34981 ttcatgaccc ctcttaacta agacaggaga tcaaatgccg gaagtaggaa tcaattttat
    35041 tccatcattg ggattaggtc atacttaaaa agtgttcctt tttactttct tttttctggc
    35101 tcggctatcc tacctagccg agccattcca ttttatgata ccaggctaag ccaaaacaat
    35161 aaagaaataa acctattcat attcaatgag aaaaaggaga gagagggatt cgaaccctcg
    35221 atagttctga acaaagaact ataccggttt tcaagaccgg agctatcaac cactcggcca
    35281 tctctccgaa agacaatctc tattttattt gtatttcccc gaatagaaca tggtcatatg
    35341 agttgatacc atcactatct gtagaaacat accaagtgtg aatctataat agatcgatga
    35401 tccagcatgt ccgtttgtaa agtaaatcaa aatttttcct cgaccccatg tctgaataaa
    35461 gtggtaataa gttctatagg atcaatgggt tcatggtcaa atcccttcat gatagaattt
    35521 atcacaattt tttgacttat agagggatca aatggtatag ttctgttgat ggcttggagg
    35581 attataagca tgactattgc tttccaattg gcggtttttg cattaattgc tacttcctca
    35641 atcttactta ttagtgtacc tgttgtattt gcttcttcgg atggttggtc aagtaataaa
    35701 aatgttgtat tttccggtac atcattatgg attggattag tctttctggt agctatactt
    35761 aattcgctca tttcttgaac ctagtcagca tttcccagat aaaaaaatga cccctccctc
    35821 gaaccccttc gagttgtgag acacatttaa attcaataca ataaaagata agtctcaaaa
    35881 aactgggggg agggttcaaa gtaaaacctc ttgactgaaa aaaagaattg aatttagaat
    35941 tcaattctaa tataataatt aatatattaa tattagaatt gaataatgag aatcgtcctg
    36001 cacaaatatg atccagacat gatataacat acatatgtta tgcacacata tacgtgcata
    36061 tcaggaacga aaaaatgcgg atatggttga atggtaaaat ttctctttgc caaggagaag
    36121 gcgcgggttc gattcccgct atccgcctat gctgaagtaa tgtaatagga taaatgcttg
    36181 ggtagagttg accacgatag tgtagtggtt ctatcttcac ccttcttttc ctctcatccc
    36241 aaaggaaaaa ggtcataaat aactagttaa gagagtaaaa cctaaatttt ttgacaaaaa
    36301 aataatattg cggggacggg atttgaaccc gtgacctcaa ggttatgagc cttgcgagct
    36361 accaagctgc tctaccccgc gcggaccaaa atagctgggg actaatagac aaacaagggt
    36421 tggatgtgcc cctctaccat atccatacaa atagaataac ccatttatac agaatggtaa
    36481 aggggccctc tatgatcatc gatcatagag atccatagaa acatgaagga atgttttgat
    36541 ccttaccaac tcgatcttgt tgcccccggc aacaaacacg catgaaccat ttcacgaagt
    36601 atgtgtccgg ataacccaaa gtctcgatag ttagctctcg gtcttccggt cgaaaaacaa
    36661 cgtcgacgaa gacgtgtagg tgcactatta cgtggtgggg attgtaattt tctataaatt
    36721 tcccatttgt cactcaatga tggaactttg cttagttctt cttttaagga ttggcgaatc
    36781 aaatgatatt tctgttccaa cttctgcctc ttcttctccc tctgaatcaa actttgcctt
    36841 gccataatgg ttcagttcct attattatca atgatacaag tcggatccta gatgtaaaaa
    36901 tattaagaag gtgggcctcc ttctccatcg aaacaaaaaa ttgtcgccga tacaggacat
    36961 tcaaaaaaag gaattaaccg aatttgcccg atgtagaggc aatcaagaaa gctgcataag
    37021 taaatatata acccacagaa aagtgagcta atccaaccaa tcttgcttgc acaatggaaa
    37081 gagccactgg tttatctctc caccgaatta aattagccaa aggtgtgcgt tcatgagccc
    37141 atgctaaagt ttcaatcaat tcctgccaat atccacgcca ggaaattaag aacataaatc
    37201 cagtagccca aacaagatgt ccaaatagga acatccacgc ccagacggac aaactattca
    37261 taccaaacgg gttatatccg ttgataagtt gtgaagagtt taaccataag taatccctta
    37321 accaccccat caaataagtg gaggattcat taaactgcga aacgttaccc tgccataatg
    37381 tgatgtgctt ccaatgccaa taaaaagtaa cccatccaat ggtatttaac atccaaaaaa
    37441 ccgccaaata aaatgcgtcc caagccgaaa tatcacaagt accgcctcgt cccggaccgt
    37501 cacaaggaaa actataacca aaatcctttt tatccggcat taacttggaa ccacgtgcat
    37561 ctaaagcacc ttttactaag atcaatgtag ttgtatgtaa acctagagca atcgcatgat
    37621 gaaccaagaa gtcgccaggt cctattgtta agaatagtga attactattc tcattaatag
    37681 catttaacca accgggcaac catatgcttt gacctgcatt gaatgctggg ccattcgttg
    37741 aagataaaag tacatcgaac ccatatgaag tcttaccatg agcagactgt atccattggg
    37801 caaatatggg ttcgatcaag atttgtttct ccggagtacc aaaagcaagc atgacgtcgt
    37861 tatgaacata aagtcccaaa gtatggaacc ccagaaaaag gctgacccaa cttaaatggg
    37921 atttgatagc ttctttatgg tctaacattc ttgccaaaac attatcttca ttctgctccg
    37981 gattgtaatc tctaatgaag aatatagctc catgagcaaa ggctcctgtc attataaacc
    38041 ctgcgatgta ttggtgatga gtatataacg cagcttgagt agtaaagtct tgtgctatga
    38101 atgcataagc gggtaaagaa tacatgtgtt gagctaccaa agaagtaata acccctaaag
    38161 aggctagagc aagccctaat tgaaaatgaa tcgagttatt gattgtgtca taaagaccct
    38221 tatgtccacg tcctaatcga ccccccggag gaatgtgtgc ttctaaaaga tctttcatac
    38281 tatgcccaat cccgaagtta gttctataca tatgaccagc aacaagaaac agaaatgcaa
    38341 tggctaaatg atgatgagcc atatcggtca gccataaact ttgcgtttgt ggatggaatc
    38401 ccccgagaag agttagaatg gcagttcccg ccccttgggc ggtaccaaat aaatgactat
    38461 cagaatcggg gttttgagca taaagattcc actgacctgt aaaaagcggg cctaaccctt
    38521 gaggatgtgg taatacatct aataaattat tccatctaac gtactccccc ctggatccag
    38581 gaatagcgac atgaactaaa tgccccgtcc aagccaagga acttactccg aagagtcctg
    38641 acaaatgatg atttagacga gattcggcat ttttaaacca cgaaacgctt ggtttccatt
    38701 tcggttgcag gtgtaaccaa cccgctatta aggatatggc agaaagaaat aataaaaaaa
    38761 gagccccggt ataaagatct tcattagtgc gtaagccaat tgtataccac cactgataaa
    38821 caccagaata ggcaatattc actggtccga gagcaccccc tcgagtaaat gcttccaccg
    38881 ccggttgacc aaaatgagga tcccaaattg catgcgcaat cggtcttaca tgtaaagggt
    38941 cctttaccca tgactcaaaa tttccttgcc aagctacatg aaatagattt ccggaagtcc
    39001 aaagaaaaat tattgctaac tgcccgaagt gagaagcaaa aatattctga taaagacgtt
    39061 cctcagtaat atcatcatga ctctcaaagt catgtgcggt agcaatacca aaccaaatac
    39121 gacgagtagt ggggtcctgg gctaagcctt ggctaaacct tggaaatctt aatgccataa
    39181 tgcttttcaa atcctcctag ccattatcct actgcaataa ttcttgctaa gaagaacgcc
    39241 catgttgtgg caattccacc cagaaggtaa tgagttactc ctacagcacg tccttgtaca
    39301 atgctcaagg ctctaggctg agtagcagga gcaactttta atttgttatg agcccaaacg
    39361 atggattcaa taagttcttg ccaatagccg cggccactga atagaaacat taaactgaaa
    39421 gcccagacaa aatgagcacc taggaaaaaa agaccatatg cagataatga agaaccataa
    39481 gactgaatta cctgggatgc ctgtgcccat aagaagtcac ggagccaccc attaatagta
    39541 atggaactct gcgcaaagtt tcctcccgtg atatgagtta ctactccttg atcgtttata
    39601 ctaccccaaa catctgactg cattttccaa ctgaaatgga atattactac cgaaatagca
    39661 ttgtacatcc agaatagacc taagaagaca tgatcccagg cggatacttg acatgtcccc
    39721 cctcttccag gtccgtcaca agggaaacga aaacccagat ttgctttatc aggtatcaaa
    39781 cgggaactac gagcaaatag aacacctttc agtagtatca ataccgtcac atggatcgta
    39841 aatgcatgaa tgtgatgtac caaaaaatcc gcagttccta atggaatagg taacaaagcg
    39901 actttgccgc ctactgctac taaaccacta cccccccaag tcaagctggt gcttgttgtt
    39961 gcaccaggag ctgttgcacc aggtgctaaa gcgtgagtgt tttgtaccca ttgagcaaag
    40021 acgggttgta attgaatagc ggtatctgaa aacatatctt gaggacgccc taaagcgctc
    40081 atggtatcat tatgaatata caaaccaaaa ctgtgaaagc ctagaaatat acatgcccag
    40141 ttgagatgcg atatgattgc atcgcggtgc ctaaggacac gatctaatag atcgttgtat
    40201 cgagtagttg gatcataatc tcttaccata aaaatggctg catgtgcagc agcacccact
    40261 ataagaaatc caccgatcca catgtgatgt gtgaataacg aaagtactgt accatagtca
    40321 gtagcgagat atggataagg gggcatggca tacatatggt gagctacaac aatggttaaa
    40381 gagcctaaca tagctaaatt tagagataat tgagcatgcc atgacgttgt taggatttca
    40441 tagaggcctt tatgaccctg gcctgtaaat ggacctttat gagcctctaa aatatctttc
    40501 aggccatgac caatccccca gttagtccta tacatgtgac cggctatcag gaaaagaatt
    40561 gcaatagcta aatgatggtg tgcaatatcg gtcagccata gaccccctgt tactggatct
    40621 aatcctccac gaaaagtaag aaattcggca tattttgacc aattcaaggt gaaaaacggg
    40681 gttgctccct cggcaaaact tggataaagt tgagccaaaa gatcccggtt caagataaat
    40741 tcatggggaa gtgggatctc cttaggatct actccagcgt ctagaaattg gttaattggt
    40801 aaagagacat gtatttggtg tcccgcccaa gaaagagatc caagtcctag taaccccgct
    40861 aaatggtgat tcaacatgga ttctacgtct tggaaccaag ccaattttgg agcagctttg
    40921 tgataatgga accaaccagc aaaaagcatt aacgccgcaa agaccaatgc accaattgca
    40981 gtacaataga gttgtaattc actagttatt ccagacgctc tccaaatctg aaaaaaccca
    41041 gaggttattt gtattcctcg gaaacccccg cccacatcac cattcaatat ttcttggccc
    41101 acgattggcc aaaccacctg agcgctgggt ctaatgtgag taggatcgct tagccatgct
    41161 tcataattgg aaaaacgggc accatggaaa tacatgccac tcagccaaag aaatatgatg
    41221 gagagttgac cgaaatgggc actaaatact tttcgggaga tctcctccaa atcactggta
    41281 tggctatcga aatcgtgagc atcggcatgt aggttccaga tccaagtggt agtatcaggg
    41341 cctttagcta ttgttcttga gaaatgccct ggtctggccc attcctcgaa agaagttttt
    41401 acgggatccc gatccaccaa aattttaact tctggttccg gcgaacgaat aatcattgag
    41461 tcctcctctt tccggacaac acatacaaag agacctgcca acagtcaagt aattagtgaa
    41521 cctctgaaat ctatttataa ttagttcctt tccttcctat ctcccagcta tttttttctt
    41581 tagttattta ctagagcaat tatgatctgg aagtcgatcc ggggcaagtg ttcggatcta
    41641 ttatgacata gccatgaggc gctcaacgga cctttataat atttgaaaat cctttcccgg
    41701 cttcgacttg acacaaaaac tcttttttta ttcatatcta aatgtaaatt acaggtactt
    41761 agatggagct gcgtcgtatc ttacatagaa cgtatgacta ttgctcggct cgattccaaa
    41821 tcacttcatt ggggcagtca tgaataagac cccagtatcc acattcaaag gcttttttgt
    41881 ttgaatagca aaaagggatg tatgatgtac tgtagtcgcg tatcgtttat gcctacgagg
    41941 cactagacaa aatagaacag aacaatcgta gaagggatac aatgaaattc cttgattagc
    42001 tcttcccaga ggcaagatct attttatttt actgacggat aaaaagaata ttcttattca
    42061 aaccgccgcg tgatcttcaa ccaattatgc gcttcaatat aattacctgg agtcagcgct
    42121 atagcttgtt tccaatactc agcagcttga tcggaccaag cttccgcaat ttcagaatct
    42181 ccctgccgaa tggcctgttc tcctcggtcg gaataggtgg atcgattcct tcccttagaa
    42241 ccgtacttga gagtttccta cctcatacgg ctcagcaatc aattattttg gtgtcccatc
    42301 ttaatctacc ctatctaact aaataagatt tctcaaaaat ctatcccatt tttgtttctc
    42361 gggttaacca gaaggggtta attacattta cataagtttt aaactttcat tttgattcaa
    42421 aataagtttt atcttttctc ctaccttcag aaaaacgaac ctcactatcg ttagcttttt
    42481 ctgaaaggta actatctcag tttcattttc atatagaatc tttgaaaaag actttcctct
    42541 ctaagaaaga aaggacttac tatctttggg atttgatgct acaccgctgc tcaatacctt
    42601 agtggatcaa ctctattaca taagttgatt cctaacttat atctcatatc atgacataag
    42661 taagcagttt tttcttattg tatcggccca aaatctcact agttgatctt tacggcgctt
    42721 cccctatcaa ttagatcttt tatctatcca tagaatatag tattataggc atatctattt
    42781 cttctttttt tggcttttat gaagtctctt tctttgctac agctaataaa aatcgttgct
    42841 ttgtacgata catatgtaga aagcctatcc tctagtattt actagcgtat tttatctttc
    42901 tttccctctt tctatagtgg agatagtcgc acgtaatgac agatcacggc catattatta
    42961 aaagcttgtg gtaagaatgg gtttcgttct agtgcccgga aataatattc caaagctttt
    43021 gtatgttctc cgttacttgt gtggataagg cctatgttat acagtatata acttcgatca
    43081 tagggatcaa tttcgagtct catagcttca taataattct gtaaagcttc cgcataattt
    43141 ccttcggatt gagctgacat ccgttacggt cgttcattct attcaaagaa tccccgtttc
    43201 agaaccgtac gtgagatttt catctcatac ggctcctccc ttctgtgcat aatgaatgat
    43261 aataatccat ggaaccaaaa gaatattgaa atattctcat tatgaactga cagggactag
    43321 tgtttttaca agaaatctct agccagcctt cctgcaagag gtcttttctt aacactaatc
    43381 gtgttgttgc tagatagaaa aggttactcc aacaatttct ttgtcctcaa cgccccctat
    43441 ttccaggaat tagtcacttc aacagtcttt gatggttata taggtatcca aagtacaaac
    43501 gagatggatg tttgttgtcc caaccattct tgttagttcc gatcccgata aggaaaggga
    43561 ttatttataa caaagttttt ttgttgattc ctaggtgtag tgcttcttcc cctatgccgc
    43621 ctattggtac tgatggagta ggattgacct ctaatacaga aaaaaaaaag aacctatagg
    43681 tgtaaccttt cgctcaatac tagattagaa aatggaagca tctgaggctg catcaatcgg
    43741 ggatacacaa tagaaggaat tgttctattt ccaaacttca ccttcaagaa gcgtagattt
    43801 ttttcaggtt tattgaaata aacgcttttc gttttatacc gaatccaacc ctgcgtgcct
    43861 ctttactcgt aagacgtaga acactaaata gaatcaaatc gcaccatctc tataataggt
    43921 aaatgcctct ttttctccgg aagttgtcgg aattattcgt aataagatat tggccacaat
    43981 tgaagaggtc ttatcaataa aatttccatt tatccgtgat ctaggcatag ttcgcaatcc
    44041 attctataat tcttctcatt acctcgcgtg ggaaaagaat cccacaaaca aaggaattgt
    44101 ataggacgaa ataacataaa aaaagactcg ttctaaacat ttaatttctt tttcctacag
    44161 attatgataa ctcgaaaagt ttttttatta tgattaaaag aggaaaaaga atagaataat
    44221 cattctatga taaaaatccc atccatttta atatttcgaa ttgttataat cggttggtgg
    44281 tacctatact acaaaaatat gaatggctcg ctattcaccc gatttctggg tcataatcat
    44341 aaaattatgt cggagagatg gccgagtggt tgaaggcgta gcattggaac tgctatgtag
    44401 gcttttgttt accgagggtt cgaatccctc tctttccgca ccttcgccta attcaagagc
    44461 gttattgacc acaatggatc aaataacaag gaataggatt attccaatag gtagaccttt
    44521 ctttgaaatg aattctctat tcctatccta attggggtgg tacgaaaaat actgatttaa
    44581 gggtagccaa gacatacaaa tatccccgtg gacccattta tgatacatga atgggaaaaa
    44641 tctccgaagc aaacccctta gcttcggtcg atttacttca gcgaaaaggg ggcaaaattc
    44701 cccgaatcct tgccatttta gttaggttca agtctgacgg gaataatatt ctacgactag
    44761 caactcgttt attttcaaac cgacccactt actatctatt atttgattga ctaacccctt
    44821 atattgggat gagtgaagag tcaaatgttt tggcaattct tcatgggagg atgaatcaag
    44881 ataattttga atcagagctt ttgatttttg ttcatccctc gtcgtaataa tatctcgggg
    44941 tttgcagcga taacttggta tatctactat atggccatta actaaaatat gtctatggtt
    45001 aactaattgc cgagctccag gaatggtcga agccataccc aatcgaaaaa gtatgttatc
    45061 caaacgcatt tcaagtaatt gtagtaaaac ctgaccagtt gaccctttgg cttttccggc
    45121 gatacgaaca tatttgagta attgtcgctc tgtcagacca taatgaaacc gcaatttttg
    45181 cttttcttct agacgaatac gatattgaga ctttttccca gaacgcgatt gatttctaag
    45241 atcatttccg ggtttaggcc ttttactagt tagtcccggt aaagccccca gacggcgtat
    45301 ttttttgaaa cgaggccctc ggtaacgaga cataaaaact ccttttttat ttacaaaata
    45361 aacctaaatt aagactgaac taaacgataa acgaaaaaaa tctactgaag ttaagttgta
    45421 ctacaaagaa gaattagatg aattgtatca atattcagac tcttttgtat atatagcaag
    45481 ttgtatatat agcaaggtag gcatactttg tcctaatttg ttctgtagag atctaaccaa
    45541 ccgcttgaat ccgtttttta ttcatagttg gaagttctta caacataata gatccgctat
    45601 ttttgagaaa aagaaagaag tcttttcaat attccttgag ttcaaggaga cattattaat
    45661 catgtaaaaa gtataaaata gaacaaagag agaaaagccg gctatcggaa tcgaaccgat
    45721 gaccatcgca ttacaaatgc gatgctctaa cctctgagct aagcgggctc acataacaga
    45781 aattgtgttg tgcataggaa ttcagtcaac tacttagctc ttagctattc aaaatagata
    45841 atgaatatga atagagaaaa aatgaatact gaatagaatg ttattctata acaataaata
    45901 tataatataa cataagaatt tatataacga taaatagaat gatatatgat ataaaaattt
    45961 tcaatgggaa gaaattttaa attttttctt ttccatgatt ctcttttata tttataatga
    46021 atatgattat caatatctta attctaaatt attagaaatt aataaaaaat atggcattat
    46081 aaatataaaa gagaatcgaa cgttcaagta tttcaagtcg cgtggtaaaa gtgagaggaa
    46141 gagaggaata tatatgtggt atatatccat ccatattgaa ttgcggatac atcaatgata
    46201 gaatcatttc tgattaaacc aaatataggt ccaggtcctt caatagagaa ataaggggta
    46261 gataagaaag aaataaaata aatcaaagaa gggtaaagag agaaatcctt tagatagata
    46321 agctgtatct aatgaattca atggttaacg gttccagcat aaacgaaaga aagaagggga
    46381 tggcatccca gcgagatctt cgtctcaaac taaaaagggg atatggcgaa atcggtagac
    46441 gctacggact tgattggatt gagccttggt atggaaacct actaagtgat aactttcaaa
    46501 ttcagagaaa ccctggaatt aaaaatgggc aatcctgagc caaatcctgt tttcagaaaa
    46561 caaattaagg gatttctgaa agcgagaata aaaaaaggat aggtgcagag actcaatgga
    46621 agctgttcta atgaatggag ttgactgcgt tggtagagga atccttctat taaattttat
    46681 ttaaactcca taaagaatga gggatgaacc tatatacgat acgtacgtat acgtactgaa
    46741 atatcaaaga ttctattaat gccgccctaa atatattttt tttacataaa aaaaaggaat
    46801 aatttttgtg aatctattcc aagttgaagg aagaatcgaa aattcagtga tcaaaccatt
    46861 cactccatag tctgatagat cttttgacga actgattaat cggacgagaa taaagataga
    46921 gtcccgttct acatgtcaat atcaataccg acaacaatga aatttatagt aagaggaaaa
    46981 tccgtcgact ttataaatcg tgagggttca agtccctcta tccccacaaa aaggaccgtt
    47041 ttactcccta actgtttatt tatacttcta ttcttttttc ttttcggcag cgcccccaaa
    47101 ttagctatat ttcttgtact atttcacaaa aggatcggag cagaaaagcc tctctcgtat
    47161 cacaagtctt gtggtatata tgtaaaaaag aaaatctatg atcaaggaat cctcgtttga
    47221 atcattcaca gttcacatca ttattttcaa cttaaaaagt tttctttttt gaagattctg
    47281 gaaattccag ggcttgggta tatgtcaatt caagagaatc aaaaagcatt acaaactctt
    47341 acccaggccc tctagtagga tgggcatggt gcctcaagaa gggttgggat agctcagttg
    47401 gtagagcaga ggactgaaaa tcctcgtgtc accagttcaa atctggttcc tgacattgag
    47461 tatctactgt taagttcctg acattgagca tccattatta accacaggtt aataatagat
    47521 actcatacaa attcgatacg aatcagcata tatacatgct atcgtccgaa tgtctagaga
    47581 gagaaaatcc taccctaccc tttttcttca agtctgtata aaaaaaggaa aataaaaaat
    47641 acagatcgag tcagaaatta ggctaaataa aagaagtgag cctttattat atggatctag
    47701 tagttctttt tttattatat atatatggca tggagggttc ctcctaacat tctaaatatt
    47761 aatagtgaaa aaaagaatta caatatgaag ttagttgcgt gtaaaaaccc aagactgtat
    47821 atagtctcga ggggtggaaa gatccgaata gacaatgtga aattaagatc cagtacaagt
    47881 ggaatcctat cctcttttat ttcttcgtta ttccccctac gtgagtttca agagcctatc
    47941 taagtgatgt gcgcggtaca aagttcatgg tacagaactt attttattca tcttattagc
    48001 ccggcgcgcc cgaaattaat agaatatctt ccaaatgggg gaatctcaat gaggcctcat
    48061 ttttttgcgc atctatatat aggaaaaaaa gctcgattac tctgtttgat ctagaagatt
    48121 atgtaaaaaa attcctttaa tatctcgcgg tgtaaaaata aagttgggtt tttaccattc
    48181 aatgagcatc ttgtatttca tagaattttg gagcaatata atccttacgt aagggccatc
    48241 ctatccaact ttcaggcatc aaaatccgtt tcaggcgtgg atgattatca taagagattc
    48301 ccaacatatc ataagattcc cgttcttgga aatccgcact tttccaaatc caaaaaacag
    48361 acggaattct aggatttatc cttggggcaa atacttttat gcatacctcc tctggctgat
    48421 ccacaccata ctctattctc gtaagatgat acacactagc taagagtccg cctggtgcta
    48481 catcataggc acactgggag cgtagataat tgtaaccata tacatatgaa atgacagcaa
    48541 tggaatgcca atcctcgggc tttatttgta aagtttcgac tccttggtaa tcgaagccta
    48601 aagatctatg aactaaccca tgcttgacta gccaagcaga caaacgaccc tgcattttta
    48661 aatctctccc ggattttcat ttgtataagt attctacgtt tacgatgaaa tttttgaaaa
    48721 ttgaagctat tcttctgcac aaaagaaaag cagaccccct aattaactaa ttcgtgggaa
    48781 gatactgaac ttttgtattt gaaaaatgtt tcataaggta tctctgaagt agatcgcgat
    48841 tgatagagta atccttgatc ataattttca gtatgcgtgc tgcgtccaac ataaaacttg
    48901 tgagtggtag taaaacatcg attcttctgt tgagacccaa atctatcttc gtagatttct
    48961 cgagatacct tcttacgcag ttttgttata gcatcgataa ctgcctccgg tttaggcggg
    49021 caacccggca aataaacatc cacaggaatt agcttatcaa ctcctcgaac agtactataa
    49081 gaatcagtac tgaacatacc tcccgtaata gtgcaggctc ccatagcaat gacatatttt
    49141 ggttcaggca tttgctcata taatcttact aaagagggag ccattttcat tgttactgtg
    49201 ccggctgtta aaattaagtc cgcttgccta ggactagatc ttggtaccaa gccataacga
    49261 tcaaagtcga agcgtgagcc tattaatgaa gcaaattcaa taaagcaaca actggtacca
    49321 tacagaagcg gccataaact ggagagtctt gaccaatttg aaagatcatt tgatgtagtt
    49381 gaaataactg aattttgggt tgtttgatca agtaccggaa actcaatgga attcataact
    49441 gtctcaatgt catttttttt ttttatattg tctgaatatt caggagctaa gaccattcca
    49501 acgctccttt tcgccatgca taaactgaac caacaattag gataagcacg aaaattaaag
    49561 cttctataaa aacggataca cccaatacat cgaaactcat tgcccatggg taaagaaaaa
    49621 ccgtttcgac atcaaaaaca acaaaaacca gagcaaacat ataataacga attcggaatt
    49681 gtaaccaagc gtcgcccatc ggttctatgc ccgattcata actagaaagt ttctccggcc
    49741 cttctctagt cggggctaaa actccggaaa tgaaaaaagc caaaatagga ataagacttg
    49801 atattattag aaatgcccag aaaatgtcat attcgtaaag cagaaacata gatgcactcc
    49861 tatattcaat tgaatgtgga aaaaaatata ccgtattcct cgattcgatc tggaatttga
    49921 attaatctat aactgtttag tcgaaatacc aatgaatttt gattgaaccc ccaaattttt
    49981 tgctgtgggt cattcttgtt tcaagattca ttgagtggaa tccttttttc acttacttaa
    50041 attctatttt gatatgttag agatatatta tgctcttatt acaaacttat cgtttttatc
    50101 ttgtctcaga ttttctctaa aaaaaaagag aaaaaagaat tacatttttt ttagttataa
    50161 tttatataga atttttatta agattaaatt aagatactat taagaattat atctgtatgt
    50221 tatatatttt atgatcatat aataaaaccg aaaggtattg gtttattctt ttcattaaga
    50281 tccaatccag ttagaggatt gttgtttcta ttgattagat acggaaacag aatacatcgc
    50341 cctattctat tttttatcct tgttctagac ttaatggatt tgatttaatg cattgaattg
    50401 agagaaaccc ttacatatta caaccctagg gttctatccc caatttacgg gttttgagtc
    50461 tgtactacct cgacctgcaa cccatcccca aaaaaagaag cgggttatga aattagagct
    50521 cgaagtctta aaagaagaat ctataatatc gatctttagt acttgaaatg ggtccaaaaa
    50581 ggagggaaat acttattagt aataaaaaag agttttaaag tcagaccaac cactgggtta
    50641 gccttcatgt aaaaaaagat ttatttttaa cgaaccctac acaacgaagt atatcacaac
    50701 gggaaagtca gtcgaatcct aaataattta cagaataaac ttctaattga atcgcacatt
    50761 atcaaatcaa atgattcgac agaccaaatc cccaaacaac tcatagaaat agaaagggct
    50821 gcaaacacta atagagttag gagccattca ttatctctga aacaacgaat tgggttctgc
    50881 tcccgaaaaa acgatgagtt gggggtgggg gcttcttaac tcgtccaagt gcaaacagac
    50941 ccccaatctt cttgcataaa gtcagcatcg gtagaattat aatggtgagc aattgggttg
    51001 gggtatatta agatctataa aaatatattt tgtacaaaaa aaaggaatat cacagagttt
    51061 ggataggaaa acaataaaat ttcgtgtgta attcacccac taaagaagaa aagacgggtt
    51121 ttttaaaccc gagatcgaaa aaataccaat tgggcccatt gaaatgaatt ttttccgttt
    51181 catgctcacc cacggggatc gctcggagca tgtgataatt attctatttc gatggaccag
    51241 accaaacaac tgtccgacta aaaccaacaa acaagaatga ggaaatgaaa actatacaag
    51301 tttttagggc tatacggact cgaaccgtag accttctcgg taaaacagat caaacttatt
    51361 attatcgaaa tgattcaaac tgttccaaag acccaacatg catttttttt gcattgggct
    51421 ctttcatcaa ctgatataaa tatcagaaag tccgccatac tttttcttaa cagaaagata
    51481 acgagatggc tccacgtgct ctgattcatt atttagatta tgatccagga acaataccaa
    51541 agtgtttcaa agaagagtta ccttgacgta ggtctgcctc tggcctagat caacctaagt
    51601 taaatggagt ctctatcgct ctgctcaaag agtcaaatat gaaacttcat acaccttaaa
    51661 gttcatagta cgaaaagata tttgtttgag gtccttatac tcattatgcc tagcattgaa
    51721 tgggctgtgt attcacctta tcaattatcg aatcaatgat gggttctatt tggagcctaa
    51781 attggcaccc aaagcggacc gaatatttgt caggctattg ttccctcgaa tatatagagt
    51841 aagacatcga tttatcaata agatcaattt tgttgattgc atgatggact cccctgaaaa
    51901 acattggcgc gcgtgtaaac gagttgctct accaactgag ctatagccct tgtgatagat
    51961 agtttatcat ggaaataatt tcttgtcaag atgaatcttc tatgatccaa catgatagct
    52021 tctgatctgt ttcctgccaa gaattggtat tgcttagaaa taagattgca tctataattc
    52081 atcgatatga caagcccctt tctttctctt tgtgatgata aatgacctac ttaacccagt
    52141 ggttagagta ttgctttcat acggcgggag tcattggttc aaatccaata gtaggtagaa
    52201 cttattagat accggagtaa ttggtatcta ataagttttt ctacccaccc cccctttttt
    52261 ttagttgcat cagaaatgct attacagttg atttgactca atccgcaaaa ccaaaatatg
    52321 gtgtataaac agaacttact ttttattggg gcgcaccaat tagttatgaa attacattga
    52381 tagcctcgac tcgcgtccta gctcgtctga cggctaaatt tgcttcaata gtttgtctct
    52441 tgccctcagc ccgactcaag ttagcttcag ctatttcaag agcttgctga gcttcttgtg
    52501 gatcaatgtc actacccttc tccgcatcat ttactaaaat agtaatctca ttattgccca
    52561 ctctagcaaa accacccatc agagctattt ttaaccattg gtcattaaga cgtagtctta
    52621 aaatacctat atctacagct gtggcaatag gggcgtggtt tggtaataca ccgatttggc
    52681 cactattagt agataaaaca atttctttca cttctgaatc ccaaacaatt tgattcgggg
    52741 ttagtacaca aagatttaag gtcatttctt caatttgctc tccacttcta aggtcacagc
    52801 cttcgcggta gcttcatcga tgttacctac caaataaaag gcctgctcag gaagagcatc
    52861 taattctccg gaaaggatca gttgaaaccc cctaattgtt tctgctagac caacatattt
    52921 ccctggagat cccgtaaata cttctgctac gaagaagggt tgtgataaga aacgctcaat
    52981 ttttcgtgct cttgctacgg ttaaacgatc ctcttcagat aattcgtcca gcccaaggat
    53041 agctataata tcctgaagtt ctttgtaacg ttgtgaagtt tgcttaactc tttgcgcaat
    53101 ttcataatgt tcttcaccaa cgatgcgagg ttggagcata gttgacgtac tatcaagagg
    53161 atctactgct ggatagatac cttttgaagc tagtcctctt gatagtacgg tagtagcatc
    53221 taaatgtgca aatgtcgtgg caggggcagg gtcggtcaaa tcgtccgcag gtacataaac
    53281 tgcttgaata gaagttatag acccctcttt ggtagaagta attctttctt gcaaagtacc
    53341 catttctgta ctaagggtag gttgataacc cacagcagaa ggcattctgc ctaataaggc
    53401 agatacttcg gatcctgctt ggacaaatcg gaaaatattg tcgataaata gaaggacatc
    53461 ttgttcatta acatcccgga aatattccgc catggttagg gcagtcaaac caactctcat
    53521 acgagctccc ggcggttcat tcatctgacc atagactaga gctacttttg attctgcaag
    53581 attttgttca ttaataactc cagactcttt catttccatg taaagatcat tcccctcacg
    53641 agtacgctcg cccactccgc caaatacaga tacgcctcca tgagctttgg caatgttgtt
    53701 gatcaattcc atgataagga ctgttttacc cactccagcc cccccgaata gtcctatttt
    53761 ccccccgcgt cgataaggag ctaaaagatc aactactttg atccctgttt caaaaatgga
    53821 taattttgta tctaattgta taaaagcagg cgcagatcta tgaataggag atgttgtgcg
    53881 agtatctaca ggacctaaat tatcaacagg ctctccaaga acgttgaaaa ttcgtccaag
    53941 agtcgcccca ccgactggaa cacttagagc agctcccgtg tcaataacct ccattcctct
    54001 catcagacca tctgtagcac tcatagctac agctctcact cgattatttc ctaataattg
    54061 ctgtacctca caagtgacat taattagctc gccgtcagta tctcggccct taactaccaa
    54121 agcgttgtaa atattaggca tcttaccggg gggaaaggac acatctagca ccggaccaat
    54181 gatttgagcg acacgcccca ggtttttttc ttcaagtgtg gaaaccccga gacccgaagg
    54241 ggtaggattt gttttcataa taataaaaag tgaaatatgt agaaattctt tttgtaaacc
    54301 gaagaaaaaa tgtccgatag caagcaggtt gatcagttaa ttcaataata aataggagtt
    54361 agtacttgat ttcgttggta ccattcaagc gactccaatt ctattgttta ctcgttcaat
    54421 gagttaattt tcaagtttca ccaacctaaa aaataaggta gatggataaa aaccatgagg
    54481 gaacgtttga gttctctatc attatagaca atcccatcca tattttatat ggaattcgaa
    54541 cctgaactct atttatgatt cattttttta tcacattggc cattgtttct tatttcagca
    54601 tatatttttc cacctcttct ctaccttttc agggacgaat tccggatagt tttacatcta
    54661 ggatttacat atacaacata tagcactgtc aagagtgaat ttcccttttt ttttgagata
    54721 tttcgattca aaaaagtacg ggattagaaa cttgaaaacc aggggttggg ttgcgccata
    54781 catatgaaag agtatacaat aatgatgttg atgtatttgg cgaatcaaat actgtggtct
    54841 aacaaccaac cattctgatt agttgataat atttgttgag agttttgtga aagattcctg
    54901 tgaaaggttt cattaatggc taattcatgt cgagtagacc ttgtcgttgt gagaattctt
    54961 aattcatgcg ttgtagggag ggacttatgt caccacaaac agagactaaa gcaagtgttg
    55021 gattcaaagc tggtgttaaa gattacaaat tgacttatta tactcctgac tatgaaacca
    55081 aagatactga tatcttggct gcattccgag ttactcctca acctggagtt ccccctgagg
    55141 aagcaggggc cgcagtagct gccgaatctt ctactggtac atggacaact gtgtggaccg
    55201 atggacttac cagccttgat cgttacaaag gaagatgcta ccacatcgag cccgttgctg
    55261 gagaagacaa tcaatatatt tgttatgtag cttatccttt agaccttttt gaagaaggtt
    55321 ctgttactaa catgtttact tccatcgtgg gtaatgtatt tggtttcaaa gcgcttcgcg
    55381 ctctacgtct ggaggatctt cgaattcctc ctgcttatgt taaaactttc caaggcccac
    55441 ctcacggtat ccaagttgaa agagataaat tgaataagta cgggcgtccc ctattgggat
    55501 gtactattaa accaaaattg gggttatctg ctaaaaacta cggtagggcg gtttatgaat
    55561 gtctccgcgg tggacttgat tttaccaagg atgatgaaaa cgtgaactca caacccttta
    55621 tgcgttggag agaccgtttc ttattttgtg ccgaagctat ttataaatca caggccgaaa
    55681 caggtgaaat caaaggacat tacttgaatg ctactgcagg tacatgcgaa gaaatgataa
    55741 aaagggctgt atttgccaga gaattgggag ttcctatcgt aatgcatgac tatttaacgg
    55801 gtggattcac tgcaaatact agcttggctc attattgccg agataatggc ttacttcttc
    55861 acattcaccg cgcaatgcat gcagttattg atagacagaa gaatcatggt atccactttc
    55921 gtgtactagc gaaagcatta cgtatgtctg gtggagatca tattcacgct ggtaccgtag
    55981 taggtaaact ggaaggggaa agagaaataa ccttaggttt tgttgattta ctacgcgatg
    56041 attttattga aaaagaccga agtcgtggta tttatttcac ccaagattgg gtttctctac
    56101 caggtgttct gcctgtggct tcaggtggta ttcacgtttg gcatatgcct gctctgaccg
    56161 aaatctttgg agatgactct gtactacagt tcggtggagg aactttagga cacccttggg
    56221 gtaatgcacc gggtgccgta gcaaatcgag tagccctaga agcgtgtgta caagcgcgta
    56281 atgagggacg tgatcttgct cgtcaaggta atgacattat ccgtgaagct tgcaaatgga
    56341 gccctgagct agcagctgct tgtgaagtat ggaaggaaat aaaatttgaa tttgaagcaa
    56401 tggatacttt gtaatccagt aattaccatt cgttccttta attgaattgc aattaaactc
    56461 ggcccaatct tttactaaaa aaggattgag ccgaataacg aataaggttc ctattgcatt
    56521 ttccaggcat atatacatac tggatttagg tatacaagat attaaataca agatctaaga
    56581 ctcaacaatt caaatccttc tgttgttgga tccataatta atcctatgga tccttgagat
    56641 gggattaata gaatattttc tatacccctt aattccggac tatggtcgaa tcgagccaat
    56701 ggtcacaacg ctttatcccc gtcccgtata ttgtcctttt ccttccgcat tacaatagaa
    56761 acttattatt ctccaaagtt ttccaaaaat gaattattcc tacaaatctt ttcgatgata
    56821 atttgtacac ggcacgggat aaccctctct tttgattcta attgaagaaa gggttccatc
    56881 atatagattg atagtgaagt gatatctaga ttcccacaaa aaaagattct ccttttttca
    56941 agactcatcc gtaattagtt aatcattcta ttggatctat atgcttattc cgagaggata
    57001 tattcaaatg attattcatc gaatgactat tcatctattg tatttacatt gaaatagggg
    57061 ggcaggcaag ctctatggaa aaaaggtggt tccattcgat attgtttaac gaggaattaa
    57121 aacataggtc tgggctaagt aaatcaatgc atagtcttgg tcctattgaa aataccagtg
    57181 aaagtgaaga tcccgttata tatgataggg ataaaaatct tgatagttgg ggcgatagtg
    57241 ataattccag ttctaataat atggatactt ttttcgatgt cagggacatt cggagtttca
    57301 tctctgatga gatcttttta gttagagatc ataatggtaa cagttattcg atatatttta
    57361 atattgaaaa ttttattttc gagattgaca acgaccgctc ttttatgaat gaactagaaa
    57421 gtgcctttta tagttatctg aataatggtt ctcaaagtaa caatcactac tacgatcgtt
    57481 atatgtatga tactcaatat agttggaata atcacatttt taattgcatt gatagttatc
    57541 ttcgttctga aatcagtatt gataattaca tttcaggcgg tagcgacaat tacagcgaca
    57601 gttacatgta tagttacatt tgtaatgaaa gtgtaaatag tagtgacaac gagaattcca
    57661 gtataagaat tagcacaaat agaagtgatt tcaatatgag aagaagatat aatgatctcg
    57721 atataaataa aaaatacagg catttgtggg ttcaatgcga aagttgttat gggttaaatt
    57781 ataagaaatt ttttaagtca aaactaaatg tttgtgaaca atgcggatat catttgaaaa
    57841 tgagcagttc agatagaatt gagctttcgg ttgatccggg tacttgggat cctatgaatg
    57901 aagacatggt ttctatggac cccattgaat ttcattcaga agaggaacct tataaagatc
    57961 gtatcgattc ttatcaaaga aaaacagggt taactgaggc tattcaaaca ggcataggtc
    58021 aactaaatgg tattcccata gctattgggg ttatggattt tcagttcatg gggggcagta
    58081 tgggatccgt agtaggtgag aaaattaccc gtttgatcga gcatgcgagt cgtaaagctc
    58141 tccctcttat tatagtttgt gcttcgggag gagcgcgcat gcaagaagga agtttgagct
    58201 tgatgcaaat ggctaaaata tcttccgctt catataatta tcaatcaaat aaaaagttat
    58261 tctatgtatc aatccttaca tctcctacaa ccggtggggt gactgcaagt tttggtatgt
    58321 tgggagatat cattattgcc gaacctaatg cctacattgc atttgcgggt aaacgagtaa
    58381 ttgaacaaac attgaataag acagtacctg atggttccca ggcggctgag tatttattcc
    58441 ataagggctt attggactca atcgtaccac gtaatctttt aaaaagtgtt ctgggtgagt
    58501 tatttcagct tcacggtttc tttcccttaa ataaaaattc aatcaagtag agcattcaat
    58561 taagttattt tatttggggc aaagaagtta tcggtaaaga aaaaaagagg agttcgtttt
    58621 cattacgggc ataaaataaa tttatattgt aagaagaatc agaagtttcg gatacttttt
    58681 tcctttcccc ccagatccgt attttatacc tataattggt gctatattcc tgattaggaa
    58741 tcaggaagtt tcgatcaaca ggataaaaga atgcattttt tttgcaatat tttatgaaga
    58801 ataaagaatt taatcttatc ctcttacgta ttatagagat agaaaaaatc aaatcaaata
    58861 gataaaatta tagaataaaa atcgtgcata tttcgatatc taccgcgagg actcatattt
    58921 agttctacat tccttgcact tattattcta tacttataat agatatactt atcataagat
    58981 atctttataa caggtacaaa ttttaaatcg aggtatccat tctatgacaa cttttgattt
    59041 accctccatt tttgtgcctt tagtgggcct agttttcccg gcaattgcaa tggcttcttt
    59101 atttcttcat gttcaaaaaa ataagattgt ctagatccct atgaagcaga cgcttttata
    59161 tctaaccaat ttgattaatt atttctaatg gttcacatca taatagtgct agttgatgag
    59221 agttacttcg ggaacaaaaa aagtaaagta aaattcattt gggttattct ctcaattcca
    59281 ataaaatgca acttgatcta gtatgaactg gcgctcagaa cgtatatgga tagaacttat
    59341 aacggggtct cgaaaaacaa gtaatttctg ctgggcctgt atccttcttt taggttcact
    59401 agggttctta ttggttggaa cttctagtta tcttggtagg aatctgatat ccttattccc
    59461 gtatcaggaa atcctatttt ttccacaagg catcgttatg tctttctatg ggatcgcggg
    59521 tctgttcatt agctcctatt tgtggtgcac aatttcgtgt aatgtaggta gtggttatga
    59581 ccgattcgat cgaaaagaag gaatagtgtg tatttttcgt tggggatttc ctggaataaa
    59641 tcgtcgtatc ttccttcgat tccttatgag ggatgtacag tcgattagaa tcgaaattaa
    59701 agaaggtctt tttcctcgtc gtgtccttta tatggaaatc agaggccagg gagccattcc
    59761 cttgactcgt actgatgaga acttgactcc acgagaaatt gaacaaaaag cagctgaatt
    59821 agcctatttc ttgcgcgtac caattgaagt attttgaaat gagaagaatt aatgctttgt
    59881 tagcatgggg gaggggacta aggaatcctc attttataga acttaacttc agttttttca
    59941 gaacactcat tcgagcaaaa gccgatgtat atggaataca cagaaaaaac tttttttgtg
    60001 taaacaaaaa aaactaaatt atttcagact agtaacaagt ctaagaagta tgggttcttc
    60061 acatatctca gaacatttca gaatataatc tagaattcgt ctttttttgg ggcccactat
    60121 tttattttga attggtaggt tagatacaga tggattctat attgtaaata acccctcttt
    60181 ttttttgtca agctattttt ctttttatac gcctttttcc tgcttgatca tcaatgattg
    60241 gatcccttaa taactataaa tatccaaact ttctcaggtt ttgctactca ttttcgattt
    60301 cgacattata tcaatttttt cataatttcc ctcaattatt cctgggctgt aggtagccct
    60361 tcgaaataat ggatctaaca aaggcagctg tttcgaacat tcatcgaaaa gatgcaattg
    60421 tttcaaattt gactaattga aagacccgga aatttttttc ttcattcgaa gcaaaccttt
    60481 attcttattt ctatattctt tcttgatcca aggactaacc aataagtgaa aaataaaaaa
    60541 ggagtcttag atccataggt tcgatacctt gttatagaac tcatgcttca tagaaatatt
    60601 cgatcggata gagtcgacga aagaggtggt ttcattagta atttacagat taaaaatgcc
    60661 acaaaagaaa acattaacta ccctcacata ttttgcatct attatatttt taccctcgtg
    60721 ggtttctctc tcattaaaaa aaaatctgga atcctggttt acaaattggt ggaatactag
    60781 gcaacctgaa acgtttttga atgatattaa agaaaagaat cttctagaaa aattcataga
    60841 attagaagaa cttttctttt tggacgaaat gataaaggag tacccggaga tacatataca
    60901 aaagctccgt ataggaatcc acaaagaaac gatacaattg gtcaagatgc acaatgaggg
    60961 tcatattcat agcattttgc acttctcgac aaatataatc tgtttcgcta ttctaagtgg
    61021 ttattctatt ctggctaatg aagaacttct cgttcttaat tcttgggtga aagaatttat
    61081 ctacaactta agtgacacaa taaaagcttt ttctattctt ttattaactg atttatgtat
    61141 cggattccat tcgcctcata gttgggaact aatgatcggc tctatctcca aggattttgg
    61201 attttatcat aatgatcaaa ttatatctgg tcttgtttcc actttcccag tcattctaga
    61261 tacactttta aaatattgga ttttccgtta tttaaatcgc gtatctccgt cacttgtagt
    61321 gatttatcat tcaatgaatg actaaagact ggttcaccga tattgatcaa atcataatgt
    61381 ttgttacttt gtttgtacat acataaacaa agcattaaaa atattactca ccttttatat
    61441 ttatacccat cccagagatt cttcctgtat tccattccag tcaaattatt ccattacaat
    61501 agcagaatcg tggataggga actatactag taacctacct aatttattgt agaaattctc
    61561 gggatcaacg attggaccat gcaaaaaaga aatatctttt ctcggataaa ggagcagatg
    61621 gctcgatcca tttctgtatc gatcatgcta tatgtaataa cttggccatc tacttcatat
    61681 gcatatccca tttttgcgca gcagggttat gaaaatccac gagaggcgac tgggcgtatt
    61741 gtctgtgcca attgccattt agctaataag cccgtagata ttgaggttcc acaagcgata
    61801 cttcctgata ctgtatttga agcagttgta agaatccctt atgatatgca actgaaacag
    61861 gttcttgcta atggtaaaaa agggggtttg aatgtagggg ctgttcttat tttacctgag
    61921 ggatttgaat tagccccccc cgatcgtatt tctcccgaaa tgaaagaaaa gatgggcaat
    61981 ctttcttttc agagttatcg tccaaaaaaa aaaaatattc ttgtgatagg tcctgttcca
    62041 ggtcagaaat atagtgaaat cacctttcct attctttccc cagaccccgc tattcaaaaa
    62101 gacgctcact tcttaaaata tcctatatat gtaggcggga acagaggtag gggtcagatt
    62161 tatcccgatg ggagtaagag taacaataca gtctataatg ctacatcagc aggtatagta
    62221 agtaaaatca tacgtaaaga aaaaggggga tatgaaataa gcatagcaga tacgtcagac
    62281 gggcaccaag tggtcgatat tatccctcca ggaccggaac ttcttgtttc agaaggtgaa
    62341 tctatcaagc ttgatcaacc actaacaagt aatcccaacg tgggtggatt tggtcaagga
    62401 gacgcagaaa tagtacttca agatccatca cgtgtacaag gccttttgct cttcttggca
    62461 tctgttattc tggcacaaat atttttggtt ctgaaaaaga aacaattcga gaaggttcaa
    62521 ttgtctgaaa tgaattttta ggcccatgta tttattattt attaaaataa agttcataaa
    62581 aaccaaattc ttgttgatcg atgtaattat gtatggttaa aaataggatt tagtttactt
    62641 gctttgttgc tactgttttt atacaagata ttgggaagta cttggctttt actgctagta
    62701 atagactagt attatattgg gaagaacgcg ctatttgacg tgaatccaac tccctttttc
    62761 aatccaaata ggagtggcgc tactatctca ctattgtcaa atttgaaatg ccacgaaata
    62821 catcaaatta aaattatcct attctatata gaaaatctat atagaaaaaa aggaataaaa
    62881 ttcgaatagg aatagataat cgacataagt ggtaggagaa tataaagcaa ggaataaatg
    62941 aaaggaacaa cctattatag gagggattac tcatctttct aatcttcgac acaagaaaag
    63001 ggggaaattt tcttttcttg tgtcgaaaga ataatgattc ttaataccct tacgcctaaa
    63061 gagtactatt ccttttttct agatttatcg gaacctcacc tctttggatt tctaaaaagt
    63121 agtgggcaag aaaaaagggg gtggagtagc tcgttgagta actcgaactt cttcgatgaa
    63181 cttctaaaaa agaaaattaa aacttggatg agataataaa ataaatggag taagcttcaa
    63241 ttagtataga aattctttgg atgatgtctc atctacaaga atccatatta tgtacggcat
    63301 tcagaaaatg gatgaattcc cgtacttttt ccgatttcag atgaatacag actatgtagg
    63361 aacagttatt atgaatccaa tcaatagagt gaattctcca aaagcatcat cttaaaaaaa
    63421 gcgcgatttg aaacatcgta gcaaaaggcc cgcttttcat ttatccgaat agaatagtat
    63481 gcttgtatta actggatgat ccgcaaactt ttttgttatg gaatgaacaa aaatatcgtc
    63541 ggaaaagtaa gaactcaacg ggaccttacc cctcgaatta aacaaaacaa aagggggtaa
    63601 ggtcccgttg agttcttact ttttcctgtc tacaactcgg ttcatactat tattacaggg
    63661 atgaacccaa cccggaatat gaaccgtaaa agaaaacacc tattgaaccg atcacaggaa
    63721 taccggctac agtacctatc aaccaaagag gaatccttcc agtagtatcg gccatttacc
    63781 ccacttccct ccacatttca tcaagtggtc atgctagaga cataaacagc catggataat
    63841 tttgagatga gatccttccg agtgggatat agagaattcg cactattctc tctctttttc
    63901 ttaattgaag aaataattgg aaaataaaac agcaagtaca aaaatgagta ataaccccca
    63961 gtaaagactg gtacgattca attcaacatt ttgttcattc gggtttgatt gtgtcatagc
    64021 tctataattc aattcgggtt aattttatcg ttggatgaac tgcattgctg atattgaccc
    64081 caaaaaagaa acggtaggta cagctagtcc gtgaatagct aaccatcgca ctgtaaaaat
    64141 tggataggtt cgatctatag tcattggggc ctcctaaaag gatctactaa attcatcgag
    64201 ttgtgccaaa ggatcaaaac ggccagttat taatggaatt ccttgtcgac tctctgtaaa
    64261 atactcgttt ggccgagggc ttccaaacac atcgtaagct aaacccgtgc tgacgaataa
    64321 ccaacccgca atgaataggg aaggtatagt aatgctatga atgacccagt atcgaatact
    64381 ggtaataata tcaccaaaag cgcgttctcc cgtgcttcca gacatgctga gctccacata
    64441 ttcttgtaca gtcaaagggg atcgattccg tgaaagatgg gatcagtaag tggaaaccca
    64501 cggatcttta atctttgtta gatcgtcaat agtgtaccga aggcgtcttt agagtatacc
    64561 gaatcagtat agctaccctt cttctgacac agcaacgcga tttcaatcag tatccaaaag
    64621 aagtggttac ataaactctt tcttcctttt ttgttcctta tatataagga tgtgctattc
    64681 aaccgaaaat ttctgtactg tagtagtata gggttctttt ccttcttgac ctagatacaa
    64741 gagagggatt ccctaatatg gaaaggccgt atgtagaacc taaaaggaaa agataataga
    64801 atgactagtc ttagaattga gttgtcccga aataaagctt ttatttcgtc gagatatcgt
    64861 gcgatacttt tttcttagca tttgagatat tatgtacaat taaagaacct actactttat
    64921 tttatgaggt taaaggtgtt gttataaggt cctttgctcc aaaaaggaaa ctggattata
    64981 tacaattgaa aaagaaatga tcaaaatgga aaagattttc aatttgattc catagtgatt
    65041 caaagaaagt ttcctttatg aaatgaatga aattccacta caaagttttt tctttttact
    65101 tgactcaata attgctcaac gaatccgttg attcaaaata acggaattgg tagatgttac
    65161 agatgatgga tcactagatc aatatttttt ctacttctgt caccctatct ttgttagtcc
    65221 cgtctataat gattgatgaa tcaaaaactt ttaattggag cagattttat cagttgatat
    65281 tttttgtatc cttttctttt tgaaaaatgt aaacttaggt aaatgtttta tcatcatatg
    65341 tataaaaaga acgtatctta tttagctcct ttatgcctac tctaactagt tatttcggtt
    65401 ttctactggc ggcttcaact ataacctctg ctctttttat tggtctgagc aagatacgac
    65461 ttatttgaaa tgaattgact gaacaattca taaaaataaa tttttctgtg agattctagg
    65521 tattttatag tgacttctcg cgtcaagtgt aaattcttga tcattgagat tcattatcga
    65581 ttcggattaa tatttaagaa tagatattac ctctcttttt cccctttcaa acaaaccgaa
    65641 atgattgaag ttttactatt tggaatcgtg ttaggtctaa ttcctattac tttggctgga
    65701 ttattcgtaa ctgcatattt acaatacaga cgcggtgatc agttggacct ttgattaagt
    65761 aacatcttgt ttttgattga cctcctcctt ttttaattca caggaggtca aattaaggtt
    65821 gctgtttaat ttggtggagt tttttcattg tattgtaatt caagaacaga atcacgctct
    65881 gtaggatttg aacctacgac atcgggtttt ggagacccac gttctaccga actgaactaa
    65941 gagcgccttc ttatcacaat agataagacc ataaaaaagt agtccttttg tagggccaat
    66001 atactttgca tgtctatagt atcataatgt atgtacaatt atgatcgatc tcaattactg
    66061 tccacgggaa aagtaatagg tagggatgac aggatttgaa cccgtgacat tttgtaccca
    66121 aaacaaacgc gctaccaagc tgcgctacat ccctttcaat tggtatacag tgtcattgta
    66181 gagaatccct gtcttgtttt ccacatcatt atttccccca tataataaaa aatttcgctt
    66241 gcaatttgtt ctttttggtc tcatataaca tataataaaa gaattattta catatgagat
    66301 agagaaatgc atatttgtcg gtaatactca ggaagagggg ggtgtctttt tctgttttaa
    66361 ggaaagggaa atcttatcca ccgggtcgtt gtatatatcc atttttgtta gggatttcac
    66421 gtactaatac aagtgatcct taactacata tgcatctgat catatatgta ttacaaaaaa
    66481 gaaggagagt tttcaatgcg agatataaaa acatatctct ctgtggcacc tgtgctaagt
    66541 actctatggt tcgggtcttt agcagggcta ttgatagaga tcaatcattt attcccagat
    66601 gcgttgacat tcccattttt ttcattctag ttattgacat gggaagggat gaagaagatt
    66661 agtgagataa taaattatct gtgactaatc cttcttcctc tctttgtttt attctttttt
    66721 caaattttcc aaataaaata caaatataga aggacagaaa aataaaaaac aaaagtggat
    66781 tcaatctcag tgaaacttgg gttagactcg aagggcctaa gaaaatagaa ataaatggga
    66841 tctagggaaa tcaaataaat catacaagat atttctgtat ggactaggat tcaaaataat
    66901 tgatagttag aaattgttgt attacttatt ctttatatta ctctattgat tgcaacaaaa
    66961 tctttcgaaa ttggatttcg ggtcgaaaat aaaagagttg ggtaaatcca aaattcaagg
    67021 gaggttcatg gccaagggta aagatgttag agtaagagtt attttggaat gtaccagttg
    67081 tatccgaaac cgtgttaata aggaatcatc gggcgtttcc agatatatta ctcaaaagaa
    67141 tcgacacaat acgcctagtc gattggaatt gagaaaattc tgtccctatt gttgcaaaca
    67201 tacaattcat ggggagataa agaaatagac cgaaccagag ggagagggtg tgtgtgctac
    67261 ccttcgaagt aacaagaata aattacatat aatatataga aaaaaataaa atcctatttc
    67321 agtcggatca aaaatgaatt cgaattcaga aataggattt tcgggataag gaataaacaa
    67381 tggaaaaatc caagcgacct tttcttaaat ccaagcgatc ttttcgtagg cgtttgcccc
    67441 caattggatc gggggatcga attgattata gaaacatgag tttaattagt cgatttatta
    67501 gtgaacaagg aaaaatatta tctagacgag tgaatagatt aaccttgaaa caacaacgat
    67561 taattactat tgctataaaa caagcccgta ttttatcttc gttacctttt cttaataatg
    67621 agaaacaatt tgagagaacc gagtcgaccc ctagaactac tggtcctaga accagaaata
    67681 aataggccca tgcctcaatt gaataaaaat tccaacccga accccaactc tggttggtgt
    67741 tttgttcaaa cattcgagaa tctagattgt attgtcatgt cataagaaaa aaagaatcgg
    67801 ggaataaaaa gataaagtcc tttattatta acgtattagt ttctttttac tactttatta
    67861 gagtaatacc ctaccctccc ggagttcatt ctccggggaa ctccgtttag atcattctgg
    67921 tggattcctt acaatcctct tatttaagga tctcgttgga aatcatgtaa agacaattcc
    67981 tatttgatat agctatttgt gcaagtattt tacgattaag aagtaactgc cccttgtgca
    68041 aatcgtgtat taatcgacta taactatagg atatcttatt ctcacgaatt actgcattta
    68101 tacgagtgat ccacaaacga cgaaaatctc tcttctgcct gcccctatcc cgatgagccg
    68161 aaactaaagc tctcattttc tgttgagtca tagttcgagt aagtcttgaa tgcgcccctc
    68221 gaaaggttga tgcaaataaa cgaatttttg ttctacgtct ccgagctata tatcctcgtt
    68281 taattctggt cattgaatca aatgaaactt tgatgaataa ctaattgatt tcttttcttt
    68341 cagtcattct tttacccccc ctggtctatt aataacaaaa ctgattcttc cgatgtataa
    68401 aataaaaatt ccaatggctt ttgctactat gaccttccca accacgattt ttttgaggca
    68461 tttcatttca cctcgaaata agaaattgta ttgatactcg gtatcaaaaa aaagtaaata
    68521 aaaaatgaga aattgtgggt tccatcgttt ctatggttac tgtttaaacg gtgaggtcct
    68581 ttctatacac cggagcctct tacctattta gtaacttgta cagttcacac tctttggctc
    68641 tacccatgaa ttatccagta ataggtcttt tcactactag atctacccat acagtaacgg
    68701 catttcatta tgaaggttgg ttaggtagct gaccctgtta gtccgttttt gcaagaatgg
    68761 gagcataatc tttctgcttc ttaaatacca ttccattccc ccgcttaatg gataaccatt
    68821 tgctaccaat ggggagttgc ttctcatctc cagttgagat gattggattt ctaccaaagg
    68881 aaaccataaa tttcatacac aatagaggtc ctttttcgat agtgatatgg ggtttttcca
    68941 ttcctattca ttggtaccga tcattgatac tgtcaaaaaa ggtatccttt ctccagttca
    69001 tgatctgaac gagtcgcaca tacaccctag tacatgttcc tcgacgctga ggacatcccc
    69061 gaagggcggg ggattttgtg acatttctga ttggctgtct tgtgtttcta ataagttgtt
    69121 taatagttgg catgctggat catatacaga atgggctggt ttagatcgac cctaaccgga
    69181 tgattatgaa ttcctcttgt tttatttcat attttaccac taccactgtt tacctaggca
    69241 agaaaataaa atatgaaata acacagctca ttgaattatg gttcgaaatg gaatggaatc
    69301 gcagatttac gtgaagtccc ccgtattttc gaccgctaca agatcaacaa ttccatgagc
    69361 ttgggcttct gttgctgaca taaaaacgtc cctttccatg tcttcggaga caacccataa
    69421 tggattgccc gttctttgta cataaaccct tgtgatggtt tcgcgaagtt tcagcagttc
    69481 ttccgcttcc aggacaaatt ctcctgtttg tgcctcataa aaagagctag caggttggtg
    69541 gatcattacc ctgatgatat aatataatga atgcttcctc tatctcacat gatcgaaaga
    69601 aagagacaag aaaaaataga attgaagaac cgtacaggca ttttttgcgc gttgcatacg
    69661 gctctagaat ggaatctact tttacctaaa gtagaggatc tatcagaccc agatcggtaa
    69721 atggtccatt taccaccctt tctttcggga gagttaaaaa atactatgat ggttccgttg
    69781 ctttatatat ttatcttgtc tgtaattcag caatcccaaa gtttcttttt gatccgatca
    69841 aatagggaaa ggataatctg gtgtatgttt tttcatttta atactctttc gtaacagaaa
    69901 tattggaaag agccctctga tgtgtgatgt gaaaacaaaa aagtttgtga cgctgaaatc
    69961 gaaccccgat agataaaatc aaatcagaaa ttccttttgt ctcatactac tctctcgata
    70021 cggaatctca tgttataaaa gaacaatgat ggtttgctca tatcgaactc gaagtgccat
    70081 gctattatta cttaattatt catattttat ctggcgaagg catagtcttc ttttttctct
    70141 caaataaaaa actcattggc gccaagcgtg agggaatgct agacgtttgg taatttctcc
    70201 tccgacgagg acgaaagacc ccattgaagc ggctaatccc atgcatattg tatgtacatc
    70261 tggttgcaca aattgcatag tatcgtacat agctattccg ggtgttaccc acccaccggg
    70321 ggagtttata aacaaataaa catctttggt atcatcctct atagtgagat atatcatgag
    70381 acccataagt tgatttgcga tttcgctatc aacttgttgg cctaaaaaaa gtattctttc
    70441 tcgataaagt cggttgatta ggacaaaatt gtatccctta gggaccgtac acgcaccttt
    70501 agatgcatac ggttcaaaaa aagaatcaat gtgtcgattc cagccccctt tattttccct
    70561 tttttcatag gaggattttt ctaactccta atgaagggac tttttcttct atttttcaag
    70621 aaagcagggt ttttactcac ttacccctaa aagcgaattc actaaattta ccctcattga
    70681 tatattgttt catcgaaatt caattcaaat taggatgaaa ttttcttgtt ccggactggg
    70741 cctattcaat tcgtttaggt ttatgctcta ctccggggaa agatttaccc gacctctatt
    70801 tgcacatata ggacaaatga tcccaatacc gcttcttttg tttgctacta cttatttttt
    70861 ttttttattg tcttccgctt ccaccaatca ctggaatagt ataatgactc cagcgattga
    70921 ttggcggttt gaggtcgctg gtataatata ggaattcttt atgatacaaa aggtaatcat
    70981 acatatttta ccaattgggt tttttgaacg gagcctggat acttcatttt attggtccaa
    71041 ccaagccaac cataaattct tctaattgaa aaattaatat tgatccccca cataaattgc
    71101 tctaattgca cttcacgctt caaattattg atggttcaat caatctttct tgggtgaaac
    71161 agaggatatc tcgatcgggg gagaaaacgg ggaaatacca tatgacccaa tatgtctgac
    71221 aagtcgcact atacgtcaac ccaaaccgaa tcttcctctc caggaattcg aaaaggtact
    71281 tttggaacac caataggcat taaatgaaag aaaaagggtt ttaagtacta aaatttcact
    71341 ttaatgtgga aacgtaacaa tgggttttct ttttttcata atattaaata tttatgtttt
    71401 cggggcttat ccatagattg gaaagttaat cgaagaagac ggaatgcata aaaaaattat
    71461 tatgaatgag ctgggatgtt caaatgatga acaagtatcc ataattcact catataaaat
    71521 gggacccatc ccccattgcg tattggtact tatcgggtat agaatagatt tgcttctctt
    71581 tgttcctacg aacagaattg ttctgttatt accaacggaa tgcaatataa atgcaccctt
    71641 gctccgagat aatccattga aaaggagaag cccatagcat aagcagagtc ttttccaatg
    71701 cgataaagta acatagtatc tatttttctt tgataaaggg gtatttccat gggtttgcct
    71761 tggtatcgtg ttcataccgt tgtattgaat gatcccggtc ggttactttc tgtccatata
    71821 atgcatacag ctctagtttc tggttgggcc ggttcaatgg ctctatacga attagccgtt
    71881 tttgatccct ctgacccagt tcttgatcca atgtggagac aaggtatgtt cgttatacct
    71941 ttcatgactc gtttaggaat aacgaattcc tggggcggtt ggagtatcac aggagggact
    72001 ataacgaatc cgggtatttg gagttacgaa ggtgtggccg gggcacatat tttgttttct
    72061 ggcttgtgct tcttggcagc tatctggcat tgggtatatt gggatctaga aattttctgt
    72121 gatgaacgta caggaaaacc ttctttggat ttgcccaaga tctttggaat tcatttattt
    72181 ctctcagggg tcgcttgctt tgggtttggc gcatttcatg taacaggctt gtatggtcct
    72241 ggaatatggg tgtccgatcc ttatggattg actggaaaag tacaatctgt aaatcccgcg
    72301 tggggtgtag aaggttttga tccttttgtt ccgggaggaa tagcctctca tcatattgca
    72361 gcaggtacct taggcatatt agcgggcctc ttccatctta gtgtccgccc gcctcaacgt
    72421 ctatacaaag gattacgtat gggtaatatt gaaactgtcc tttccagtag tatcgctgct
    72481 gtcttttttg cagctttcgt tgttgccgga actatgtggt atggttcagc aacaaccccg
    72541 attgaattat ttggtcctac tcgttatcaa tgggaccaag gatatttcca gcaagaaata
    72601 tatcgcaggg ttagcgccgg gctagccgaa aatcagagtg tatcagaagc ttggtctaaa
    72661 attcccgaaa aattggcttt ttatgattac attgggaata atccagcaaa ggggggatta
    72721 ttccgagcgg gttcaatgga cagcggggat ggaatagccg ttgggtggtt aggacatcct
    72781 atctttagag ataaggaagg ccatgagctt tttgtacgtc gcatgcctac tttttttgaa
    72841 acatttccgg tagttttggt agacggagac ggaattgtga gagccgatgt tccttttaga
    72901 agagcagaat ccaagtatag tgtcgaacag gtaggtgtaa ctgttgagtt ctatggcggt
    72961 gaactgaatg gagtcagtta tagcgatcct gctactgtga aaaaatacgc tagacgtgct
    73021 caattaggcg agatttttga attagatcgt gctactttga aatccgatgg tgtttttcgt
    73081 agcagtccaa ggggttggtt cacttttggg catgcctcat ttgctttgct cttttttttc
    73141 ggacacattt ggcatggtgc tagaactttg ttcagagatg tttttgctgg tattgaccca
    73201 gatttggatt ctcaagtgga atttggagca ttccaaaaac ttggagatcc aactacaagg
    73261 agacaggtag tctgagacaa cattgctctg atttcgttcg accctatcct attttctttt
    73321 ctttttgtga tttaacataa cataaggtac tgcagaaatc ttgatttgaa tcgctgtttt
    73381 ttctttgatt cttgtccttt ctttatctta tctgggagct gatcccaaat gaacaggtgt
    73441 ggaagctata attgtaaacc acgatcgaat ctatggaagc attggtttat acattcctct
    73501 tagtctcgac tctagggatt atttttttcg ctatcttttt tcgagaacca cctaaggttc
    73561 cgactaagaa ataatttttc attatctcaa ttgaagtaat gtaatgagcc tccctatagg
    73621 gatagggagg ctcattacat tacttcaact agtccccgtg ttcctcgaat ggatctctta
    73681 gttgttgaga gggttgccca aaagcggtat ataaggcgta cccggtaaaa cttacaagtg
    73741 aaccagatat aaagatggcg actagggttg ctgtttccat tattatataa tttcaagacc
    73801 acaatggatc tatgataaga tcgtttattt acaacggaat ggtatacaaa gtcaacagat
    73861 ctcaaccaat gcaagagtat ttatggctac acaaaccgtt gagggtagtt ctagatctgg
    73921 tccaagacga acaaatgtag gagctttatt gaaaccgttg aattcggaat atggtaaagt
    73981 agctcctgga tggggaacta cccctttgat gggtgtcgca atggctttat tcgcggtatt
    74041 cctatgtatt attttagaga tttataattc ttccgtttta ctggacggga tttcaatgaa
    74101 ttaggtccat aagaaccatg aagtcctggc ttttcaggaa ttacttaggt tttttatagg
    74161 gcattctggt agtttgaccg cggaatttct ttgtttcggt atttccggaa tatgagtgtg
    74221 tgacttgtta taatttatcc tattgatagt acagagaatg ggtctgtcat ctcgacagag
    74281 atggttctac cccgtcggat atttattcta atatctggag cacggaatcc atagatcaag
    74341 aaaaatgtga actatgattc atacctacta tttagacctc gcgaccggac tcaaaaaata
    74401 tttataaggg ttataattat caaccaaagg atttttagtc attacatcta ttcattgaat
    74461 aagtgatgat ccacaggttc ttactcagag aacctttggg cttagcttgg gagctttatt
    74521 taatcatcgt ggttctagta tgaatctgag gtttcaataa atccataggg tctcaacaag
    74581 ataatttcta tcaacaaaaa aatatacata aaaaaatagg gaaagagaag attcaagagg
    74641 cctgcaacga tcaacataaa gacgaatgag ccaacttgat tttttggcat tatcatcaca
    74701 aacaaagaag agctaaagaa gagcttcggg ctttttggtc cttcgtatct tcagagagac
    74761 gatggaatcc gggataaaga ggagttttca aaatttctat tacaatatcc cttgcagcta
    74821 gtatttgggt gtttgggctt gagctgtacg agatgaaatt ctcatatacg gttctaagag
    74881 ggggagtccc cttggtttac ctatctcaat aaagtatatg attggttcga agaacgtctc
    74941 gagattcaag cgattgcaga tgatataact agtaaatatg ttccccctca tgtcaacata
    75001 ttttattgtc taggagggat tacgcttact tgttttttag tacaagtagc gacggggttt
    75061 gctatgactt tttactatcg tccgaccgtt accgaggctt ttgcctcggt tcaatacata
    75121 atgactgaag ctaactttgg ttggttaatc cgatcagttc atcgatggtc agcaagtatg
    75181 atggtcttaa tgatgatcct gcatgtattt cgtgtgtatc tcactggtgg atttaaaaaa
    75241 ccccgcgaat tgacttgggt tacgggtgtg gttctgggtg tattgaccgc atcttttggt
    75301 gtaactggtt attccttacc tcgggaccaa attggttatt gggcagtaaa aattgtgaca
    75361 ggcgtacctg atgctattcc tgtaatagga tcacccttgg tcgagttatt acgtggaagt
    75421 gctagtgtgg gtcaatctac tttaacgcgt ttttatagtt tacacacttt tgtattacct
    75481 ctgcttactg ccgtatttat gttaatgcat ttcccaatga tacgtaagca aggcatttcc
    75541 ggtcctttat agagaagata gatcctagat atttgcatat attcgtttgg ggaggaagag
    75601 tagtatttca ttgctagaaa tatggattat tgaaaaataa gacatttttt tggatattta
    75661 ccttcaactc tgcaatattt tattatttat ttgatatgaa tagttgaagt ggattctacg
    75721 aagagaaaat ggattatggg agtgtgtgac ttgaactatt gattggcccg tgcagatata
    75781 tgattttatc cgccacattg gaattgacaa ccaaatgtgt ctctgttcca accactgcgt
    75841 aagccccata cagaagatag gctggttcgc tcgaggagaa ttttttctat gatcagagac
    75901 gaataatgtc gtgcatcacc aggctccgta agatccagta gaataagtga tgtggtatga
    75961 tccagattat gttctatcga ttgaacttac ttaatagtat ggaaatgcat tcatttcctt
    76021 tgcatcgatt ccgatctata atactatcgg agtgaaacaa gggatctaaa gaagaacaga
    76081 ggctagacta tattagtaac aagtaaatcc tttgtatgta agaagactcg agatattttt
    76141 gggagaaata aaattgcaag gtatgagacg acccaaaacg cacttgatca tgatcaaatt
    76201 tgtaagccta cttgggtatt gggcatttac cagcaagaac tgaattcttt gcaatggata
    76261 gttgcaactc tggcaaatct tttcttacat agagtcatat atgtgtggat atggatgaca
    76321 tatagatttt atatagatct attttactcc tttgattctt gctcgagccg gatgatgaaa
    76381 aattatcatg tccggttcct tcgggggatg gatccatacg aattcaccta tcccaataac
    76441 aaaaaaacct gacttgaatg atcctgtatt aagagccaaa ttggcaaaag ggatgggtca
    76501 taattattat ggagaacccg catggcccaa tgatctttta tatatttttc cagtagtaat
    76561 tctaggtact attgcatgta acgtaggttt agcggttcta gaaccgtcaa tgattggcga
    76621 acccgcagat ccgtttgcta ctcctttgga aatattaccc gaatggtact tctttcccgt
    76681 atttcaaata cttcgcacag taccaaataa attgttgggg gttcttttaa tggtttcagt
    76741 accggcggga ttattaacag taccttttct ggagaatgtt aataaattcc aaaacccgtt
    76801 tcgtcgtcca gtagctacaa ccgtcttttt gattgggacc gcagtagctc tttggttggg
    76861 tattggagca acattaccta ttgataaatc tttaacttta ggtctttttt aaattgactc
    76921 aaccgtgaaa tagaaataaa aaaacgacgt gtgtatctag ggaggattca ctttgaagcg
    76981 actattccct agatacacct attcaatgaa attctagatc taccccaaat ataatatatg
    77041 gatgctactg aagacccaaa acccgtttta ttttttcttt ctaaaaaagg atgaaatcat
    77101 tccaatgtat tcaaaaatga aaacttgttc ttcggtaaat caattgcgaa acgcttttgg
    77161 agaatatcta atatctgttt tacatcttct atacgaaaat gatccatttt cataagatct
    77221 tcttgactct tattcaaaag gtctaataat gtatatatat tggacctttt gagacaatta
    77281 tagatcctgg gagacaattc tgattggtca ataaaaatac atttcaatgc tatttctttt
    77341 ttgcttttgc ttagtttatc caatttattc tgaaaggtaa aaaagggtat agtaactctg
    77401 ttttgattgt cctctaaatt tgtgtcacgt tcttccgcat gaagaaaggg tataaataaa
    77461 tcaatcaaat tacgggaggc ctcgtgaagt gcttctttag gagttaaact tccattcgtc
    77521 catatttcta gaaaaagtat ttcttgtttt tcatttccat tcccataaga atgaatacta
    77581 tgattcgcat ttcgaacagg catgaataca gcatctatag taaaacttcc atcttgtgca
    77641 ttatttggtg ttttcatacg atatccacga ttcctctcga tttgtagtcc aatacacaaa
    77701 tccattggtt ccgttaggat agctatatgc tgtgtagtat caacaatttc cacagaaggc
    77761 ggtgagatga tgtcttgagc agttacgtat ccagggcccc tgatgcaaat ggatgcgttg
    77821 cgagttccat acagattact tcttaataca atttctttta aattcattaa aatttcatgt
    77881 acggattcgt caatacctac tatagtagaa tactcatgtg gtattttttc agattttgca
    77941 cgtgtgatac atgttccttc tatttctcca agcaaagccc ttcgcatcgc gatgcctatt
    78001 gtatcggctt gacctttcat aagcggagac agaataaaac ggccataata aagacgctta
    78061 ctgtccactc tagattcaac acacttccac tgtagtgtcc gagtagatac tgctacttcc
    78121 tcttgaagca tagtaatttt ttttgatcag attattgaat catttatttc tcttgaaatc
    78181 tgttccagtc ttatttctac acacgtcttt ttttaggagg tctacatcca ttatgcggca
    78241 taggggttac atcccgtacg aaacttaata gtataccact tctacgaatg gctcgtaatg
    78301 ctgcatctct gccgagacca ggacccttta tcatgacttc tgctcgttgc ataccctgat
    78361 cgaccactgt acgaatagcg tttcctgctg cggtttgggc agcaaacggt gtccctcttc
    78421 ttgtgcccct gaatccacaa gtaccggcgg aggaccaaga aaccacccga ccccgtacat
    78481 ctgtaaccgt tacaatggta ttgttgaaac ttgcttgaac atgaataact ccttttggta
    78541 ttctacgtcc attcttacgt gaactaatac gtccattcct acgtgaacca actcttggta
    78601 taggttttgc catcttttat catctcatca atatgagtca gagatatacg gatatatcca
    78661 tttcaggtta aaacagatcc ttcattttct ttttacattt ggtccttttt tcgaaggatt
    78721 atccttgtct ctgtttatgt ctcgggttgg aacaaattac tataattcgt ccccgccggc
    78781 gaatcagtcg acatttttca caaattttac gaacagaagc ccttattttc atatttgtca
    78841 ttccttatct taattccgaa tctattcctt ggaagaaaat aagtctcttg gaattttgaa
    78901 cctcaagttg tatccccatg aaaataatgt cgaaaaatat acacctaatc gttcgaatct
    78961 ttattgcgga gtctataaat tatacgtccc cttgttgaat cataacgact tacttcgatt
    79021 ttgactttat ctcctggtag tatccgtata aaactacgtc ggatccttcc tgaaacataa
    79081 cctagaatca gatcttcatt atctaagcga acccggaaca tgccattggg aagtgattca
    79141 gtaattaaac cttcatgaat ccatttttgt tctttcattt caggtaaccc ccttgaagta
    79201 tcaactaatg gaggaggagt gatattaggc aaccagtcct tcctcttttt ctttttttca
    79261 caatatagga agttaccaat tcaattcaga tatcagaaag atcaccatat ataacacaaa
    79321 atttctcctc cgattccttc tagccgagct tctcggtctg tcattatacc tcgagaagta
    79381 gaaagaataa caatccccat tcctcctaaa atcctaggaa ttcgttgaga gttggaatag
    79441 attcgtagac cgggccggct gatacgtttt aaaatagttc tatatggccc tttcctattc
    79501 cttctatgtc gaagggttga aaccaagaaa tttttgttgc tttctcgatg ttttctcacg
    79561 ttttcgataa agccttctcg tagaagtatt ttaacaatgt tttcggtaat attagtagat
    79621 gctattcgaa ccgttccttt tttatccatg tcagcatttc gtatagaagt tattatgtca
    79681 gcaattgtgt ccctacccat gatgaactat aattatttgt gcctccgagt tttaatataa
    79741 tcaacatgct cgttattttt atttttttat aaattaaaaa gttaagggat atacgtgata
    79801 cataatctac taaattaatt aaatccattc ccgagaccct actatatcat atcacgggct
    79861 tgtctattag tctttattct atatagtatt tataatacct caggagctaa tgagactatt
    79921 ttagtaaaat tcaactgtct caattcccga gcgatcgcac caaaaacccg agttcctttt
    79981 ggatttcctt cttgatcaat gacaaccgcg gcattgtcat catatcgtat tatcatgccg
    80041 ttgtcacgtt taagttcttt acatgtacgt acaattacag ctctgatcac ttctgatctt
    80101 tctagaggca tatttggcac tgcttctttg attacagcaa caataacgtc accaatatga
    80161 gcatatcgac gattactagc tcctatgatt cgaatacaca tcaattttcg agccccactg
    80221 ttgtccgcta catttaaaag ggtttgaggt tgaatcatat cattattttt tatcgtttct
    80281 ttcaatgcaa agaaagggca aaaaaatgag aaatattttt tgtccagaaa aaaaaaggcc
    80341 tgcggttctt tgttttttca tcacaaagac tcctttcctt tggttgcaca tccctattct
    80401 gcaataagaa attgagttcg tataggcatt ttggacgcag cgattaaaat agcttctctg
    80461 gctacaattt ctgatactcc acccatttca taaagtattc gacccggttt aacgacagat
    80521 acccaatatt cgggagatcc cttccccgaa cccatacgcg tttccgtagg tcttaatgta
    80581 acaggtttgt ctggaaatat acgtacccat atttttccac cacgacgcgc atatcgtgtc
    80641 attgctcgtc gccctgcttc tatttgtcta gatgtgatcc aggcgggttc aagtgcctga
    80701 agagcatatc tgccgaaact aatacgattg cctcggtaag atattccctt cattcttcct
    80761 ctatgttgtt tacggaattt ggttcttttg gggttatagt tgatggttgt ttcttattct
    80821 caattccatc tctactgcag aaccggacat gagagtttct tctcatccag ctcctcgcga
    80881 atgaaatgat tccataatat tacgaatatg tattgaattt ataatagact gaatcatagg
    80941 atttttgata tctaatctgt cacgtaaaaa tttatatatc ttgggttcta tatacaactg
    81001 gaaatatacc tctatagaat ttttattttt acgaatcttt atttttacct ttattgaatc
    81061 ccaaaaactt agaaatacaa taaggccttc gcgggcgaat attgactctt tcaatatctg
    81121 tttaattcgt agggtcagtc cttgacctct cagaataaat gaataggttc ctggttcttt
    81181 ccgccatccc acctaatgaa tcattaggat tcgttttcaa tggaatcttc tgcagtcata
    81241 ggttccgtcg ttcccatcac ttcttgatta atggctaggc ctgaactctg caacggagct
    81301 cctaattcaa tttgttgttc ctgagtcaat ctactcagtc tttattgact cgaagctctc
    81361 tttttttgta tttctttttc ctatgaaccg gagtcattta atgattaaat tattatgatt
    81421 atgaccgaat ccatattgat gctttattac actgcctttg tatgagatga ttcatagacc
    81481 atacatattg gaatcatata tcattgatat tctccttctc tctttctctc ccccttccat
    81541 ttatccaatc cttttttttg tttcacatca caatccacga tcagattggt ttttctttta
    81601 tgtatatgta atattaaaaa gatttcagtt gctacaacgc tatgatcaat acatcatata
    81661 gtgacttttt ctttggatcc cgataatacg aagcaatgag ctggttatta gttacatagt
    81721 tcttagttca gactagggga ctatccttta ccttttttaa tcctaatcta aactaaaaaa
    81781 accgacgagt cacacactaa gcatagcaat tataccaaag ggtcaatctt atttttattt
    81841 aaccctatag aattagaaga tttgaaatta atcatttttg attaaacgga aaaataatga
    81901 aaggtttttt ttgtccattg ctagatagaa aagtaaaaga agaaatcttt gattatttct
    81961 cgtctgtaaa tatccaaatt tttatgccta ataccccata aatagtccga actgtatacg
    82021 aacaataatc aattttagct cgaatggttt gtaggggaac cctaccttct ctgatccatt
    82081 cgacacgtgc aatttctttt ccgtcgatac gtcctgcaat ttgtacttga attccttttg
    82141 tatctgcttg ctcagttaat tcaatagctt ttttcattgc ctttcgaaat gaaactctat
    82201 tttttaattg cccagctata aattctgcaa gaatattcgg gtctccataa ggttttgcaa
    82261 ttcttgtaat agcaatgttg agttttcggt tcacagaatt aaaacctttt tggacattga
    82321 tctgtaattc ttcaattcct ctcggtttac cctctattaa ccattttgga aatcccatat
    82381 agattatgac ctggaccagg tcgattcttt tttgaatctc tatacgcgca attccctcta
    82441 cacccgaaga tattttcata tttttttgta cataattctt gatacaatcc cttatttttt
    82501 gatcctcctg tagaccctca gaataacttt ttggttgtgc aaaccaaagg gaatggtgct
    82561 tttgggttgt accaagtctg aaaccaagtg gatttatttt ttgtcccata caccctcgct
    82621 ttcttcatta tcattagcat tagcattagc ccattttagt ctttcgtgtt ctaccataca
    82681 tagatacctc tctctaacat ctgtatattt atctatatat acatatccaa tttttcttaa
    82741 ccatatgaaa tagtcttgat ctttagagat atctttcaat acaatagtta tatgacaggt
    82801 gggtcttttg atcggataac tacgtcctcg agctcgaggc tttaactttt tcacgatagt
    82861 accctcgttg acttcggctt gactaatgat taaatctgtt tccttgaaac ccatattgtg
    82921 actagcattt gctgctgccg aataaaccaa tttaaaaata ggataacatg ctcgataagg
    82981 catgagttct agtatcataa gtgtttcctc gtaggaacgg ccacgaatct gatcgatcac
    83041 tcttcgtgct ttgtgagcag acatacatat atgttgacct aaagcggata cttccacatc
    83101 tgggtccctc tttatcataa ggttaacctc ccaccaatga acgacgagca cccatattca
    83161 ctttattatt attaacatta acgacgagat ttattatcgc ttctcgcatg tccccggaaa
    83221 tttagagtag gtgcaaattc tcccaatttg tgacccacca tacgatctgt tatataaatg
    83281 ggcaaatggt ctattccatt atgaatagca attgtatggc cgatcattgt gggtataatg
    83341 gtagatgccc gggaccaagt tactattata tctttttccc cccttatgtt gagcttttct
    83401 atttttgcta ataaatgatt agcaacaaaa ggattttttt ttagtgaacg tgtcacagct
    83461 aattactcct atcttttttt cttttgtaaa gacgaagaaa catattctct attttctctc
    83521 ctatttagta cgtcgacgca gaatcaaact atcactatat ttattccttt ttctacttct
    83581 tcttccaagc gcaggataac cccaaggggt tgtgggttgt tttctaccaa ttggggccct
    83641 tccttcacca cccccatggg gatggtctac agggttcata actacccctc ttactacagg
    83701 acgcttacct agccaacgct tagatccggc tctacccaag cttttctggt tcaccccaac
    83761 attacccact tgtccgactg ttgctgagca gtttttggat atcaaacgga cctccccaga
    83821 cggtaatttt aatgtggccg atttaccctc ttttgcaatc agtttcgcta cagcacccgc
    83881 agctctagct aattgtccac cctttccaag tgtgatttct atgttatgta tggccgtgcc
    83941 taagggcata tcggttgaag tagattctta tttttgatca atcaaaaccc cttcccaaac
    84001 tgtacaagct tcttccaaag catacggctt tctggatgta tataatgata tctagacaga
    84061 tggatcttat atgaatcata tgatgaagta ccacatgagt ggatatatag gaatccaaat
    84121 ctgccgaatc actcatgtta tgatcttcta catcctaggt ctccccgttc catcatctgg
    84181 cttatgttct tcatgtagca ttcagaccga atgactctat gaaattacgt cgatacttcc
    84241 acatattacg ggtaacgtag gagacatctc tattttattt ttccccgggg gtagaattac
    84301 cactgcttag ctttcaattc gcctctgacc atcaaatgaa atgtgaataa cccgtcctcc
    84361 tctctttgaa acaaggggcg cttccggttc tgtcggtgct tcaaacaatt ttgtcttctc
    84421 catattacca tatctctaga gtcaataatt ttatatgagg aactactgaa ctcaatcact
    84481 tgctgccgtt actcttcagt tttctgttga ggtctatccc gtagaggtac tcaaattgga
    84541 tcagtgattg atttctaggt ttcgtcgtaa acctaattgg ttacttccaa ttacgtaaat
    84601 caatggttca aaccgcactc aaaggtaggg catttcccat tgagatagga acttctgtac
    84661 cagaaacaat ggtatctcca attatagccc ctctgggatg taaaatatat ctcttctcac
    84721 catccccata gtgtatgaga caaatgtatg catttcggtt ggggtcgtat tctatggtta
    84781 cgattctccc agatatgtct ttttcattcc gtcgaaaatc gattttacgg tatagacgct
    84841 tatgacctcc ccctctatgc cttgcggtaa tgatgcctct ggcattacga cctttaccac
    84901 aatgacgctg tccagagatc aaattatttc gtgaattgga tttcacttga ctgtctacgg
    84961 ccccattgcg tgtgctcgga gtagaagttt tgtataaatg tatcgccgtg ttattaagta
    85021 tttttttgtt taagttcttt tctttctaag aggtggaata gaataacccg gttgaagcgt
    85081 aatgatcata cgtttgtaat gcattgtatg tcccataggt cccattcttc taccctttcc
    85141 cgggagtcga tgactattca tagctattac cttgacacca aagaagagtt cgacccaatg
    85201 ctttatttct gtcctagttg atcctgattc gacattagaa gtatattgat tgttccccaa
    85261 taaccgaata cttttgtctg taaatactgc atattttatt ccatccataa atccatttta
    85321 ttccctatga gttccagtat tgataagaat tctagttctt actgttcata tgttatggta
    85381 tgaatatacc ataccaattc gttatgtatg gatgatgaga ttccattgat acagagccaa
    85441 ttccaataga cttattgaac gttcccattg gcgtgcatcc agcaggaatt gaacctacga
    85501 atttgccaat tatgagttgg gcgctttaac cattcagcca tggatgctta acagggatca
    85561 tcgtacatcg tgaataacca aattccaatt gaaatgaaat ctttaggagg aatcaatgaa
    85621 acaggaatca atgaaacgac atcaattcaa atcctggatc ttcgaattga gagagatatt
    85681 gagagagatc aagaattctc actatttctt agattcatgg accaaattcg attcagtggg
    85741 atctttcact cacatttttt tccaccaaga acgttttatg aaactctttg acccccgaat
    85801 ttggagtatc ctcctttcac gcgattcaca gggttcaaca agcaatcgat atttcacgat
    85861 caaaggggta gtactgcttg tagtagcggt ccttatatat cgtattaaca atcgaaatat
    85921 ggtcgaaaga aaaaatctct atttgatggg gcttcttcct atacctatga attccattgg
    85981 acccagaaat gatacatcgg aagaatcttt ttggtcttcc aatattaata ggttgattgt
    86041 ttcgctcctc tatcttccaa aagggaaaaa gatctctgag agttgtttca tggatccgaa
    86101 agagagtact tgggttctcc caataactaa aaagtgtatc atgcctgact ctaactgggg
    86161 ttcgcggtgg tggaggaacc ggatcggaaa aaggtggaat tctagttgta agatatctaa
    86221 ggaaaccgta gctggaattg agatctcatt taaagagaaa gatatcaaat atctggagtt
    86281 tctttttgta tcctatacgg atgatccgat ccgcaaggac catgattggg aattgtttga
    86341 tcgtctttct ctgaggaaga agcgaaacat aatcaacttg aattcgggac agctattcga
    86401 aatcttagtg aaacactgga tttgttatct catgtctgct tttcgtgaaa aaagaccaat
    86461 tgaagtggag ggtttcttca aacaacaagg agctgagtca actattcaat caaatgagat
    86521 tgaacatgtt tcccatctct tctcgagaaa caagtggggt atttctttgc aaaattgtgc
    86581 tcaatttcat atgtggcaat tccgccaaga tatcttcgtt agttggggga agaatctgca
    86641 cgagtcggat tttttgagga acgtatcgag agagagttgg atttggttag acaatgtgtg
    86701 gttggtaagc aaggatcggt tttttagcaa ggtacggaat gtatcgtcaa atattcaata
    86761 tgattccaca agatctattt tcgttcaagt aacgaattct agccaattga aaggatcttc
    86821 tgatcaatcc cgagaccctt tcgattcgat tagtaatgag gattcagaat atcacacatt
    86881 gatcaatcaa agagagattc aacaactaaa agaaagatcg attctttggg atccttcctt
    86941 tcttcaaacg gaacgaacag agagaaaatc agaccgattc ccgaaattcc tttctggata
    87001 ttcctcaatg tcccggctat tcacggaacg tgagaagcag atgaataatc atctgcttcc
    87061 ggaagaaatc gaagcaattc ttgggaattc tacaaaatca attcgttcct ttttctctga
    87121 cagatggtca gaacttcatc tgggttcgaa tcctactgag aggtccacta gagatcataa
    87181 attgttgaag aaagaacaag atgtttcttt tgtcccttcc agacgatcgg aaaataaaga
    87241 aatggttgat atattcaaga taattacgta tttacaaaat accgtctcaa ttcatcctat
    87301 ttcatcagat ccgggatgtg atatggttcc gaaggatgaa ccggatatgg acagttccaa
    87361 taagatttca ttcttgaacc aaaatccatt tttttcttta tttcatctat tccatgaccg
    87421 gaacaggggg gggtacacgt tacaccgcga ttttgaatca gaagagagat ttcaagaaat
    87481 ggcagatcta ttcaccctat caataaccga gccggatctg gtgtatcata agggattttc
    87541 cttttctatt gattcctacg ggttggatat ggagaaaaaa aaattattga atgaggtatt
    87601 caactccagg gatgaattga aaaagaaatc tttcttggtt ctacctcctt ttttttatga
    87661 agagaatgaa tctttttatc gaaggatcag aaaaaaatcg gtccggatct cctgcgggaa
    87721 tgacttggaa gatccaaaac caaaaagagt ggtatttgct agcaacaaca taatggaggc
    87781 agtcaatcaa tatagattga tccgaaatct gattaaaatc caatatagca cctatgggta
    87841 cataagaaat gtatcgaatc gattctttta tggaattaaa agggatcaaa tagggaatga
    87901 tactctgaat catagaacta taatgaaata tatgatcaac caacatttat cgaatttgaa
    87961 aaagagtcag aagaaatggt tcgatcctct tatttctcga accgagagat ccatgaatcg
    88021 ggatcctaat gcatatagat acaaatggcc caacgggagc aagaatttcc aggaacatct
    88081 ggaacatttc gtttctgagc agaagagccg ttttcaagta gtgttcggtc gattacgtat
    88141 taatcaatat tcgattgatt ggtccgaggt tatcgacaaa caagatttgt ccaagtcact
    88201 tctctttttg tccaagtcac ttctcttttt gtccaagtca cttctctttt tgtccaagtc
    88261 acttcctttt ttctttgtga gtatcgggaa tatccccatt cataggtccg agatccacat
    88321 ctatgaattg aaagggccga atgatcaact ctgcaatcag ttgttagaat caataggtat
    88381 tcaaatcgtt catttgaata aattgaaacc cttcttattg gataatcgtg atacttccca
    88441 aaaatcgaaa ttcttgatca atggaggaac aatatcaccg tttttattca ataagatacc
    88501 aaagtggatg attgactcat ttcatactag aaataatcgc aggaaagact ttgataacac
    88561 cgattcctat ttctcaatga tatcccacga tcgagacaat tggctgaatc ccgtgaaacc
    88621 atttcataga agttcattga tctcttcttt ttataaagca aatcgacttc gattcttgaa
    88681 tcatccacat cacttctggt tcgattgtaa caaaagattc cctttttatg tggaaaaggc
    88741 ccgtatcaat aattatgatc ttacgtatgg acaattcctc aatatcttgt tcattcgcaa
    88801 caaaattttt tctttgtgcg tcggtccaaa aaaacctgtt tttttggaga gagatactat
    88861 ttcatcaatc gagtcacagg tatctaacat attcatacct aacgattttc cacaaagtgg
    88921 tgacgaaaga tataacttgt acaaatcttt ccattttcca attcgatccg atccattcgt
    88981 tcgtagagct atttactcga tcccagacat ttctggaaca cctctaacag agggacaaat
    89041 agtcaatttt gaaagaactt attgtcaacc tttttcagat atgaatctct ctgattcaga
    89101 agggaagaac ttgcatcagt atctcaattt caattcaaac atgggtttga ttcacactcc
    89161 atgttctgag aaatatttac catccgaaaa gaggaaaaaa cagagtcttt gtctaaagaa
    89221 atgcgttgag aaatggcaga tgtatagaac ccttcaacga gatagtgctt tttcaaatct
    89281 ctcaaaatgg aatctgttac aaacatatat gccatggttc cttacttcgg cagggtgcaa
    89341 atatctaaat ttcacccttt tagatacttt ttcagaccta ttgccgatac taagtagcag
    89401 tcaaaaattt gtatccattt ttcatgatat tatgcatgga tcagatacat catggccaat
    89461 tcctccgaaa aaattgtggg cgattcttcc acaatggaat ccgataagtg agatttcgag
    89521 taagtgttta cataatcttc ttctgtccga agaaatgatt catcgaaata atgagtcacc
    89581 cgttccattg atatggatac atctgagatc accaaatgct cgggagttcc tctattcaat
    89641 ccttttcctt cttcttgttg ctggatatct cgttcgtaca catcttctct ttgtttcccg
    89701 ggcctctagt gagttacaga cagagttcga aaagatcaaa tctttgatga ttccatcata
    89761 catgattgag ttgcgaaaac ttctggatag gtatcctaca tctgaactga actctttctg
    89821 gttaaagaat ctctttctag ttgctctgga acaattagga gattctctag aagaaatatg
    89881 gggttctgct tctggtggca acatgctatt gggtggtggt cccacttatg gggtcaaatc
    89941 aatacgttct aagaagaaat atttgaatat caatctcatc gatatcataa gtatcatacc
    90001 aaatcccatc aatcgaatca ctttttcgag aaatacgaga tatctaagtc gtacaagtaa
    90061 agagatctat tcattgataa gaaaaagaaa aaacgtgaac gttgattgga ttgatgataa
    90121 aatagaatcc tgggtcgcga acagtgattc gattgatgat gaagaaagag aattcttggt
    90181 tcagttctcc accttaacga caaaaaaaag gattgatcaa attctattga gtctgactca
    90241 tagtgatcat ttattaaaga atgactctgg ttatcaaatg gttgaacaac cgggatcaat
    90301 ttacttacga tacttagttg acattcataa aaaatatcta atgaattatg agttcaatag
    90361 atcctgttta gcagaaagac ggatattcct tgctcattat cagacaatca cttattcaca
    90421 aacctcgtgt ggggctaata gttttcattt cccatctcat ggaaaaccct tttcgctccg
    90481 cttagcccta tccccgtcta ggggtatttt agtgataggt tctataggaa ctggacgatc
    90541 ctatttggtc aaatacctag cgacaaactc ctatgttcct ttcattacgg tatttccgaa
    90601 caagttcctg gatgacaagc ctaaaggtta tcttattgat gatattgatg gtagtgacaa
    90661 tatcgatatt gatggtagtg acgatatcga tgatgacctt gatacagagc tgctaactat
    90721 gacgaatgcg ctaactatgt atatgacgcc gaaaaaagac cgatttgata tcacccttca
    90781 attcgaatta gcaaaagcaa tgtctccttg cataatatgg attccaaaca ttcatgatct
    90841 gtatgtgaat gagtcgaatt acttatccct cggtctatta gtgaactatc tctccaggga
    90901 ttgtgaaaga tgctccacta gaaatatcct tgttattgct tcgactcata ttccccaaaa
    90961 agtggatccc gctctaatag ctccgaataa attaaataca tgcattaaga tacggaggct
    91021 tcttattcca caacaacgaa agcacttttt cactctttca tatactaggg gatttcactt
    91081 ggaaaagaaa atgttccata ctaatggatt cggggccata accatgggct ccaatgcacg
    91141 agatcttgta gcacttacca atgaggccct atccattagt attacacaga agaaatccat
    91201 tctagacact aatacaatta gatccgctct tcatagacaa acttgggatt tgcgatccca
    91261 ggtaagatcg gttcaggatc atgggatcct tttctatcag ataggaaggg ctgtggcaca
    91321 aaatatactt ctaagtaatt gccccataga tcctatatct atctatatga agaagaaatc
    91381 atgtaaggaa ggggattctt ttttgtacaa atggtacttc gagcttggaa cgagcatgaa
    91441 gaaattaacg atacttcttt atcttttgag ttgttctgcc ggatcggtcg ctcaagatct
    91501 ttggtctcta cccggacccg atgaaaaaaa tgggatcact tcttatggat tcgttgagaa
    91561 tgattctgat ctagttcatg gcctattaga agtagaaggc gctctggtgg gatcctcacg
    91621 gacagaaaaa gattgcagtc agtttgataa tgatcgagtg acattgcttc ttcggtccga
    91681 accaagaaat cccttagata tgatgcaaaa tggatcttgt tcttttgttg atcagagatt
    91741 tctatatgaa aaatacgagt cggagtttga agaaggagcc ctcgacccgc aacagataga
    91801 ggaggattta ttcaatcaca tagtttgggc tcctagaata tggtgccctt gtggcaatct
    91861 atttgattgt atcgaaaggt ccaatgaatt gggatttccc tattgggcca ggtcatttcg
    91921 gggcaagcgt atcatttatc ataaagagga tgagcttcaa gagaatgatt cggagttctt
    91981 gcagagtgga accatgcagt accagacacg agatagatcc tccaaagaac aaggtttttt
    92041 tcgaataagc caatacattt gggaccctgc cgatccattc tttttcctat tcaaagatca
    92101 gccctttgtc tctgtgtttt cacgtcgaga attctttgca gatcaagaga tgtcaaaggg
    92161 gcttcttact tcccaaacaa agcctcctac atctatatat aaacgctggt tcatcaaaaa
    92221 tacgcaagaa aagcacttcg aattgttgat tcatcgccag agatggctta gaaccaatag
    92281 tttattctct aatggatctt tccgttctaa tactccatcc gagagttatc agtatttatc
    92341 aaatctgttc ctatctaatg gaacgctatt ggatcaaatg acaaagacat tgttgagaaa
    92401 gaggtggctt ttcccggatg aaatgaaaga tttgattcat gtaagaggag aaagatttcc
    92461 cattccttag ccggaaagat atgtatatgt ggccatgaaa gagggattaa gtggaacaga
    92521 attgaccggg tggtagagtc gtggaaagac ttgtttcttc catatttttg accttagcta
    92581 catggaacaa tatgctactg ctgaaagata gaagaattga aatcttagat caaaacacta
    92641 tgtatgaatg gtatgaactg cctaaacaag aattgttgaa cggcgaacaa ccagagccta
    92701 ttcctcacta catcaaaaaa tttccattaa tgaaacatgt aaatccattg gaaaataaaa
    92761 aatacgcatg tccgatgata tggttcttgc tatctgctcc aataatgaat cattggttta
    92821 actgaataac taaataaaat agatagacct ttctcttcgt ctcaagtcga tggatcttct
    92881 caattgaaag atctcctata tggctaatac acattccagt tgaccgagcc taattctaat
    92941 tgttttgttc cgaagcaaag atatccacgg ggccggttcg tcctattcag atattcacac
    93001 gaccaagagg tactggattt tcttgccctg aaaggggaag gaaggctgga atgccaacag
    93061 acgtctatta tcgaattcac ccgacctgat agtacccatt ttgggaacgt ccagtgccaa
    93121 aatcactgaa tgggaatgta ctttatcttc tgggttacgg gcgggcattt tctcagaggt
    93181 ttctattgta tcaatttacc cctgtgtgat tcctgttgaa gcatatactc ggggggtggt
    93241 gcagggcgga cgatttcaaa gtggactccc cattcattag atagagaaga tctcaaaaat
    93301 ttcgtgatcc gctgccgaac ttattccaat tccaacagct cggactcgga tcgtggggat
    93361 cgccggacta cttcgtatca acagaaactc ggtctatcaa tatcgattcg atccgagatc
    93421 tcttattgaa ttgctcattc aatgagcatt ctcaatatta tgccttgaag aggactcgaa
    93481 cctccacgct cttcagcacg agattttgag tctcgcgtgt ctaccatttc accatcaagg
    93541 catcttgaaa gtgaatcgta ttccatgaat atgatatcta tctagtgtga tgtatgggaa
    93601 tatatgacaa gggtggagtg ttggagtatt tctatcgatc ggtcatgtca tataggcccg
    93661 agtcggacat ccaattgctt caatttgaat tatccggagg ataccttaga tatatcaaaa
    93721 agatgtacaa tcaaacctac gtctcgattc aatagaagcc aaaagaagtg aatatggtac
    93781 ccaaataacg agaaatatgt aaaaagcagg tccgattacg cctattccta atcctaaatg
    93841 gaatgtaacg gcgcagggat ccatatggaa acatagtatc tatttacata cgctcgaatg
    93901 accccttctc ataatgagaa tgtacataac cctattccgg tctggtccgg tatggaatga
    93961 acttataatc atggaatcaa ctccatcatc agattataag ttcataaccc cagcccattc
    94021 ccattttggg cggaagagat ctactaattc tttgattcca gttagtaaga gggatcttga
    94081 actaagaaat agaccctaga agctaaaaaa gggtatcctg agcaattgca ataattgggt
    94141 tcattgatat tcctggtata gtagatgcta tcacacatac aatcatactc aattcgatgg
    94201 aattgtttga tcttaaaggg gatcttctat aatttcgcac gtgaggggtt atttcttggt
    94261 ttcgtccagt cattaataac tttattattt ttagataata gtagatagaa acaacgctcg
    94321 taagaagtcc tattgaaacc aagaaatata ggcctgcctg ccatccacac cagaatagat
    94381 ggagttttcc gaaaaaacct gctaatggag gaagacctcc tagggataag agacataggg
    94441 ctaaagagag ggccaaaaaa ggatccttcg tgtataatcc tgcataatct cgaatgttat
    94501 cagttccggt acgtagacca aataatacaa tgcaagcaaa agttcctaga ttcatggaga
    94561 tatagaacag catataagtt atcatgcttg catatccatc atttgagtct ccaacaatta
    94621 ttccaataat tacatatccg atttgaccta tggatgaata tgcaagcata cgcttcatgc
    94681 ttgtttgagt aatagcaatg agattcccca atatcatgct aagaatagct agggtttcca
    94741 gaagaagatg ccattcgttt gatgagaaat aaaaaggaat atcgaaaatt cgagtggctg
    94801 aagctgaagc agctactttc gaagtaacag aaagaaaagc aacgactgga gtgggagagt
    94861 cagagtcgaa aagaggattc ctcacttctt tctctcattc aaaaccgtgc atgagacttt
    94921 catctcgcac ggctcctaag tgataaaaga aagaagaact catcttcttt ctttttttat
    94981 taccttcctc gcgtatgtat aagaccgaat ccattcaatt tctaaaaagg attactaatc
    95041 cttaactttt cgaggaatcc ttcatcagcg gttgtgaatg acttactttt tcaatctttt
    95101 cgaccttggt tccgtaggag caagtcagaa agattgaaaa atagaaccat ctgatttgat
    95161 tcgttctcaa tagccatgag atgatcatct tagggtgatc cttttgtcga cggatgctcc
    95221 tattacactc gtagtctctg aaggatgaga accaactatg tagcatctag accgagaatt
    95281 caagtattgt atacgtcatt agtccgatcc tttgtaggaa ctacccgtaa taacgaactt
    95341 gcaaaatgga tctgtttatc ataaagagat tcgttgttcc tgaccctgct tcaccttaat
    95401 tgttatttga acaaaaagat cacaataaac ttttggtaaa agttatgtct tggtccgagt
    95461 ggggatagta tttctcttct gcatgtccat ggagttttga aaaatccaaa catctcagag
    95521 atagatatag aggtaggaat ttatcgaacg aaccgcactc cttcgtatac gtcaggagtc
    95581 cattgatgag aaggggctgg ggaaagcttg aacccaattc ctacagtgat gaatataagc
    95641 gcaattgaaa ttcctgggga gttatacatt tgtgtattga taagaccatt cactatttct
    95701 tgaagctcga tctctccccc ggatgaacca tatagccaag agaacccatg aaccagaata
    95761 gaagagcttg ccccacccat gagtaaatat ttcgtagtag cctcattaga ccgtacatct
    95821 ctcttggtat atccagataa taggtaggag cataaactga aacattctgg agctacaaag
    95881 atagttatta aatcgttagc accacataaa aacattcctc ctagagtagc tgttaatacg
    95941 aataagagaa actctgttat agccatttct gtacattcaa tgtactctac ggatagagga
    96001 atacatagag ttgaacagag taaaataaga aattgaaaga tttcgttgaa attgttcgtt
    96061 tggaaatttc ccgaaaagct aatcataggt tcttctctcc atcggaacaa tagggccgtt
    96121 atgctcatta ctaaacttgt tgaagagatg aaatataacc aaggtatatc tttttgatca
    96181 gaggttgaat caatcatcag aagaagaatt aggccaaaaa ttaggataca ttctgggaaa
    96241 ataaaatttc cattgaagag aagcaaatga aacgctttca taaaaattct cgtagaatcg
    96301 agaatgaagt tttcattctg tacatgccag atcatgaatt agtaactgca tccaatctcc
    96361 aaaaaagtcc aattgtttcg aactttctag ttttggaatg ggatatttac ggaatcccca
    96421 tgaataggat caaaccttat tccatggtat ttacatgaga ttcctctttc ttattctaaa
    96481 gcaagccccc gagaggtctt agttgatcca ttatttatcc ttcatctttc gtttcctttt
    96541 catttgtttc gagaaagata tcgatccatt ccgattcttt ctttttctat tgattctttt
    96601 acgatcgaga tgtatggatc catggatcta tgtgtctata tagatcctgt tcatggatta
    96661 acgaaaatgt gcaaaagctc tatttgcctc tgccattcta tgagtctctt cctttttgcg
    96721 tatggcatcg ccactccctt tggcagcatc cactaattcg gaacttaatt ttaaagccat
    96781 atttcgaccc ggacgttttc gggatgctcc taataaccaa cgaatggcaa gtgcttttcc
    96841 ttgtgtagat cctatttcaa tgggaacttg atgagtcgat ccgcctacac gtcttgcttt
    96901 tactgctata tcgggagtta ctccacgtat tgcttgacgt aaaacggata gtggatttgt
    96961 ttctgtcttt tgttgaatct ttttcagggc tcgatagata atttgataag ccaatgattt
    97021 ttttccgtgt ttcagaatac ggttaaccaa catgttaact aatcgattac gataaattgg
    97081 atcggatttt gcagtttttt cttctgcagt acctcgacgt gacatgagcg tgaaagaggt
    97141 tcattcaaga ataagttttc tttttataag ggctaaaatg acttattttg gctttttgac
    97201 cccatattgt agggtggatc tcgaaagata tgaaagatct ccctccaagc cgtacatacg
    97261 actttcatcg aatacggctt tccacagaat tctatatgta tctatgagat cgagtatgga
    97321 attctgttta ctcactttaa attgagtatc cgtttccctc cttttcctgc taggattgga
    97381 aatcctgtat tttacatatc catacgattg agtccttggg tttccgaaat agtgtaaaaa
    97441 gaagtgcttc gaatcattgc tatttgactc ggacctgttc taaaaaagtc gaggtatttc
    97501 gaattgtttg ttgacacgga caaagtcagg gaaaacctct gaaatgattt caatattgaa
    97561 ccttggacat ataatagttc cgaatcaaat ccctttagaa agaagatctt ttgtctcatg
    97621 gtagcctgct ccagtcccct tacgaaactt tcgttattgg gttagccata cacttcacat
    97681 gtttctagcg attcacatgg catcatcaaa tgatacaagt cttggataag aatctacaac
    97741 gcactagaac gcccttgttg acgatctttt actccgacag catctagggt tcctcgaaca
    97801 atgtgatatc tcacaccggg taaatcctta acccttcctc ctcttactaa gactacagaa
    97861 tgttcttgtg aattatggcc aataccaggt atataagcag tgatttcaaa tccagaggtt
    97921 aatcgtactc tggcaacttt acgtaaggca gagtttggtt ttttgggggt gatagtggaa
    97981 aagttgacag ataagtcacc cttactgtca ctctacagaa ccgtacatga gattttcacc
    98041 tcatacggct cctcgttcaa ctctttcgaa gtcattggat ccctgttcga gaatctcctc
    98101 ccttcttcca ctccgtcccg aagagtaact aggaccaatt cagtcacgtt ttcatgttcc
    98161 aattgaacac tttccttttt tgattattat caaaggaaag gagaagattc ttctttttac
    98221 caaacatatg cggatccaat cacgatctta taatacgaac aagagatctt tctcaatcaa
    98281 tccctttgcc cctcattctt cgagaatcag aaagatcctt ttcgagtttg aatttgttcg
    98341 tttggaatct gggttttcct acttatttat tttcttcttt atttctattt tattttttta
    98401 ttcccttcca tcattccttt agtcccatag gtttgatcct gtagaatctg acccattttc
    98461 tcatcgagcg aagggtacga aataaatcag atttcttttt cgatcaaaag tactatgtga
    98521 aatcttcttt cctcttcctc tacccctatc ccataggtac aggtacagcg tttgaatcaa
    98581 tagagaacct tttcttctgt atgaatcgat attattacat tccaattcct tcccgatacc
    98641 tcccaaggaa aatcccaaat tgacgggtta gtgtgagctt atccatgcgg ttatgcactc
    98701 ttcgaatagg aatccatttt ctgaaagatc ctggctttcg tgctttggtg ggtcgtccga
    98761 gatcctttcg atgacctatg ttgtgttgaa gggatatcta ttttcaaata tacaacatgg
    98821 attctggcaa tgcaatgtag ttggaccctc atgtcgatcc gaacgaatcg gcctttccac
    98881 ggaggtaaat ctttgcctgc taggcaagag gatagcaagt tacacaaatt atgtctcggt
    98941 aggacatgta tttctattac tacgaaattc ataaatgaag tagttaaaat ggtggggtta
    99001 ccattctcct ttttgtagtg acgaatcttg tatgtgttcc taagaaaagg aatttttcca
    99061 tttttcgagg tctcaacggg gtgtggaaac acataagaac tcttgaatgg aaattgaaaa
    99121 gatatgtagc tccagttcct tcggaaacga taagatcttt ggcgcaagaa cgcaagaaga
    99181 aggggttgat ccctattccc tatcatcttg gcttggttct gcttcctctc tttttttaac
    99241 aataccgagt cgggctcttc tcctacccgt tatggctcga atccgtagtc aatcctattt
    99301 ccgataggag cagttgacaa ttgaatccaa ttttcccatt attttcgtat ccgtaattgt
    99361 gcgaaaagaa ggcccggttc caagtttttc aggaatagtg gcgttgagtt tctcgaccct
    99421 ttgccttagg attagtcggt tctatttctc gatgggggca gggaagggat ataactcagc
    99481 ggtagagtgt caccttgacg tggtggaagt catcagttcg agcctgatta tccctaaaac
    99541 caatgtgagt ttttctattt tggcttgccc ccccgccgtg atcgaatgag actggataag
    99601 aggctcgtgg gattgacgtg aggggatagg gatagctata tttctgggag cgaactccag
    99661 gcgaatatga agcgcatgga tacaagttat gccttggaat gaaagacaat tccgaaatcg
    99721 ctttgtctac gaacaaggaa gctataagta atgcaactat gaatctcatg gagagttcga
    99781 tcctggctca ggatgaacgc tggcggcatg cttaacacat gcaagtcgga cgggaagtgg
    99841 tgtttccagt ggcggacggg tgagtaacgc gtaagaacct gcccttggga ggggaacaac
    99901 agctggaaac ggctgctaat accccgtagg ctgaggagca aaaggaggaa tccgcccgag
    99961 gaggggctcg cgtctgatta gctagttggt gaggcaatag cttaccaagg cgatgatcag
   100021 tagctggtcc gagaggatga tcagccacac tgggactgag acacggccca gactcctacg
   100081 ggaggcagca gtggggaatt ttccgcaatg ggcgaaagcc tgacggagca atgccgcgtg
   100141 gaggtagaag gcccacgggt catgaacttc ttttcccgga gaagaagcaa tgacggtatc
   100201 tggggaataa gcatcggcta actctgtgcc agcagccgcg gtaagacaga ggatgcaagc
   100261 gttatccgga atgattgggc gtaaagcgtc tgtaggtggc ttttcaagtc cgctgtcaaa
   100321 tcccagggct caaccctgga caggcggtgg aaactaccaa gctggagtac ggtaggggca
   100381 gagggaattt ccggtggagc ggtgaaatgc gtagagatcg gaaagaacac caacggcgaa
   100441 agcactctgc tgggccgaca ctgacactga gagacgaaag ctaggggagc gaatgggatt
   100501 agatacccca gtagtcctag ccgtaaacga tggatactag gcgctgtgcg tatcgacccg
   100561 tgcagtgctg tagctaacgc gttaagtatc ccgcctgggg agtacgttcg caagaatgaa
   100621 actcaaagga attgacgggg gcccgcacaa gcggtggagc atgtggttta attcgatgca
   100681 aagcgaagaa ccttaccagg gcttgacatg tcgcgaatcc tcttgaaaga gaggggtgcc
   100741 ttcgggaacg cggatacagg tggtgcatgg ctgtcgtcag ctcgtgccgt aaggtgttgg
   100801 gttaagtccc gcaacgagcg caaccctcgt gtttagttgc caacattgag tttggaaccc
   100861 tgaacagact gccggtgata agccggagga aggtgaggat gacgtcaagt catcatgccc
   100921 cttatgccct gggcgacaca cgtgctacaa tggccgggac aaagggtcgc gatcccgcga
   100981 gggtgagcta accccaaaaa cccgtcctca gttcggattg caggctgcaa ctcgcctgca
   101041 tgaagccgga atcgctagta atcgccggtc agccatacgg cggtgaattc gttcccgggc
   101101 cttgtacaca ccgcccgtca cactatggga gctggccatg cccgaagtcg ttaccttaac
   101161 cgcaaggagg gggatgccga aggcagggct agtgactgga gtgaagtcgt aacaaggtag
   101221 ccgtactgga aggtgcggct ggatcacctc cttttcaggg agagctaatg cttgttgggt
   101281 tttttggttt gacactgctt cacacccaaa gagaagcgag ctacatctga gctaagcttg
   101341 gagatggaag tcttctttcg tttctcgacg gtgaagtaag accaagctca tgagcttatt
   101401 atcctaggtc ggaacaagtt gataggatcc ccttttttac gtccccatgt ccctcccgtg
   101461 tggcgacatg ggggcgcaaa aaggaaagag agagatgggg tttctctcgc ttttggcata
   101521 gcgggcctcc tactgggggc ccgcacggcg ggctattagc tcagtggtag agcgcgcccc
   101581 tgataattgc gtcgttgtgc ctgggctgtg agggctatca gccacatgga tagttcaatg
   101641 tgctcatcag cgcctgaccc ggagatgtgg atcatccaag gcacattagc atggcgtact
   101701 cctcctgttc gaaccggagt ttgaaaccaa acttctcctc aggaggatag atggggcgat
   101761 tcaggtgaga tccaatgtag atccaacttt ctattcactc gtgggatccg ggcggtccgg
   101821 gggggaccac cacggctcct ctcttctcga gaatccatac accccttatc agtgtatgga
   101881 cagctatctc tcgagcacag gtttaggttc ggcctcaatg ggaaaatgga gcacctaaca
   101941 acgcatcttc acagaccaag aactacgaga tcaccccaga atgaaagggg tgacggaggg
   102001 atcgtaccat tcgagccttt ttttcatgct tttcccggca ggtttgaaaa aggatcctag
   102061 agtgtctagg gttgggccag gagggtctct taacgccttc ttttttcttc tcgtcggagt
   102121 tatttcacaa agacttgcca tgggaaggaa gaagggggga acaagcacac ttggagagcg
   102181 cagtacaacg gagagttgta tgctgcgttc gggaaggatg aatcgctccc gaaaaagaat
   102241 ctattgattc tcttccaatt ggttggatcg taggtgcgat gatttacttc acgggcgagg
   102301 tctctggttc aaatccagga tggcccagct gcgccaggga aaagaataga agaagcatct
   102361 gactccttca tgcatgctcc acttggctcg gggggatata gctcagttgg tagagctccg
   102421 tccttgcaat tgggtcgttg cgattacggg ttggatgtct aattgtccag gcggtaatga
   102481 tagtatcttg tacctgaacc ggtggctcac tttttctaag taatggggaa gaggaccgaa
   102541 acatgccact gaaagactct actgagacaa agatgggctg tcaagaacgt agaggaggta
   102601 ggatgggcag ttggtcagat ctagtatgga tcgtacatgg acagtagttg gagtcggcgg
   102661 ctctcctagg gttccctcct ctgggatccc tggggaagag gatcaagctg gcccttgcga
   102721 acagcttgat gcactatctc ccttcaaccc tttgagcgaa atgcggcaaa aggaaggaaa
   102781 atccatggac cgaccccatc gtctccaccc cgtaggaact acgagatcac cccaaggacg
   102841 ccttcggcat ccaggggtca cggaccgacc atagaaccct gttcaataag tggaacgcat
   102901 tagctgtcca ctctcagatt gggcagtaag ggtcggagaa gggcaatcac tcattcttaa
   102961 aactagcatt cttaagacca aagagtcggg cggaaagggg gggaaagctc tccgttcctg
   103021 gttctcctgt agctggattc tccgaaaccg caagaatcct tagaatggga ttccaactca
   103081 gcacctttta agattttgag aagagttgct ctttggagag cacagtacga tgaaagttgt
   103141 aagctgtgtt cgggggggag ttattgtcta tcgttggcct ctatggtaga atcgatcggg
   103201 gaggcctgag aggcggtggt ttaccctgtg gcggatgtca gcggttcgag tccgcttatc
   103261 tccagctcgt gaacttagcc gatacaaagg tatatgatag cacccaattt ttccgattcg
   103321 gcagttcgat ctatgattta tcattcatgg acgttgataa gatacttcca gttagcagca
   103381 ccttaggatg gcatagcctt aaagttaacg gcgaggttca aacgaggaaa ggcttacggt
   103441 ggatacctag gcacccagag acgaggaagg gcgtagcaag cgacgaaatg cttcggggag
   103501 ttgaaaataa gcatagatcc ggagattccc gaatagggca acctttcgaa ctgctgctga
   103561 atccatgggc aggcaagaga caacctggcg aactgaaaca tcttagtagc cagaggaaaa
   103621 gaaagcaaaa gcgattcccg tagtagcggc gagcgaaatg ggagcagcct aaaccgtgaa
   103681 aacggggttg tgggagagca atacaagcgt cgtgctgcta ggcgaagcgg tggagtgctg
   103741 caccctagat ggcgagagtc cagtagccga aagcatcact agcttatgct ctgacccgag
   103801 tagcatgggg cacgtggaat cccgtgtgaa tcagcaagga ccaccttgca aggctaaata
   103861 ctcctgggtg accgatagcg aagtagtacc gtgagggaag ggtgaaaaga acccccatcg
   103921 gggagtgaaa tagaacatga aaccgtaagc tcccaagcag tgggaggaga ccagggctct
   103981 gaccgcgtgc ctgttgaaga atgagccggc gactcatagg cagtggcttg gttaagggaa
   104041 cccaccggag ccgtagcgaa agcgagtctt catagggcaa ttgtcactgc ttatggaccc
   104101 gaacctgggt gatctatcca tgaccaggat gaagcttggg tgaaactaag tggaggtccg
   104161 aaccgactga tgttgaagaa tcagcggatg agttgtggtt aggggtgaaa tgccactcga
   104221 acccagagct agctggttct ccccgaaatg cgttgaggcg cagcagttga ctagacatct
   104281 aggggtaaag cactgtttcg gtgcgggccg cgagagcggt accaaatcga ggcaaactct
   104341 gaatactaga tatgacccca aaataagggg tcaaggttgg ccagtgagac gatgggggat
   104401 aagcttcatc gtcgagaggg aaacagcccg gatcaccagc taaggcccct aaatgaccgc
   104461 tcagtgataa aggaggtagg ggtgcagaga cagccaggag gtttgcctag aagcagccac
   104521 ccttgaaaga gtgcgtaata gctcactgat cgagcgctct tgcgccgaag atgaacgggg
   104581 ctaagcgatc tgccgaagct gtgggatgta aaaatgcatc ggtaggggag cgttccgcct
   104641 tagagggaag cacccgcgcg agcaggtgtg gacgaagcgg aagcgagaat gtcggcttga
   104701 gtaacgcaaa cattggtgag aatccaatgc cccgaaaacc taagggttcc tccgcaaggt
   104761 tcgtccacgg agggtgagtc agggcctaag atcaggccga aaggcgtagt cgatggacaa
   104821 caggtgaata ttcctgtact accccttgtt ggtcccgagg gacggaggag gctaggttag
   104881 ccgaaagatg gttatcggtt caaggacgca aggtgacctt agggtaagaa ggggtagaga
   104941 aaatgccccg agccaatgtc cgagtaccag gcgctacggc gctgaagtaa ctcatgccat
   105001 actcccagga aaagctcgaa cgaccttcaa caaaagggta cctgtacccg aaaccgacac
   105061 aggtgggtag gtagagaata cctaggggcg cgagacaact ctctctaagg aactcggcaa
   105121 aatagccccg taacttcggg agaaggggtg cctcctcaca aagggggtcg cagtgaccag
   105181 gcccgggcga ctgtttacca aaaacacagg tctccgcaaa gtcgtaagac catgtatggg
   105241 ggctgacgcc tgcccagtgc cggaaggtca aggaagttgg tgacctgatg acagggaagc
   105301 cggcgaccga agccccggtg aacggcggcc gtaactataa cggtcctaag gtagcgaaat
   105361 tccttgtcgg gtaagttccg acccgcacga aaggcgtaac gatctgggca ctgtctcgga
   105421 gagaggctcg gtgaaataga catgtctgtg aagatgcgga ctacctgcac ctggacagaa
   105481 agaccctatg aagctttact gttccctggg attggctttg ggcttttcct gcgcagctta
   105541 ggtggaaggc gaagaaggcc tccttccggg ggggcccgag ccatcagtga gataccactc
   105601 tggaagagct agaattctaa ccttgtgcca ggacctacgg gccaagggac agtctcaggt
   105661 agacagtttc tatggggcgt aggcctccca aaaggtaacg gaggcgtgca aaggtttcct
   105721 cgggccggac ggagattggc cctcgagtgc aaaggcagaa gggagcttga ctgcaagacc
   105781 cacccgtcga gcagggacga aagtcggcct tagtgatccg acggtgccga gtggaagggc
   105841 cgtcgctcaa cggataaaag ttactctagg gataacaggc tgatcttccc caagagttca
   105901 catcgacggg aaggtttggc acctcgatgt cggctcttcg ccacctgggg ctgtagtatg
   105961 ttccaagggt tgggctgttc gcccattaaa gcggtacgtg agctgggttc agaacgtcgt
   106021 gagacagttc ggtccatatc cggtgtgggc gttagagcat tgagaggacc tttccctagt
   106081 acgagaggac cgggaaggac gcacctctgg tgtaccagtt atcgtgccca cggtaaacgc
   106141 tgggtagcca agtgcggagc ggataactgc tgaaagcatc taagtagtaa gcccacccca
   106201 agatgagtgc tctcctattc cgacttcccc aaagcctccg gtagcacagc cgagacagcg
   106261 acgggttctc tgcccctgcg gggatggagc gacagaagtt ttgagaatcc aagagaaggt
   106321 cacggcgaga cgagccgttt atcattacga taggtgtcaa gtggaagtgc agtgatgtat
   106381 gcagctgagg catcctaaca gaccgataga cttgaacctt gttcctacat gacccgatca
   106441 attcgatcag gcactcgcca tctattttca ttgttcaatt ctttgacaac acgaaaaaac
   106501 cattgttcaa ctctttgaca acatgaaaaa ccaaaagctc tgccctccct ctctatccaa
   106561 gggatggaag ggcagaggcc tttggtatcc cctccaatca agaattgggg cctcacaatc
   106621 accagccaat ataataaata tgcttttatc tcatgccttt ctttgccttt attcgttcat
   106681 ggttcgatat tctggtgtcc taggcgtaga ggaaccacac caatccatcc cgaacttggt
   106741 ggttaaactc tactgcggtg acgatactgt aggggaggtc ctgcggaaaa atagctcgac
   106801 gccaggatga taaaaagctt aacacctctc attcttatta cttattcaat atgaaaaaaa
   106861 aggaaaaggt cgttttattc aaaaccccaa ttatgacatc ccttctctcc cacttcacac
   106921 ctcggaaggc accgttctta tagagagaaa cgcgctttcc acatcttctt aacccgaaat
   106981 gaaatggctg aggaaaggtt cctttttgag ggtactcccg agaacagatc ctgtggagac
   107041 ggggtggggc ctgtagctca gaggattaga gcacgtggct acgaaccacg gtgtcggggg
   107101 ttcgaatccc tcctcgccca caactggccc aaaagggaag gacctttcct ttacctctgg
   107161 gggtaggaaa ataatgatcg ggatagtgga cccaaagtta tgtaacttgg gtgtgagtct
   107221 tttgtcgaaa cggaatggtc ttactttttc tttttttttt ttatcgcgaa tgattccatc
   107281 atgaaataaa gtatgcccgg cccgaatata cctatctttt ttttttactc ccctcttcct
   107341 cagtcaggct tgggctgact agcagagcaa gtacaagtat tagtagcata gcaaaaaagc
   107401 gtgactcgtc attaatatgt ttgctcgcgg taattgtagc ctctcgggag aatcgatgac
   107461 tgcatctttg atgcactgct agtactagta catctgagaa tgattaattg gctagttgta
   107521 aatagcccca gggctatgga acaaaggatt atcccggatc tacaccgagg tattgacggc
   107581 gattctcaac tatcgcagaa cagaatgtga tacgatggga tagaatgcaa tagaaagaaa
   107641 gacagggaac gggttaccta ctcctaacgg gcaacgcgag ccctttcatt tcattctgaa
   107701 ttctttcatt cagaatgaat aaaatctccc caagtaggat tcgaacctac gaccaatcag
   107761 ttaacagccg accgctctac cactgagcta ctgaggaaca acgggaaatt cgagctcata
   107821 gagttcaatt cccattctca acccatgacc aatatgagcc cgaagcttcc ttcgtaactc
   107881 ccggaacttc ttcgtagtgg ctccgttcca tgcctcattt catagggaac ctcaaagtgt
   107941 ctctatttca ttatattcca tccatatccc aattccatcc atatctcaat tccattcatt
   108001 taatatccct ttggtgtcat tgacataaga gatgtcgttt ctagtctatc tgtttctatt
   108061 tctatatatg gaaagttaag aaatcatcat ataataatcg agaaattgca atagaaaaga
   108121 aaaaaggggg gtttgtgatg atttttaaat cttttctact aggtaatcta ttatccttat
   108181 gcatgaagat aataaattcg gtcgttgtgg tcggactcta ttatggattt ctgaccacat
   108241 tctccatagg gccctcttat ctcttccttc tccgagctcg ggttatggaa gaaggaaccg
   108301 agaaggaggt atcagcaaca acgggtttta ttacgggaca gctcatgatg ttcatatcga
   108361 tctattatgc gcctctccat ctagcattgg gtagacctca tacaataact gtcctagttc
   108421 taccgtatct tttgtttcat ttcttctgga acaaccacaa aaacgttttt gattatggat
   108481 ctactaccag aaactcaatg cgtaatctca gcattcaatg tgtattcctg aataatctca
   108541 tttttcaatt attcaaccat ttcattttac cgagttcaac gttagccaga ttagtcaaca
   108601 tttatatgtt tcgatgcaac aacaagatgt tatttgtaac aagtagtttt gttggttggt
   108661 taattggtca cattttattc atgaaatggg ttggattggt attattctgg atacggaaaa
   108721 ataattctat tagatcgaat aagtaccttg tgtcagaatt gagaaattct atggctcgaa
   108781 tctttagtat tctcttattt atcacctgtg tctactattt aggcagaata ccgtcgccta
   108841 ttgtcactaa gaaactaaaa gaaaccgccg aaacggaaga aaggcgggaa agtgaggaag
   108901 aaacagatgt agaaatagaa acaatttccg aaacgaaggg gactaaacag gaacaagaag
   108961 gatccatcga agaagaccct tccccttccc tttgttcgga agaaaaggag gatccggaca
   109021 aaatagatga aacggaagag atccaagtga atggaaagga aaaagcaaag gagaaattca
   109081 actttaaaga gacatgctat aaaaatagcc cagtttatga aaatacttat cttgatggga
   109141 atcaagaaaa ttcgaagtta gaaatactta aacttaaaga agataaagac ctcctctgtc
   109201 atagtcataa attgttgtaa atgaataaaa aaatgaataa aaaaaatgaa tagaagaata
   109261 gataagaaga tattcttccg cctcctacat ttttgatccc ctctcctaca aataaacttg
   109321 taataccgac tccattcgta attccatcaa ttactcgtct atcaaaaaaa tgagttaatc
   109381 caaccagtcc tcttataccg gtatttaagg ttattgcata aaaactatct atgtaaccac
   109441 gattatatga ccaattatat atcacattta ctattttgtc ccaaagacct cttttaggac
   109501 ccattttaac aaatgaatta attaagtcca aattctgtaa aaataaaaaa acaggcctat
   109561 ataaaaagaa cgcaaaaagg attcctacgt aagctatact gactgacaaa attgcatttg
   109621 taagaaattc ataccaatcc acggaattgc tcgaatttga atgtaaaagg tttatatatg
   109681 gagttaacaa ttttgataat atattcaatt ccattcctct ataatcaaaa gtagttccga
   109741 taaaaccaac acacaaagta acgaatccta atataagaag gggaaaaatc atagtatttt
   109801 ccgattcata aggatatgga taattttctt tatttctaaa atgagtaaat gtaataaggg
   109861 gttgcgttcc tttttttaca ttcctatcaa ttgaatatgc tttcttcgaa aaaaaagaaa
   109921 ctccttgatt atttttcgct gttgttaagc aaaatttttt gttgattact ttctgtcctt
   109981 ctttacccca gatggatatt gaataaaacg agctgttttt tttaccgctg aaatattgag
   110041 aataaatgtt taaattccct tcaaaagtta gtaaatacat ccgaaacata taaaatgcag
   110101 ttaatcctgc tgtgaaataa gctattatcg caaaaatagg tgaatataac caactatcgc
   110161 taagaatttc atcttttgac caaaagcaag caagaggtgg aataccacaa agagaaagtg
   110221 tacctatcaa aaaagctgtt tttgtaattg gcatatattt tgttaaaccg cccataagag
   110281 ccatattctg gctttgattt ggagaatatc caacaatact ttccatagaa tgaataatgg
   110341 acccggagcc taaaaataat aatgctttcg aataggcatg ggtgatcaaa tgaaataaag
   110401 cagctcgata tgatcccata cctaaagcta acataatata acccaactgc gacattgtag
   110461 aataagctaa acttctctta atgtctcttt gggcaagagc caaagtggct cctaaaagta
   110521 ctgttattat acctatcaaa gaaattagat tcattatgta aggtataact gtgaaaagcg
   110581 ggtaaagtcg agctacaaga aaaattcccg ctgctaccat agtagcagcg tgtataagag
   110641 ctgaaatcgg ggtaggcccc tccatggcat caggtaacca tacatgaagg gggaattgtg
   110701 ccgatttagc aactgcacca aggaataata gggcggcaca cagagtaaga aataaagaat
   110761 ttaaaccatt attctcaatc aagttagtta ctattttaaa cgaatctcga aattcgaaac
   110821 tacccgttat ccaataaaga cctaagattc ctaataataa accaaaatcc cctacacgat
   110881 tagttacaaa cgctttttga caagcatttg ctgcaattgg tcgtgtgaac caaaaaccta
   110941 ttaatagata cgagcacatt ccaactaact cccaaaaaat ataaatttgt attaaatttg
   111001 aactagtaac taatcccaac atggaagtat tggaaaaact catataagca aaaaatctca
   111061 aatatccttc atcatgagac atataattat cactataaat aagaaccata attccaacag
   111121 tagtgattaa tattaacata atagaagtaa gtggatcgat caagtcgcca aactctaaag
   111181 aaaaatcatt atttatggtc caagaccata aatattgata gatggagcta ccattcattt
   111241 gttgaataga cagatcgatt gaaaaaagca taactatact tagtaataaa acactaggaa
   111301 aagcccagag acgacgtagg ttttttgttg tcgttggaac aaggagaagc cccaccccta
   111361 ttgctatagg aactggaagt ggaacgaaag gtatgatcca tgcatattga tatgtatgtt
   111421 ccataagaaa ataatttttt ttttgtttcc aattcaccag ctctttcttc tatctttcgg
   111481 aaggagcaat aaaataaaga aaagaaagaa ctaaaataga attttgaatt ctttaatctt
   111541 tttcattctt ccccttcccc aaaaaactca gaagttataa tcggtcaaaa gatcaagtca
   111601 tttttgaaaa ggtaccactt agtgattaac taggatattt atgaagatac agaatcagaa
   111661 tatgcaattt caatttcttt attattataa gaatccatat tcattgatca aggaaaaaca
   111721 attaagtaat ttaattatag taaaaaaaga actttattct ggtatgtaag atccctttct
   111781 tgagcatagg atcgatcaaa agcttgaccc ccaaaaaaca ccttgcgatt ttagttagta
   111841 tattcgtaag actttactaa ttattctcga gtggcttcta ttccaccaaa acaacggata
   111901 cttctaggaa actctacgat atccggcact ttgataccca cgacttcgcg tagaattgaa
   111961 aaaaggactt attaaaatgg ctttttctca agtgtttatt atattaacag attcaatatt
   112021 agattcctat ttttaatttt ttatttaatt aagggtactg cattctattg atgaattgat
   112081 agaaaaaagg ttatagtatt tttctcttaa attaaggtaa gccttttcaa atttttcctt
   112141 ttttattaaa taaaatagaa tacgatgagc cgtagccccc cttttttatg acgacagtga
   112201 cacagatata gattcaaatg aagattagta tataaaaatt attctttatt gggatattat
   112261 atgtaagaaa aaagggaaaa aaagaaaaaa taaagatatc caacttttct ccagaaatat
   112321 tctatgggac tcatacgtct ccatattgta tattatcaag aaagtatgat ctagggaata
   112381 aatatatagc taaagaaata aatgacgcat tttgaacaat acatgtcttt cacatccaac
   112441 tataacaatg agtaacctct ttattttaaa ttaaaatggc cgttccaaag aaacgtactt
   112501 ctatatcaaa aaagcgtatt cgtaaaaaca tttggaaaag aaaaggatat gtggctgcgc
   112561 taaaagcctt ttccttagca aaatctcttt ctactgggaa ttcaaaaagt ttttttgtgc
   112621 aacaaacaaa taaacaagtc ttggaataat ctaaatcaat atgcctcaat gaatttgcta
   112681 attaaattga taagatgaac gattcattcc cattaactca tatttttaac tgatcaatat
   112741 gaggcggcac tatcgattgt agtatttaga ataggaagcc tttacatttt ctgaatacct
   112801 gaatacaaaa aaagggtact atgttttttt gttcaaacaa aaaaacatag tacttaagca
   112861 aaaaatagaa ggtttccctt ttctttatta gggttttgtt ttcttattaa tgactatgaa
   112921 tacaatgtat tttttatttt gttcggaccc aggaaatcat caaaaaagaa tgaatcaaga
   112981 aaggggcttt tttacttcta tacctagatt gagggcaaaa ctatctagtc tagttccaac
   113041 taatctgttt tgggagaact gaaacctctc gaagagtcca tcgttaaaac gaaaaccatc
   113101 ctataagaga ttattgaacg ttcaaataga aatttgagtg aggctttaat ttgtgatttt
   113161 aatttttcct aaaaaatatt acattgaatt gactccttac aatctcgacg tttgagtgcg
   113221 gatgggctat tatgttttcg agcaagccgc tatggtgaaa tcggtagaca cgctgctctt
   113281 aggaagcagt gctagagcat ctcggttcga gtccgagtgg cggcatcttc taaaagagat
   113341 acaataaatc ctataatgaa aatgaaatgg attactcatt tccgttccag tgttaaagga
   113401 ctcccttttt attttaggat tttttatgat attttcaact ttagaacata tattaactca
   113461 catctctttt tcaatcattt caattgtaat tacgatttat ttgatgacct tattagtcca
   113521 cgaaaccata agactacatg attcatcaga aaagggcatg atagctacat ttttctgtat
   113581 aacaggatta ttagttactc gttggattta ttcggaacat ttccccttaa gtgatttata
   113641 tgaatcatta atattccttt catggggctt ttccattatt catatggttc cgaaaatatg
   113701 gaaccataaa aatgatttaa gcgcaataac cgcaccaagt actattttta cccaaggatt
   113761 tgctacttca ggtcttttga ctgaaatgca tcaatccaca atattagtac ctgccctcca
   113821 atctcagtgg ttaatgatgc acgtaagtat gatgatattg agctatgcag ctcttttatg
   113881 tggatcatta ttatcagtat ctcttctagt cattacattt cgaaaaagcc taggggtctt
   113941 tggtaaaaac aataattcat taattgggct gttttccttt gattttgatg agattaaata
   114001 tgtaaataaa agacgcaatg ctttactaaa caattattta ctttcattta gaaattatca
   114061 caggtatcaa ttgattcagc aattggatcg ttggagttat cgtgtcatta gtctaggatt
   114121 tatcttttta acgattggta ttctttcagg agcagtgtgg gctaatgagg catgggggtc
   114181 atattggaat tgggacccca aggaaacttg ggcatttatt acttggacta tatttgctat
   114241 ttatttacat attagaacca accaaaattt tcaaggcaca aattctgcaa ttgtagcttc
   114301 tatgggattt cttataattt gggtatgcta ttttggggtc aatctattag gaataggcct
   114361 acatagttat ggttcattca cattaacatc ttaattgaag acgtgaccta atacatagaa
   114421 atagcatatg taatgaatga aagtttgtgt gagttttaga gaaccgtttc cgttactact
   114481 tttactactt gatgaaaacg gttctctaaa actccaaacg tatctgatta caattcactt
   114541 ctttttttac ttaagattaa gataaggaaa aagaagactt atttttcttt tattgtccac
   114601 cgcatttttt ctcacacctt ttgattttat gtcttattca tgcaaactat cgagaaaagt
   114661 aattagataa aatagcttct accttgtcaa ctgatagtga gagaacaaaa tctggataaa
   114721 taccaatgcc tattactggc agaaagatac agattgaaac aaaaagttct cgtggtccag
   114781 aatcaaaaaa ataagaattt tttacattaa attgcttgta tccataaaac atctgtcgtg
   114841 acatagataa tgaataaata ggagttaata tcattccaat tgccattaca aaagtaatta
   114901 gtatttttgg cattaaaaga tattttggac tggtaattat gccaaaaaag actaccaatt
   114961 cggcaacaaa accactcatt cccggcaatg caagagaagc catcgagaaa ctactgaaca
   115021 ttgtaaatat ttttggcatt gggatagcta ttcctcccat ttcgtcgaga taaacgagac
   115081 gtattctatc ataactcgtt cctgccaaga aaaaaagcgc cgcaccaata aatccatgcg
   115141 aaattatttg caaaatggcc ccgttgagtc ccatatcggt tgtggaggct attcctataa
   115201 ttgtaaaacc catatgagat acggaagagt aggctattct cttttttaaa ttgcgttgcc
   115261 caggagaagt taaagctgca tagattattt gcactgtgcc tacaataatc aaccagggag
   115321 aaaaaaagga atgagcatgg ggtaataatt ccatattgat ccgaaccaac ccatatgctc
   115381 ccatttttaa taagattccg gctagaagca tacatgtact gtaatgtgct tctccgtggg
   115441 tatctggtaa ccatgtatgt agaggtataa tcggtgattt gacagcataa gcaataagaa
   115501 aaccaaaata gaatattatt tctaatgcca caggatatga ttgattcgct aatgtttcaa
   115561 aattcaatgt tggttcgtta gaagcatata aacccatgcc aagaactccc attaagagaa
   115621 aaatggaacc ccctgcagtg tacaaaataa actttgtagc tgagtacaaa cgcttcttcc
   115681 ctccccacat ggataaaagt aggtaaacag gaattaattc taactcccac atgataaaaa
   115741 aaagtaaaag atctcgagaa gaaaaaggtc ctatttgacc gctgtacatt gctaacatca
   115801 agaaatggaa taatcgtgaa tcccgagtaa ctggccgggc cgctaaagta gctaaagttg
   115861 tgatgaatcc cgtcaataaa ataggtccta tggaaattcc atcgagtccg agtctccagt
   115921 gaaaatcaaa aaaattaatc catttaaaat cttgttctaa ttgaattaat ggatcgtcca
   115981 attggaaatg ataacagaaa acataggttg ttagaagcaa ttctactagg catatagata
   116041 tagtatacca tcggataacc ttatttcctc tatgaggtag aaagaaaatg gaaaaacccg
   116101 cgaatatcgg caaaacaaca attattgtta accaaggaaa aaaattcgta gtaaagacaa
   116161 gataagatac actttgacca gaaaaccccg tactcgataa aataggctat tttatcgagt
   116221 acggggtttt gtcggtaaag ataaaaaaat ggattcaatt caagttaagc tttctggaac
   116281 gtatcaataa gctagaccca tgctgcgggt tgtctcatgc cataaataaa ctcgaacact
   116341 caagaaatct gttggacaag cggattcaca tctcttacaa cctacacagt cttctgttct
   116401 tggagcagaa gctatttgct tagctttaca tccgtcccaa ggtatcattt ctaatacatc
   116461 tgtggggcag gctcgtacac attgagtgca ccctatgcat gtatcataaa tctttactga
   116521 atgtgacatt gtatctatcc actttttgaa catcataaat tttcgatcta gtaaaaaaac
   116581 gaaatcatat attgtataca ccagacgaat caataattaa attgttttct aataaattga
   116641 ctaaaatatt tggtcatgag agagggccaa gatactttga tttattactc tttagcaaac
   116701 atagtcatat gcttctgtcg tatataatat taatttgaat tgaaaaattt ttgattaatt
   116761 ctttgtatga ttaacacatt aatctaatta ccattattta ttcaacaaat tagattgatt
   116821 gatacgaatt gattttttgt tacgataaat tgacgaaaca atggctggcc caatagctgc
   116881 ttcagcggct gcaatagcta taacaaaaat agaaaaaatg tctcctttta attggcgact
   116941 atcaaaaaaa tcagaaaatg ttacgaaatt catattaact gcattcagta taagctcaag
   117001 acacataagt gctctaacca tatttcgact tgtgatcaat ccataaatac caatagaaaa
   117061 taaataggca ctcaaaacaa gttcatgttc aagcagcatt aaccaaaccc tcctcaatct
   117121 gaatttctta aatttcaata tgaacaacaa ttcaacctta actaatttgg ttgacgcgaa
   117181 tctaacaagt acagaactaa agaagatatt ggtaatagat tgaactaaac tataaaattt
   117241 acattttata cctgaaaaat ctgagcatgt aattgaagga aaatggatag gctaagacag
   117301 aatcaaagaa ttctgttttc tcggtatttc ttactgacga gccatagcaa ttgcacctat
   117361 caaagaaact aaaagaatta tagaaataag ctcaaaagga agaaaaaaat cggttgataa
   117421 atgaatccca atttgttggc ctttatttat caaatcttgc tccaaaatct ggtttgatct
   117481 tgtagtccaa ataaccccgt accatgacgt atctgggata gtagtaatta gtgaaacaaa
   117541 aatacttgta caaaccagtg aagttacccc atccccaaca gtccaaagac tgaaatcatt
   117601 gtaatattct gagtcgttca tgaacatcac agcgaatatg attaagacat ttatggctcc
   117661 cacataaata aggagttgtg cagcagctac aaaatgggaa ttcgatggaa tatgaaataa
   117721 ggatatacaa acaagaacca atcccaatga gaaggcagaa aaaataggat tagtaagtaa
   117781 taccactcct agacctccta ctataagacc caatcccaaa aaaactaaaa gaaaatcatg
   117841 tattggtcca gttaaatcca ttatatgtaa aataagagat aaataagtcg aaatgtttca
   117901 taatcttatt gactagacca gaaaaagaaa gttaccctgt ttttatgata agttatttat
   117961 taaatttaat actatacggg gtgtgggttg atgtagatag attaattcat ttcatttatc
   118021 tatccgattg ctgtatatat tcatatattt cgaaattctc gcggatatat ttaattcttt
   118081 tttatccaaa gtaagccgtg attctcacga atcaccaatc aataagagtt ctttttttag
   118141 ttattaaccg aacaaaataa aagaagctct gctcctttag attaaaacgg aatcttagta
   118201 atcggtaata gtttttgaat caaggagttt acctgtggct ttttttattt gagtagaatt
   118261 aataatggtt cgaatcgtgt aatctccaat tactgtcatt ggtaaccgac ccaaagcaat
   118321 ttgattataa ttcaattcgt gacgatcata agtagaaagt tcatattctt cagtcatgga
   118381 taaacagttt gttggacaat actcaacaca gttcccacaa aaaatacaga ttccaaaatc
   118441 aatactatag ttaagtaatc gtttttttcg aatatccgtt tccaatttcc aatcaacaac
   118501 aggcagatct atagggcata cacgaacaca tacttcacaa gcaatgcatt tatcaaattc
   118561 aaagtggatt cgaccgcgga aacgctccga tgttatcaat ttttcataag gatattgaat
   118621 agttacgggt aaacgattcg tgtgggataa ggtaatcatg aaactttgac caatatacct
   118681 tgcagctctt actgtttgtt gaccataatt aatgaaccca gttaccatag ggagcatatc
   118741 gtgaatatct atgaataatt ttaagtttct ttctcttgtt tgagagaagt tctaaatcga
   118801 gaatagaata tcgtatgccc ttagagtgaa aagagttgga aagaagttgt caataataga
   118861 ttacctagag aaataggtaa aagaaacttc cacccaagat ttaatagttg gtccattctc
   118921 atcctaggta aagtccatct tgttgtaata gaaatgaaca ggaacaaata agctttagct
   118981 aatgtaataa aaatgccaat tgtcattcca aagactccac ccacttcatt aatttcgaaa
   119041 tgaggaagaa atatgtacgg aagagaaaga ttccaacccc ctaaataaag aactgttaca
   119101 aataatgaag aaactagtag atttagatag gaagcaacat aaaataaacc aaatttgata
   119161 cctgaatatt cggtttgata acctgctact aattcttctt cggcttctgg taaatcaaag
   119221 ggtaatctct cgcattctgc tagggaagaa attacaaaaa cagcaaaacc tataggttga
   119281 cgccacagat tccaccccca aaaaccatat tttgactgcg cctcaactat atcaactgta
   119341 cttgaactgt tagataatta tagtaggtga taacatcact gcttccatcg ctattgcaga
   119401 accgtacatg atacttcagc ctcatacggc tcctcgatgg ccttaactta atctaaggac
   119461 tgtttcgata ttatctcgat atgtgttagt aggatagata gagtcaagat gtatcgaaca
   119521 gtcacaaatt aaaccaatgt aattccgtct gctataatag aaaaagggtg cttccgaatt
   119581 gatcttatcc tttataattt tagtttgtct ttattcagta ataacttaat ccttgaataa
   119641 aatactcatt gtctaagtag gtatttcaac ctttttattt cgttcctatt cttctttcta
   119701 agaaaagtaa aagtgggctc aaaaaataaa ggattacttc gttcctgata attatttatt
   119761 taacctgtgg ataggaccat actcgggatc gggatcgtgg ggaagtacta cttgatcgtt
   119821 tctaccaact taaagcccca ttatgattcc gtttatgcag aaataccctt ttttggtaac
   119881 ttacattatc tccgttacta atcctttgtg tatcttggtg ttcctaaccg tccactcatt
   119941 tttgcttgat ccccggcatg gtaatacata caataaaata gaatagttaa aacaaaactc
   120001 cagccagttg atcttttcta cccgcttcaa cccgtgatga ctaatcaacc aaccttgggg
   120061 taatttatct tttttctact taactcttgt acatagggaa tgagtttcaa cctttttact
   120121 gctaattgag aagctgtttt gtttcactca tataactatc tggtttaggt catcaccccg
   120181 aatgatgaat aaaaaaacga gggtctctat tcactccatt caacttcttt cctagaaaaa
   120241 aattaggtaa aaggtcatgc ccccgcgaat cgcacgtaga gatattgata acacacatgg
   120301 agttaatggt atttcataac taatagattg agcagcagct cgtagaccac ctaaaaaaga
   120361 atatttatta tttgacccat atcctgacat aagaagtcca ataggagcaa tacttgcaat
   120421 agaaatccat aaaaaaacac ctagactgag atcagctaaa acaagacgat atccaaaagg
   120481 aattactgaa taacttagta aaatggatat gactgctata gaggggccga gactgaataa
   120541 aaaaagatcc cctctagatg ggagaagatc ctcttttaaa agtaattttg tcccgtctgc
   120601 tagagcttga agaattccca aaggacccgc gtattcgggt ccaatacgtt gttgtacccc
   120661 cgcggatatt tttctttcta accacacaat cactagtatt cctatcgtga ttcccaatac
   120721 aggagtaaaa atagggacaa gcaaccatat aagaccatag acccctttta aggattccaa
   120781 tctggaaaaa gaattgatag cctgtaattc tttcgtatca attatcatat taacgatcaa
   120841 cttctcccat aatgatatct atactaccta gtatcgtcat aatatcagcc aatttcattc
   120901 ttttaactaa ctgaggaaga atttgcaaat taataaaacc cggaggacga attttccatc
   120961 tccaaggaaa agcactatga tcccctatca gaaaaatccc caattccccc tttggagctt
   121021 ctactctcac ataaagttct tgtttcgaca attcaaaagt gggagaagtt tttttactaa
   121081 taaatcgata gtcaaaatca ttccagtcgg aatcctttgc tttatcaaag cgtcgagctt
   121141 ctaaattttc ataggggcct cccggaattc cttccaaagc ttgttgaata atttttatgg
   121201 attctgtcat ttcaccgatt cggactaagt aacgggctaa tgaatcccct tctttttgcc
   121261 attgtacgtc ccagtcaaac tcgtcgtaac actcataatg atcaacttta cgaagatccc
   121321 attgtattcc ggaagctcgt agcattggac ctgataaacc ccaatttatt gcctcctctc
   121381 caccaacaac gcctactccc tcaactcgtt ctaaaaaaac gggattttgc gtaataagct
   121441 tttgatattc agcaacccca gttaaaaaat aatcgcagaa atctaaacat ttatctatcc
   121501 agccatgagg tagatcagca gctactcctc cgatacgaaa ataattatgc atcattcgca
   121561 tacctgtggc agcttcgaat agatcatata tcaattctct ctctctgaaa atatagaaga
   121621 aaggagtctg cgcacctata tccgccataa aagggccaag ccataacaaa tgagaagcta
   121681 tacgactcag ttccaacata attactctga tataacgggc tcttttagga acttgaatat
   121741 ttcccaactg ttctggtcca tttaccgtta ttgcctcggt aaacatagta gctaaataat
   121801 cccaacgcgt tacataaggc agatattgta taattgttcg gttttccgct attttttcca
   121861 tccctctgtg taaataaccc aatataggtt cacagtcaat aacgtcttca ccatctagag
   121921 taataatgag tcgaagaacg ccatgcatcg atggatggtg aggccccata ttgactatca
   121981 tgaggtcttt tcttgtagct aatacagtca tattttttcc ccgagtcatt attccatgaa
   122041 ttgctgaaaa cgaaacaaag ttaataaaaa ttcaagatct actaaatcaa ataattcaaa
   122101 ctaaatcttc aaattaactt aactagtctt tggctcccga atatccaacc gaccgattaa
   122161 ttatttataa cgtattctat tttttttaca aataagccag caaccgcggc cgttttccca
   122221 gagttttccg tagacctctc taagataaaa agtctttttt gtgcaattcc taatggggag
   122281 tgagtctcct tattttattg gcgaaactta atacttgaaa ttcaacggac cccttgtttt
   122341 cttcttttgc ttcttgcgga ataactgaga tgaatgcatt ttttatcatt atcataaaaa
   122401 gagcgcttct cccttttttc tttcttttat acagaaattt agtttatcga tcagtaaaaa
   122461 taataccagt tttttaatct ggttctggta tacacaaaaa atttattttt tcatatacta
   122521 ttttctttca aatttaatga aaaatccagt ttgctatttc attaggatat ggatccaaaa
   122581 ggatggtcga gttcttcaac ccccccaggg aaaaattaaa ccgaagaaga ttcttaggtc
   122641 attgaatcag tatcctatat gggaaacctg aatataaatt aatataacac aagcgtgcgg
   122701 gtacatttgt ttgcctttat atatcatgcc atatctggca cgttatagat aggaaggaga
   122761 tttaccatca attaatggta aatcgtggat acatatatat ccttgacata ctgaaacgac
   122821 ttccattact ggtatcaaac caatagcgat tcatacaagc caaatcctct aatcgataat
   122881 ttggccaaag aaaaaattta aatttcagaa ctttatttct atctaaattc tttgaatctt
   122941 tatcaagatg cttgctctca tccaaaaaag taccgcagtt ccttatgttg ttctttttgt
   123001 aaaatgtttt atttctatcc agaacgttta ttttttccga gtttaaacaa atttgaattc
   123061 tcaattctct acgacatcta ggagctaaaa tattttcagg aacaataaaa gcataatttt
   123121 tttcatcttg cttctcaagc gaccttccat ggctatgtct tttaatggat tcatcaaaag
   123181 aattattata accgttttct ttttgttggt tttttctatt agttttgtga ttactcttat
   123241 ggaccagtga aatagctatg gtttgataca taataaatag tccatcccct tgtatagaca
   123301 ggcgaacagg ttcaataatc aatactcctt tgtttatcaa ttctgtaaga tttagatctt
   123361 tttgaatcag caatatatcc agacgcattt ctcctctttg aatagaggat atcgctattt
   123421 gctttggatt gttcagtcta agcaggagac aatatatctg gatactattg attattcttt
   123481 gatccaaaga accatgccat ctcaattgaa aaagaaaata tcttttcagg aagaaatcta
   123541 gttccgcttc tgtggtgctc ttccattttt ttttatttct actcttttta atgtatgaat
   123601 caccgtaatc ctctttaacc tcttttgctt ggtttgatag atctgatcca agatcttctt
   123661 gggctgattc ttctttttct tctttatttt tattttctaa ttcaagatct tttttttttt
   123721 cactagtggt ttgacttcca ttaaaatgaa aaagaagtga ttttgttggt ataatccatg
   123781 gtttaatcct atatgcatca tatagcccca acaattctgg gaagaaccaa agttgcaggt
   123841 ttgatatggg acggtttagt atttcttcat tcattcccat ccaatcaaaa aaaaattttt
   123901 ttccacttga tggttttatt tgtttatcaa tcgcaagata tgaaagatcc ttcgtatcaa
   123961 tttgattact gattgaataa tagttaattc ctgtcttagt atttttattc atgcgggtct
   124021 cagtatccat attggcccag gcctcaatat cgatcctctt tctaagacaa aaagaaatga
   124081 ttctccaatt aaaatatttt ctatccatat ttttatccgt atcaacaata caattttctc
   124141 cgagataatg actcatatat atgcctaccg gcatataaaa aattgggggt ttatttgtgt
   124201 tgtatttata gggaattttt aagcttccct ttatttgtaa tggtgataga gaaatatatg
   124261 aatccttacc ttctctataa ttgatatatt tttgtgataa aagatcatat ccatactgtt
   124321 ttttaaaaat gttgttttcc attacataag cattttgctt ctcataatga aaaacaacat
   124381 ttttttcata tgaattcaat tttgttgatg ccttgtttga aatcgtatga ctttgattga
   124441 ctccatttcc tcgtttttgt agaactaatt gagacgatga aatcttagag aaattatatt
   124501 gatagttata atgactgttt aacaaatttt tccacccatt cgtttcaaaa ttgctaagtt
   124561 ttttatgtct tgattctgaa tcaagtattc cttgtgtttc aaaaaaagcc tttattctat
   124621 ccttaagaaa aaaagacgtt ccatgatatt gaagtacaga tctcatgtga tatttgttaa
   124681 tcacttgggt ttgtgataat ttgtaaaata catatgcctg tgacaagtca aatgggtcac
   124741 aaaaatgatg taaattctga ttactaatat tagaaagtgc cctcttttta gtcgaaataa
   124801 aatgcattct ttttttttct tcaactcctt ctttctttat ttcatcattg taactttttt
   124861 tatcaatccc ttcctttttt ctttttaagt ctagggaaaa ttggatattg atcctgggaa
   124921 tattaatgag aaatagaagg gtgtccatat atatcttttc aagcaaaaaa tttaaaaaag
   124981 agtgtcgttt acgtattaat ctagcacttc ttctttggaa tatctgccaa atattttttg
   125041 ggtcttctaa tcttttatca ttacaactta tattgttagg attaatattt ctatctggaa
   125101 ttagaaaaat ttttttcttc tcatttatta ttttttcaat ttgattcttg attctacttg
   125161 tcctatcagc cagatcctcc gttttttttt ctgttagtga ataatttgtc caagacattg
   125221 atctaattct actggatgat tcatgaacta tcttattttc ttttataaaa aaatcctttt
   125281 tatgagtcca gctttctttt tcttttgagt cctttagaaa tccttttgtt ttttctttga
   125341 aaactcttag acctagaaaa ctttgtgtgt ttttttttct tatttggttt tctagttctt
   125401 ttaaaatggg ttttaaaaaa gaaggtcgtc ttcgaggaga accaaaagga aattcagttt
   125461 ccattcccca gactgtcaaa aagaaagaat tttcttttgt tcctcttgga ttcctatgat
   125521 gggatcgttg cttagaactg ttccaaggtt tcggatagaa aggatataag atctttatct
   125581 gaataccctc tgttaaccaa ttttttggaa attccatttc ggataattga acaccattat
   125641 aggtgcattt aacatgcatt tctctactcc actccctcca atcctcattc cactccgggg
   125701 gttgaaataa taagatacgg cagaagtttt tagctattat cactgaaggc aatccaatat
   125761 attttctaaa aattgagtgg gctattaaca agcaacccct tattgattga ccaaatagaa
   125821 cagtatccca gctttccgct actgctagcc ggtcattttc ctcccctttc ttcttccttt
   125881 ttcgatcttt ttcctttgcc tcttcctcaa aaccagaatt tttaaattcc gtacttttta
   125941 tcatccaatt cctaaaaata agattcataa ttctggaggt atcagccgaa aaaaaaaacc
   126001 tcttgtagat tctgtccaaa aaaagggggg aatggatatt tgtttgaaac ggttcccaaa
   126061 taactgtttt acgtctttga gcgcgcatag atcctttgat tatatctcga cgaaaatccg
   126121 attcttgcga ataacggagg acaaacactt cttctacttc atcattagta ttctttgtac
   126181 tatttgtacg ttcggtatcc gtaaaaataa ctacatggtt ggcctttctt gacctaattt
   126241 catgatcctc ggccatttct tcttcaattt ctccgtcttg ttgctccaaa ctggtaatca
   126301 atttgtatga ccattgagga acctctttac atatttcttt tattccaatg gattctttta
   126361 taattatttg ataatttcta tcaggtgtaa ccgcatcaaa taaatatttc attctatttt
   126421 ctgaattaag ttttccttct tttgaaagta ataatttttc ctcaaatttt tctttttttt
   126481 cgtcaaatcc ttggtagttt gtgggaagta tattatgaaa tttatttatc caaatacaat
   126541 cttctaccga gaaagactca ttcatattca aacttgagtg taattttttt ttttcacttt
   126601 ttccgcttcc gcggtaagtt ccgttcaaaa aaggatcata cccttcaggc aggcattctt
   126661 gttcagtctc attattgcat aatctaatcc ttttttcgag tacatccagt ttcaaagacc
   126721 ccctttctag agcatcaatt ctattgaaaa atgcgttgtt tatgttctgt tttttgtttt
   126781 tgttggtata aacccaacga ttatacaatt cttcagaaga gggtttttcc gttgtggata
   126841 aaagtatctt tccttttatc atttcaaaaa agattgacaa actaggtgga tatgtaaaag
   126901 agattctttc ttttccatca ctttcgcatg taaaaaaaaa atagtgtgac atttcgtctc
   126961 gtacagcatc ttcaaattga tcatttttta tatatcgcaa tgggcgattc cagcgtttat
   127021 agtcgaaaag aagagtcaca agaggttttt caaaccagag gaggtcttta tcttctttaa
   127081 gtttaagtat ttctaacttc gaattttctt gattcccatc aagataagta ttttcataaa
   127141 ctgggctatt tttatagcat gtctctttaa agttgaattt ctcctttgct ttttcctttc
   127201 cattcacttg gatctcttcc gtttcatcta ttttgtccgg atcctccttt tcttccgaac
   127261 aaagggaagg ggaagggtct tcttcgatgg atccttcttg ttcctgttta gtccccttcg
   127321 tttcggaaat tgtttctatt tctacatctg tttcttcctc actttcccgc ctttcttccg
   127381 tttcggcggt ttcttttagt ttcttagtga caataggcga cggtattctg cctaaatagt
   127441 agacacaggt gataaataag agaatactaa agattcgagc catagaattt ctcaattctg
   127501 acacaaggta cttattcgat ctaatagaat tatttttccg tatccagaat aataccaatc
   127561 caacccattt catgaataaa atgtgaccaa ttaaccaacc aacaaaacta cttgttacaa
   127621 ataacatctt gttgttgcat cgaaacatat aaatgttgac taatctggct aacgttgaac
   127681 tcggtaaaat gaaatggttg aataattgaa aaatgagatt attcaggaat acacattgaa
   127741 tgctgagatt acgcattgag tttctggtag tagatccata atcaaaaacg tttttgtggt
   127801 tgttccagaa gaaatgaaac aaaagatacg gtagaactag gacagttatt gtatgaggtc
   127861 tacccaatgc tagatggaga ggcgcataat agatcgatat gaacatcatg agctgtcccg
   127921 taataaaacc cgttgttgct gatacctcct tctcggttcc ttcttccata acccgagctc
   127981 ggagaaggaa gagataagag ggccctatgg agaatgtggt cagaaatcca taatagagtc
   128041 cgaccacaac gaccgaattt attatcttca tgcataagga taatagatta cctagtagaa
   128101 aagatttaaa aatcatcaca aacccccctt ttttcttttc tattgcaatt tctcgattat
   128161 tatatgatga tttcttaact ttccatatat agaaatagaa acagatagac tagaaacgac
   128221 atctcttatg tcaatgacac caaagggata ttaaatgaat ggaattgaga tatggatgga
   128281 attgggatat ggatggaata taatgaaata gagacacttt gaggttccct atgaaatgag
   128341 gcatggaacg gagccactac gaagaagttc cgggagttac gaaggaagct tcgggctcat
   128401 attggtcatg ggttgagaat gggaattgaa ctctatgagc tcgaatttcc cgttgttcct
   128461 cagtagctca gtggtagagc ggtcggctgt taactgattg gtcgtaggtt cgaatcctac
   128521 ttggggagat tttattcatt ctgaatgaaa gaattcagaa tgaaatgaaa gggctcgcgt
   128581 tgcccgttag gagtaggtaa cccgttccct gtctttcttt ctattgcatt ctatcccatc
   128641 gtatcacatt ctgttctgcg atagttgaga atcgccgtca atacctcggt gtagatccgg
   128701 gataatcctt tgttccatag ccctggggct atttacaact agccaattaa tcattctcag
   128761 atgtactagt actagcagtg catcaaagat gcagtcatcg attctcccga gaggctacaa
   128821 ttaccgcgag caaacatatt aatgacgagt cacgcttttt tgctatgcta ctaatacttg
   128881 tacttgctct gctagtcagc ccaagcctga ctgaggaaga ggggagtaaa aaaaaaagat
   128941 aggtatattc gggccgggca tactttattt catgatggaa tcattcgcga taaaaaaaaa
   129001 aaagaaaaag taagaccatt ccgtttcgac aaaagactca cacccaagtt acataacttt
   129061 gggtccacta tcccgatcat tattttccta cccccagagg taaaggaaag gtccttccct
   129121 tttgggccag ttgtgggcga ggagggattc gaacccccga caccgtggtt cgtagccacg
   129181 tgctctaatc ctctgagcta caggccccac cccgtctcca caggatctgt tctcgggagt
   129241 accctcaaaa aggaaccttt cctcagccat ttcatttcgg gttaagaaga tgtggaaagc
   129301 gcgtttctct ctataagaac ggtgccttcc gaggtgtgaa gtgggagaga agggatgtca
   129361 taattggggt tttgaataaa acgacctttt cctttttttt catattgaat aagtaataag
   129421 aatgagaggt gttaagcttt ttatcatcct ggcgtcgagc tatttttccg caggacctcc
   129481 cctacagtat cgtcaccgca gtagagttta accaccaagt tcgggatgga ttggtgtggt
   129541 tcctctacgc ctaggacacc agaatatcga accatgaacg aataaaggca aagaaaggca
   129601 tgagataaaa gcatatttat tatattggct ggtgattgtg aggccccaat tcttgattgg
   129661 aggggatacc aaaggcctct gcccttccat cccttggata gagagggagg gcagagcttt
   129721 tggtttttca tgttgtcaaa gagttgaaca atggtttttt cgtgttgtca aagaattgaa
   129781 caatgaaaat agatggcgag tgcctgatcg aattgatcgg gtcatgtagg aacaaggttc
   129841 aagtctatcg gtctgttagg atgcctcagc tgcatacatc actgcacttc cacttgacac
   129901 ctatcgtaat gataaacggc tcgtctcgcc gtgaccttct cttggattct caaaacttct
   129961 gtcgctccat ccccgcaggg gcagagaacc cgtcgctgtc tcggctgtgc taccggaggc
   130021 tttggggaag tcggaatagg agagcactca tcttggggtg ggcttactac ttagatgctt
   130081 tcagcagtta tccgctccgc acttggctac ccagcgttta ccgtgggcac gataactggt
   130141 acaccagagg tgcgtccttc ccggtcctct cgtactaggg aaaggtcctc tcaatgctct
   130201 aacgcccaca ccggatatgg accgaactgt ctcacgacgt tctgaaccca gctcacgtac
   130261 cgctttaatg ggcgaacagc ccaacccttg gaacatacta cagccccagg tggcgaagag
   130321 ccgacatcga ggtgccaaac cttcccgtcg atgtgaactc ttggggaaga tcagcctgtt
   130381 atccctagag taacttttat ccgttgagcg acggcccttc cactcggcac cgtcggatca
   130441 ctaaggccga ctttcgtccc tgctcgacgg gtgggtcttg cagtcaagct cccttctgcc
   130501 tttgcactcg agggccaatc tccgtccggc ccgaggaaac ctttgcacgc ctccgttacc
   130561 ttttgggagg cctacgcccc atagaaactg tctacctgag actgtccctt ggcccgtagg
   130621 tcctggcaca aggttagaat tctagctctt ccagagtggt atctcactga tggctcgggc
   130681 ccccccggaa ggaggccttc ttcgccttcc acctaagctg cgcaggaaaa gcccaaagcc
   130741 aatcccaggg aacagtaaag cttcataggg tctttctgtc caggtgcagg tagtccgcat
   130801 cttcacagac atgtctattt caccgagcct ctctccgaga cagtgcccag atcgttacgc
   130861 ctttcgtgcg ggtcggaact tacccgacaa ggaatttcgc taccttagga ccgttatagt
   130921 tacggccgcc gttcaccggg gcttcggtcg ccggcttccc tgtcatcagg tcaccaactt
   130981 ccttgacctt ccggcactgg gcaggcgtca gcccccatac atggtcttac gactttgcgg
   131041 agacctgtgt ttttggtaaa cagtcgcccg ggcctggtca ctgcgacccc ctttgtgagg
   131101 aggcacccct tctcccgaag ttacggggct attttgccga gttccttaga gagagttgtc
   131161 tcgcgcccct aggtattctc tacctaccca cctgtgtcgg tttcgggtac aggtaccctt
   131221 ttgttgaagg tcgttcgagc ttttcctggg agtatggcat gagttacttc agcgccgtag
   131281 cgcctggtac tcggacattg gctcggggca ttttctctac cccttcttac cctaaggtca
   131341 ccttgcgtcc ttgaaccgat aaccatcttt cggctaacct agcctcctcc gtccctcggg
   131401 accaacaagg ggtagtacag gaatattcac ctgttgtcca tcgactacgc ctttcggcct
   131461 gatcttaggc cctgactcac cctccgtgga cgaaccttgc ggaggaaccc ttaggttttc
   131521 ggggcattgg attctcacca atgtttgcgt tactcaagcc gacattctcg cttccgcttc
   131581 gtccacacct gctcgcgcgg gtgcttccct ctaaggcgga acgctcccct accgatgcat
   131641 ttttacatcc cacagcttcg gcagatcgct tagccccgtt catcttcggc gcaagagcgc
   131701 tcgatcagtg agctattacg cactctttca agggtggctg cttctaggca aacctcctgg
   131761 ctgtctctgc acccctacct cctttatcac tgagcggtca tttaggggcc ttagctggtg
   131821 atccgggctg tttccctctc gacgatgaag cttatccccc atcgtctcac tggccaacct
   131881 tgacccctta ttttggggtc atatctagta ttcagagttt gcctcgattt ggtaccgctc
   131941 tcgcggcccg caccgaaaca gtgctttacc cctagatgtc tagtcaactg ctgcgcctca
   132001 acgcatttcg gggagaacca gctagctctg ggttcgagtg gcatttcacc cctaaccaca
   132061 actcatccgc tgattcttca acatcagtcg gttcggacct ccacttagtt tcacccaagc
   132121 ttcatcctgg tcatggatag atcacccagg ttcgggtcca taagcagtga caattgccct
   132181 atgaagactc gctttcgcta cggctccggt gggttccctt aaccaagcca ctgcctatga
   132241 gtcgccggct cattcttcaa caggcacgcg gtcagagccc tggtctcctc ccactgcttg
   132301 ggagcttacg gtttcatgtt ctatttcact ccccgatggg ggttcttttc acccttccct
   132361 cacggtacta cttcgctatc ggtcacccag gagtatttag ccttgcaagg tggtccttgc
   132421 tgattcacac gggattccac gtgccccatg ctactcgggt cagagcataa gctagtgatg
   132481 ctttcggcta ctggactctc gccatctagg gtgcagcact ccaccgcttc gcctagcagc
   132541 acgacgcttg tattgctctc ccacaacccc gttttcacgg tttaggctgc tcccatttcg
   132601 ctcgccgcta ctacgggaat cgcttttgct ttcttttcct ctggctacta agatgtttca
   132661 gttcgccagg ttgtctcttg cctgcccatg gattcagcag cagttcgaaa ggttgcccta
   132721 ttcgggaatc tccggatcta tgcttatttt caactccccg aagcatttcg tcgcttgcta
   132781 cgcccttcct cgtctctggg tgcctaggta tccaccgtaa gcctttcctc gtttgaacct
   132841 cgccgttaac tttaaggcta tgccatccta aggtgctgct aactggaagt atcttatcaa
   132901 cgtccatgaa tgataaatca tagatcgaac tgccgaatcg gaaaaattgg gtgctatcat
   132961 atacctttgt atcggctaag ttcacgagct ggagataagc ggactcgaac cgctgacatc
   133021 cgccacaggg taaaccaccg cctctcaggc ctccccgatc gattctacca tagaggccaa
   133081 cgatagacaa taactccccc ccgaacacag cttacaactt tcatcgtact gtgctctcca
   133141 aagagcaact cttctcaaaa tcttaaaagg tgctgagttg gaatcccatt ctaaggattc
   133201 ttgcggtttc ggagaatcca gctacaggag aaccaggaac ggagagcttt cccccccttt
   133261 ccgcccgact ctttggtctt aagaatgcta gttttaagaa tgagtgattg cccttctccg
   133321 acccttactg cccaatctga gagtggacag ctaatgcgtt ccacttattg aacagggttc
   133381 tatggtcggt ccgtgacccc tggatgccga aggcgtcctt ggggtgatct cgtagttcct
   133441 acggggtgga gacgatgggg tcggtccatg gattttcctt ccttttgccg catttcgctc
   133501 aaagggttga agggagatag tgcatcaagc tgttcgcaag ggccagcttg atcctcttcc
   133561 ccagggatcc cagaggaggg aaccctagga gagccgccga ctccaactac tgtccatgta
   133621 cgatccatac tagatctgac caactgccca tcctacctcc tctacgttct tgacagccca
   133681 tctttgtctc agtagagtct ttcagtggca tgtttcggtc ctcttcccca ttacttagaa
   133741 aaagtgagcc accggttcag gtacaagata ctatcattac cgcctggaca attagacatc
   133801 caacccgtaa tcgcaacgac ccaattgcaa ggacggagct ctaccaactg agctatatcc
   133861 ccccgagcca agtggagcat gcatgaagga gtcagatgct tcttctattc ttttccctgg
   133921 cgcagctggg ccatcctgga tttgaaccag agacctcgcc cgtgaagtaa atcatcgcac
   133981 ctacgatcca accaattgga agagaatcaa tagattcttt ttcgggagcg attcatcctt
   134041 cccgaacgca gcatacaact ctccgttgta ctgcgctctc caagtgtgct tgttcccccc
   134101 ttcttccttc ccatggcaag tctttgtgaa ataactccga cgagaagaaa aaagaaggcg
   134161 ttaagagacc ctcctggccc aaccctagac actctaggat cctttttcaa acctgccggg
   134221 aaaagcatga aaaaaaggct cgaatggtac gatccctccg tcaccccttt cattctgggg
   134281 tgatctcgta gttcttggtc tgtgaagatg cgttgttagg tgctccattt tcccattgag
   134341 gccgaaccta aacctgtgct cgagagatag ctgtccatac actgataagg ggtgtatgga
   134401 ttctcgagaa gagaggagcc gtggtggtcc cccccggacc gcccggatcc cacgagtgaa
   134461 tagaaagttg gatctacatt ggatctcacc tgaatcgccc catctatcct cctgaggaga
   134521 agtttggttt caaactccgg ttcgaacagg aggagtacgc catgctaatg tgccttggat
   134581 gatccacatc tccgggtcag gcgctgatga gcacattgaa ctatccatgt ggctgatagc
   134641 cctcacagcc caggcacaac gacgcaatta tcaggggcgc gctctaccac tgagctaata
   134701 gcccgccgtg cgggccccca gtaggaggcc cgctatgcca aaagcgagag aaaccccatc
   134761 tctctctttc ctttttgcgc ccccatgtcg ccacacggga gggacatggg gacgtaaaaa
   134821 aggggatcct atcaacttgt tccgacctag gataataagc tcatgagctt ggtcttactt
   134881 caccgtcgag aaacgaaaga agacttccat ctccaagctt agctcagatg tagctcgctt
   134941 ctctttgggt gtgaagcagt gtcaaaccaa aaaacccaac aagcattagc tctccctgaa
   135001 aaggaggtga tccagccgca ccttccagta cggctacctt gttacgactt cactccagtc
   135061 actagccctg ccttcggcat ccccctcctt gcggttaagg taacgacttc gggcatggcc
   135121 agctcccata gtgtgacggg cggtgtgtac aaggcccggg aacgaattca ccgccgtatg
   135181 gctgaccggc gattactagc gattccggct tcatgcaggc gagttgcagc ctgcaatccg
   135241 aactgaggac gggtttttgg ggttagctca ccctcgcggg atcgcgaccc tttgtcccgg
   135301 ccattgtagc acgtgtgtcg cccagggcat aaggggcatg atgacttgac gtcatcctca
   135361 ccttcctccg gcttatcacc ggcagtctgt tcagggttcc aaactcaatg ttggcaacta
   135421 aacacgaggg ttgcgctcgt tgcgggactt aacccaacac cttacggcac gagctgacga
   135481 cagccatgca ccacctgtat ccgcgttccc gaaggcaccc ctctctttca agaggattcg
   135541 cgacatgtca agccctggta aggttcttcg ctttgcatcg aattaaacca catgctccac
   135601 cgcttgtgcg ggcccccgtc aattcctttg agtttcattc ttgcgaacgt actccccagg
   135661 cgggatactt aacgcgttag ctacagcact gcacgggtcg atacgcacag cgcctagtat
   135721 ccatcgttta cggctaggac tactggggta tctaatccca ttcgctcccc tagctttcgt
   135781 ctctcagtgt cagtgtcggc ccagcagagt gctttcgccg ttggtgttct ttccgatctc
   135841 tacgcatttc accgctccac cggaaattcc ctctgcccct accgtactcc agcttggtag
   135901 tttccaccgc ctgtccaggg ttgagccctg ggatttgaca gcggacttga aaagccacct
   135961 acagacgctt tacgcccaat cattccggat aacgcttgca tcctctgtct taccgcggct
   136021 gctggcacag agttagccga tgcttattcc ccagataccg tcattgcttc ttctccggga
   136081 aaagaagttc atgacccgtg ggccttctac ctccacgcgg cattgctccg tcaggctttc
   136141 gcccattgcg gaaaattccc cactgctgcc tcccgtagga gtctgggccg tgtctcagtc
   136201 ccagtgtggc tgatcatcct ctcggaccag ctactgatca tcgccttggt aagctattgc
   136261 ctcaccaact agctaatcag acgcgagccc ctcctcgggc ggattcctcc ttttgctcct
   136321 cagcctacgg ggtattagca gccgtttcca gctgttgttc ccctcccaag ggcaggttct
   136381 tacgcgttac tcacccgtcc gccactggaa acaccacttc ccgtccgact tgcatgtgtt
   136441 aagcatgccg ccagcgttca tcctgagcca ggatcgaact ctccatgaga ttcatagttg
   136501 cattacttat agcttccttg ttcgtagaca aagcgatttc ggaattgtct ttcattccaa
   136561 ggcataactt gtatccatgc gcttcatatt cgcctggagt tcgctcccag aaatatagct
   136621 atccctatcc cctcacgtca atcccacgag cctcttatcc agtctcattc gatcacggcg
   136681 ggggggcaag ccaaaataga aaaactcaca ttggttttag ggataatcag gctcgaactg
   136741 atgacttcca ccacgtcaag gtgacactct accgctgagt tatatccctt ccctgccccc
   136801 atcgagaaat agaaccgact aatcctaagg caaagggtcg agaaactcaa cgccactatt
   136861 cctgaaaaac ttggaaccgg gccttctttt cgcacaatta cggatacgaa aataatggga
   136921 aaattggatt caattgtcaa ctgctcctat cggaaatagg attgactacg gattcgagcc
   136981 ataacgggta ggagaagagc ccgactcggt attgttaaaa aaagagagga agcagaacca
   137041 agccaagatg atagggaata gggatcaacc ccttcttctt gcgttcttgc gccaaagatc
   137101 ttatcgtttc cgaaggaact ggagctacat atcttttcaa tttccattca agagttctta
   137161 tgtgtttcca caccccgttg agacctcgaa aaatggaaaa attccttttc ttaggaacac
   137221 atacaagatt cgtcactaca aaaaggagaa tggtaacccc accattttaa ctacttcatt
   137281 tatgaatttc gtagtaatag aaatacatgt cctaccgaga cataatttgt gtaacttgct
   137341 atcctcttgc ctagcaggca aagatttacc tccgtggaaa ggccgattcg ttcggatcga
   137401 catgagggtc caactacatt gcattgccag aatccatgtt gtatatttga aaatagatat
   137461 cccttcaaca caacataggt catcgaaagg atctcggacg acccaccaaa gcacgaaagc
   137521 caggatcttt cagaaaatgg attcctattc gaagagtgca taaccgcatg gataagctca
   137581 cactaacccg tcaatttggg attttccttg ggaggtatcg ggaaggaatt ggaatgtaat
   137641 aatatcgatt catacagaag aaaaggttct ctattgattc aaacgctgta cctgtaccta
   137701 tgggataggg gtagaggaag aggaaagaag atttcacata gtacttttga tcgaaaaaga
   137761 aatctgattt atttcgtacc cttcgctcga tgagaaaatg ggtcagattc tacaggatca
   137821 aacctatggg actaaaggaa tgatggaagg gaataaaaaa ataaaataga aataaagaag
   137881 aaaataaata agtaggaaaa cccagattcc aaacgaacaa attcaaactc gaaaaggatc
   137941 tttctgattc tcgaagaatg aggggcaaag ggattgattg agaaagatct cttgttcgta
   138001 ttataagatc gtgattggat ccgcatatgt ttggtaaaaa gaagaatctt ctcctttcct
   138061 ttgataataa tcaaaaaagg aaagtgttca attggaacat gaaaacgtga ctgaattggt
   138121 cctagttact cttcgggacg gagtggaaga agggaggaga ttctcgaaca gggatccaat
   138181 gacttcgaaa gagttgaacg aggagccgta tgaggtgaaa atctcatgta cggttctgta
   138241 gagtgacagt aagggtgact tatctgtcaa cttttccact atcaccccca aaaaaccaaa
   138301 ctctgcctta cgtaaagttg ccagagtacg attaacctct ggatttgaaa tcactgctta
   138361 tatacctggt attggccata attcacaaga acattctgta gtcttagtaa gaggaggaag
   138421 ggttaaggat ttacccggtg tgagatatca cattgttcga ggaaccctag atgctgtcgg
   138481 agtaaaagat cgtcaacaag ggcgttctag tgcgttgtag attcttatcc aagacttgta
   138541 tcatttgatg atgccatgtg aatcgctaga aacatgtgaa gtgtatggct aacccaataa
   138601 cgaaagtttc gtaaggggac tggagcaggc taccatgaga caaaagatct tctttctaaa
   138661 gggatttgat tcggaactat tatatgtcca aggttcaata ttgaaatcat ttcagaggtt
   138721 ttccctgact ttgtccgtgt caacaaacaa ttcgaaatac ctcgactttt ttagaacagg
   138781 tccgagtcaa atagcaatga ttcgaagcac ttctttttac actatttcgg aaacccaagg
   138841 actcaatcgt atggatatgt aaaatacagg atttccaatc ctagcaggaa aaggagggaa
   138901 acggatactc aatttaaagt gagtaaacag aattccatac tcgatctcat agatacatat
   138961 agaattctgt ggaaagccgt attcgatgaa agtcgtatgt acggcttgga gggagatctt
   139021 tcatatcttt cgagatccac cctacaatat ggggtcaaaa agccaaaata agtcatttta
   139081 gcccttataa aaagaaaact tattcttgaa tgaacctctt tcacgctcat gtcacgtcga
   139141 ggtactgcag aagaaaaaac tgcaaaatcc gatccaattt atcgtaatcg attagttaac
   139201 atgttggtta accgtattct gaaacacgga aaaaaatcat tggcttatca aattatctat
   139261 cgagccctga aaaagattca acaaaagaca gaaacaaatc cactatccgt tttacgtcaa
   139321 gcaatacgtg gagtaactcc cgatatagca gtaaaagcaa gacgtgtagg cggatcgact
   139381 catcaagttc ccattgaaat aggatctaca caaggaaaag cacttgccat tcgttggtta
   139441 ttaggagcat cccgaaaacg tccgggtcga aatatggctt taaaattaag ttccgaatta
   139501 gtggatgctg ccaaagggag tggcgatgcc atacgcaaaa aggaagagac tcatagaatg
   139561 gcagaggcaa atagagcttt tgcacatttt cgttaatcca tgaacaggat ctatatagac
   139621 acatagatcc atggatccat acatctcgat cgtaaaagaa tcaatagaaa aagaaagaat
   139681 cggaatggat cgatatcttt ctcgaaacaa atgaaaagga aacgaaagat gaaggataaa
   139741 taatggatca actaagacct ctcgggggct tgctttagaa taagaaagag gaatctcatg
   139801 taaataccat ggaataaggt ttgatcctat tcatggggat tccgtaaata tcccattcca
   139861 aaactagaaa gttcgaaaca attggacttt tttggagatt ggatgcagtt actaattcat
   139921 gatctggcat gtacagaatg aaaacttcat tctcgattct acgagaattt ttatgaaagc
   139981 gtttcatttg cttctcttca atggaaattt tattttccca gaatgtatcc taatttttgg
   140041 cctaattctt cttctgatga ttgattcaac ctctgatcaa aaagatatac cttggttata
   140101 tttcatctct tcaacaagtt tagtaatgag cataacggcc ctattgttcc gatggagaga
   140161 agaacctatg attagctttt cgggaaattt ccaaacgaac aatttcaacg aaatctttca
   140221 atttcttatt ttactctgtt caactctatg tattcctcta tccgtagagt acattgaatg
   140281 tacagaaatg gctataacag agtttctctt attcgtatta acagctactc taggaggaat
   140341 gtttttatgt ggtgctaacg atttaataac tatctttgta gctccagaat gtttcagttt
   140401 atgctcctac ctattatctg gatataccaa gagagatgta cggtctaatg aggctactac
   140461 gaaatattta ctcatgggtg gggcaagctc ttctattctg gttcatgggt tctcttggct
   140521 atatggttca tccgggggag agatcgagct tcaagaaata gtgaatggtc ttatcaatac
   140581 acaaatgtat aactccccag gaatttcaat tgcgcttata ttcatcactg taggaattgg
   140641 gttcaagctt tccccagccc cttctcatca atggactcct gacgtatacg aaggagtgcg
   140701 gttcgttcga taaattccta cctctatatc tatctctgag atgtttggat ttttcaaaac
   140761 tccatggaca tgcagaagag aaatactatc cccactcgga ccaagacata acttttacca
   140821 aaagtttatt gtgatctttt tgttcaaata acaattaagg tgaagcaggg tcaggaacaa
   140881 cgaatctctt tatgataaac agatccattt tgcaagttcg ttattacggg tagttcctac
   140941 aaaggatcgg actaatgacg tatacaatac ttgaattctc ggtctagatg ctacatagtt
   141001 ggttctcatc cttcagagac tacgagtgta ataggagcat ccgtcgacaa aaggatcacc
   141061 ctaagatgat catctcatgg ctattgagaa cgaatcaaat cagatggttc tatttttcaa
   141121 tctttctgac ttgctcctac ggaaccaagg tcgaaaagat tgaaaaagta agtcattcac
   141181 aaccgctgat gaaggattcc tcgaaaagtt aaggattagt aatccttttt agaaattgaa
   141241 tggattcggt cttatacata cgcgaggaag gtaataaaaa aagaaagaag atgagttctt
   141301 ctttctttta tcacttagga gccgtgcgag atgaaagtct catgcacggt tttgaatgag
   141361 agaaagaagt gaggaatcct cttttcgact ctgactctcc cactccagtc gttgcttttc
   141421 tttctgttac ttcgaaagta gctgcttcag cttcagccac tcgaattttc gatattcctt
   141481 tttatttctc atcaaacgaa tggcatcttc ttctggaaac cctagctatt cttagcatga
   141541 tattggggaa tctcattgct attactcaaa caagcatgaa gcgtatgctt gcatattcat
   141601 ccataggtca aatcggatat gtaattattg gaataattgt tggagactca aatgatggat
   141661 atgcaagcat gataacttat atgctgttct atatctccat gaatctagga acttttgctt
   141721 gcattgtatt atttggtcta cgtaccggaa ctgataacat tcgagattat gcaggattat
   141781 acacgaagga tccttttttg gccctctctt tagccctatg tctcttatcc ctaggaggtc
   141841 ttcctccatt agcaggtttt ttcggaaaac tccatctatt ctggtgtgga tggcaggcag
   141901 gcctatattt cttggtttca ataggacttc ttacgagcgt tgtttctatc tactattatc
   141961 taaaaataat aaagttatta atgactggac gaaaccaaga aataacccct cacgtgcgaa
   142021 attatagaag atccccttta agatcaaaca attccatcga attgagtatg attgtatgtg
   142081 tgatagcatc tactatacca ggaatatcaa tgaacccaat tattgcaatt gctcaggata
   142141 ccctttttta gcttctaggg tctatttctt agttcaagat ccctcttact aactggaatc
   142201 aaagaattag tagatctctt ccgcccaaaa tgggaatggg ctggggttat gaacttataa
   142261 tctgatgatg gagttgattc catgattata agttcattcc ataccggacc agaccggaat
   142321 agggttatgt acattctcat tatgagaagg ggtcattcga gcgtatgtaa atagatacta
   142381 tgtttccata tggatccctg cgccgttaca ttccatttag gattaggaat aggcgtaatc
   142441 ggacctgctt tttacatatt tctcgttatt tgggtaccat attcacttct tttggcttct
   142501 attgaatcga gacgtaggtt tgattgtaca tctttttgat atatctaagg tatcctccgg
   142561 ataattcaaa ttgaagcaat tggatgtccg actcgggcct atatgacatg accgatcgat
   142621 agaaatactc caacactcca cccttgtcat atattcccat acatcacact agatagatat
   142681 catattcatg gaatacgatt cactttcaag atgccttgat ggtgaaatgg tagacacgcg
   142741 agactcaaaa tctcgtgctg aagagcgtgg aggttcgagt cctcttcaag gcataatatt
   142801 gagaatgctc attgaatgag caattcaata agagatctcg gatcgaatcg atattgatag
   142861 accgagtttc tgttgatacg aagtagtccg gcgatcccca cgatccgagt ccgagctgtt
   142921 ggaattggaa taagttcggc agcggatcac gaaatttttg agatcttctc tatctaatga
   142981 atggggagtc cactttgaaa tcgtccgccc tgcaccaccc cccgagtata tgcttcaaca
   143041 ggaatcacac aggggtaaat tgatacaata gaaacctctg agaaaatgcc cgcccgtaac
   143101 ccagaagata aagtacattc ccattcagtg attttggcac tggacgttcc caaaatgggt
   143161 actatcaggt cgggtgaatt cgataataga cgtctgttgg cattccagcc ttccttcccc
   143221 tttcagggca agaaaatcca gtacctcttg gtcgtgtgaa tatctgaata ggacgaaccg
   143281 gccccgtgga tatctttgct tcggaacaaa acaattagaa ttaggctcgg tcaactggaa
   143341 tgtgtattag ccatatagga gatctttcaa ttgagaagat ccatcgactt gagacgaaga
   143401 gaaaggtcta tctattttat ttagttattc agttaaacca atgattcatt attggagcag
   143461 atagcaagaa ccatatcatc ggacatgcgt attttttatt ttccaatgga tttacatgtt
   143521 tcattaatgg aaattttttg atgtagtgag gaataggctc tggttgttcg ccgttcaaca
   143581 attcttgttt aggcagttca taccattcat acatagtgtt ttgatctaag atttcaattc
   143641 ttctatcttt cagcagtagc atattgttcc atgtagctaa ggtcaaaaat atggaagaaa
   143701 caagtctttc cacgactcta ccacccggtc aattctgttc cacttaatcc ctctttcatg
   143761 gccacatata catatctttc cggctaagga atgggaaatc tttctcctct tacatgaatc
   143821 aaatctttca tttcatccgg gaaaagccac ctctttctca acaatgtctt tgtcatttga
   143881 tccaatagcg ttccattaga taggaacaga tttgataaat actgataact ctcggatgga
   143941 gtattagaac ggaaagatcc attagagaat aaactattgg ttctaagcca tctctggcga
   144001 tgaatcaaca attcgaagtg cttttcttgc gtatttttga tgaaccagcg tttatatata
   144061 gatgtaggag gctttgtttg ggaagtaaga agcccctttg acatctcttg atctgcaaag
   144121 aattctcgac gtgaaaacac agagacaaag ggctgatctt tgaataggaa aaagaatgga
   144181 tcggcagggt cccaaatgta ttggcttatt cgaaaaaaac cttgttcttt ggaggatcta
   144241 tctcgtgtct ggtactgcat ggttccactc tgcaagaact ccgaatcatt ctcttgaagc
   144301 tcatcctctt tatgataaat gatacgcttg ccccgaaatg acctggccca atagggaaat
   144361 cccaattcat tggacctttc gatacaatca aatagattgc cacaagggca ccatattcta
   144421 ggagcccaaa ctatgtgatt gaataaatcc tcctctatct gttgcgggtc gagggctcct
   144481 tcttcaaact ccgactcgta tttttcatat agaaatctct gatcaacaaa agaacaagat
   144541 ccattttgca tcatatctaa gggatttctt ggttcggacc gaagaagcaa tgtcactcga
   144601 tcattatcaa actgactgca atctttttct gtccgtgagg atcccaccag agcgccttct
   144661 acttctaata ggccatgaac tagatcagaa tcattctcaa cgaatccata agaagtgatc
   144721 ccattttttt catcgggtcc gggtagagac caaagatctt gagcgaccga tccggcagaa
   144781 caactcaaaa gataaagaag tatcgttaat ttcttcatgc tcgttccaag ctcgaagtac
   144841 catttgtaca aaaaagaatc cccttcctta catgatttct tcttcatata gatagatata
   144901 ggatctatgg ggcaattact tagaagtata ttttgtgcca cagcccttcc tatctgatag
   144961 aaaaggatcc catgatcctg aaccgatctt acctgggatc gcaaatccca agtttgtcta
   145021 tgaagagcgg atctaattgt attagtgtct agaatggatt tcttctgtgt aatactaatg
   145081 gatagggcct cattggtaag tgctacaaga tctcgtgcat tggagcccat ggttatggcc
   145141 ccgaatccat tagtatggaa cattttcttt tccaagtgaa atcccctagt atatgaaaga
   145201 gtgaaaaagt gctttcgttg ttgtggaata agaagcctcc gtatcttaat gcatgtattt
   145261 aatttattcg gagctattag agcgggatcc actttttggg gaatatgagt cgaagcaata
   145321 acaaggatat ttctagtgga gcatctttca caatccctgg agagatagtt cactaataga
   145381 ccgagggata agtaattcga ctcattcaca tacagatcat gaatgtttgg aatccatatt
   145441 atgcaaggag acattgcttt tgctaattcg aattgaaggg tgatatcaaa tcggtctttt
   145501 ttcggcgtca tatacatagt tagcgcattc gtcatagtta gcagctctgt atcaaggtca
   145561 tcatcgatat cgtcactacc atcaatatcg atattgtcac taccatcaat atcatcaata
   145621 agataacctt taggcttgtc atccaggaac ttgttcggaa ataccgtaat gaaaggaaca
   145681 taggagtttg tcgctaggta tttgaccaaa taggatcgtc cagttcctat agaacctatc
   145741 actaaaatac ccctagacgg ggatagggct aagcggagcg aaaagggttt tccatgagat
   145801 gggaaatgaa aactattagc cccacacgag gtttgtgaat aagtgattgt ctgataatga
   145861 gcaaggaata tccgtctttc tgctaaacag gatctattga actcataatt cattagatat
   145921 tttttatgaa tgtcaactaa gtatcgtaag taaattgatc ccggttgttc aaccatttga
   145981 taaccagagt cattctttaa taaatgatca ctatgagtca gactcaatag aatttgatca
   146041 atcctttttt ttgtcgttaa ggtggagaac tgaaccaaga attctctttc ttcatcatca
   146101 atcgaatcac tgttcgcgac ccaggattct attttatcat caatccaatc aacgttcacg
   146161 ttttttcttt ttcttatcaa tgaatagatc tctttacttg tacgacttag atatctcgta
   146221 tttctcgaaa aagtgattcg attgatggga tttggtatga tacttatgat atcgatgaga
   146281 ttgatattca aatatttctt cttagaacgt attgatttga ccccataagt gggaccacca
   146341 cccaatagca tgttgccacc agaagcagaa ccccatattt cttctagaga atctcctaat
   146401 tgttccagag caactagaaa gagattcttt aaccagaaag agttcagttc agatgtagga
   146461 tacctatcca gaagttttcg caactcaatc atgtatgatg gaatcatcaa agatttgatc
   146521 ttttcgaact ctgtctgtaa ctcactagag gcccgggaaa caaagagaag atgtgtacga
   146581 acgagatatc cagcaacaag aagaaggaaa aggattgaat agaggaactc ccgagcattt
   146641 ggtgatctca gatgtatcca tatcaatgga acgggtgact cattatttcg atgaatcatt
   146701 tcttcggaca gaagaagatt atgtaaacac ttactcgaaa tctcacttat cggattccat
   146761 tgtggaagaa tcgcccacaa ttttttcgga ggaattggcc atgatgtatc tgatccatgc
   146821 ataatatcat gaaaaatgga tacaaatttt tgactgctac ttagtatcgg caataggtct
   146881 gaaaaagtat ctaaaagggt gaaatttaga tatttgcacc ctgccgaagt aaggaaccat
   146941 ggcatatatg tttgtaacag attccatttt gagagatttg aaaaagcact atctcgttga
   147001 agggttctat acatctgcca tttctcaacg catttcttta gacaaagact ctgttttttc
   147061 ctcttttcgg atggtaaata tttctcagaa catggagtgt gaatcaaacc catgtttgaa
   147121 ttgaaattga gatactgatg caagttcttc ccttctgaat cagagagatt catatctgaa
   147181 aaaggttgac aataagttct ttcaaaattg actatttgtc cctctgttag aggtgttcca
   147241 gaaatgtctg ggatcgagta aatagctcta cgaacgaatg gatcggatcg aattggaaaa
   147301 tggaaagatt tgtacaagtt atatctttcg tcaccacttt gtggaaaatc gttaggtatg
   147361 aatatgttag atacctgtga ctcgattgat gaaatagtat ctctctccaa aaaaacaggt
   147421 ttttttggac cgacgcacaa agaaaaaatt ttgttgcgaa tgaacaagat attgaggaat
   147481 tgtccatacg taagatcata attattgata cgggcctttt ccacataaaa agggaatctt
   147541 ttgttacaat cgaaccagaa gtgatgtgga tgattcaaga atcgaagtcg atttgcttta
   147601 taaaaagaag agatcaatga acttctatga aatggtttca cgggattcag ccaattgtct
   147661 cgatcgtggg atatcattga gaaataggaa tcggtgttat caaagtcttt cctgcgatta
   147721 tttctagtat gaaatgagtc aatcatccac tttggtatct tattgaataa aaacggtgat
   147781 attgttcctc cattgatcaa gaatttcgat ttttgggaag tatcacgatt atccaataag
   147841 aagggtttca atttattcaa atgaacgatt tgaataccta ttgattctaa caactgattg
   147901 cagagttgat cattcggccc tttcaattca tagatgtgga tctcggacct atgaatgggg
   147961 atattcccga tactcacaaa gaaaaaagga agtgacttgg acaaaaagag aagtgacttg
   148021 gacaaaaaga gaagtgactt ggacaaaaag agaagtgact tggacaaatc ttgtttgtcg
   148081 ataacctcgg accaatcaat cgaatattga ttaatacgta atcgaccgaa cactacttga
   148141 aaacggctct tctgctcaga aacgaaatgt tccagatgtt cctggaaatt cttgctcccg
   148201 ttgggccatt tgtatctata tgcattagga tcccgattca tggatctctc ggttcgagaa
   148261 ataagaggat cgaaccattt cttctgactc tttttcaaat tcgataaatg ttggttgatc
   148321 atatatttca ttatagttct atgattcaga gtatcattcc ctatttgatc ccttttaatt
   148381 ccataaaaga atcgattcga tacatttctt atgtacccat aggtgctata ttggatttta
   148441 atcagatttc ggatcaatct atattgattg actgcctcca ttatgttgtt gctagcaaat
   148501 accactcttt ttggttttgg atcttccaag tcattcccgc aggagatccg gaccgatttt
   148561 tttctgatcc ttcgataaaa agattcattc tcttcataaa aaaaaggagg tagaaccaag
   148621 aaagatttct ttttcaattc atccctggag ttgaatacct cattcaataa tttttttttc
   148681 tccatatcca acccgtagga atcaatagaa aaggaaaatc ccttatgata caccagatcc
   148741 ggctcggtta ttgatagggt gaatagatct gccatttctt gaaatctctc ttctgattca
   148801 aaatcgcggt gtaacgtgta cccccccctg ttccggtcat ggaatagatg aaataaagaa
   148861 aaaaatggat tttggttcaa gaatgaaatc ttattggaac tgtccatatc cggttcatcc
   148921 ttcggaacca tatcacatcc cggatctgat gaaataggat gaattgagac ggtattttgt
   148981 aaatacgtaa ttatcttgaa tatatcaacc atttctttat tttccgatcg tctggaaggg
   149041 acaaaagaaa catcttgttc tttcttcaac aatttatgat ctctagtgga cctctcagta
   149101 ggattcgaac ccagatgaag ttctgaccat ctgtcagaga aaaaggaacg aattgatttt
   149161 gtagaattcc caagaattgc ttcgatttct tccggaagca gatgattatt catctgcttc
   149221 tcacgttccg tgaatagccg ggacattgag gaatatccag aaaggaattt cgggaatcgg
   149281 tctgattttc tctctgttcg ttccgtttga agaaaggaag gatcccaaag aatcgatctt
   149341 tcttttagtt gttgaatctc tctttgattg atcaatgtgt gatattctga atcctcatta
   149401 ctaatcgaat cgaaagggtc tcgggattga tcagaagatc ctttcaattg gctagaattc
   149461 gttacttgaa cgaaaataga tcttgtggaa tcatattgaa tatttgacga tacattccgt
   149521 accttgctaa aaaaccgatc cttgcttacc aaccacacat tgtctaacca aatccaactc
   149581 tctctcgata cgttcctcaa aaaatccgac tcgtgcagat tcttccccca actaacgaag
   149641 atatcttggc ggaattgcca catatgaaat tgagcacaat tttgcaaaga aataccccac
   149701 ttgtttctcg agaagagatg ggaaacatgt tcaatctcat ttgattgaat agttgactca
   149761 gctccttgtt gtttgaagaa accctccact tcaattggtc ttttttcacg aaaagcagac
   149821 atgagataac aaatccagtg tttcactaag atttcgaata gctgtcccga attcaagttg
   149881 attatgtttc gcttcttcct cagagaaaga cgatcaaaca attcccaatc atggtccttg
   149941 cggatcggat catccgtata ggatacaaaa agaaactcca gatatttgat atctttctct
   150001 ttaaatgaga tctcaattcc agctacggtt tccttagata tcttacaact agaattccac
   150061 ctttttccga tccggttcct ccaccaccgc gaaccccagt tagagtcagg catgatacac
   150121 tttttagtta ttgggagaac ccaagtactc tctttcggat ccatgaaaca actctcagag
   150181 atctttttcc cttttggaag atagaggagc gaaacaatca acctattaat attggaagac
   150241 caaaaagatt cttccgatgt atcatttctg ggtccaatgg aattcatagg tataggaaga
   150301 agccccatca aatagagatt ttttctttcg accatatttc gattgttaat acgatatata
   150361 aggaccgcta ctacaagcag tactacccct ttgatcgtga aatatcgatt gcttgttgaa
   150421 ccctgtgaat cgcgtgaaag gaggatactc caaattcggg ggtcaaagag tttcataaaa
   150481 cgttcttggt ggaaaaaaat gtgagtgaaa gatcccactg aatcgaattt ggtccatgaa
   150541 tctaagaaat agtgagaatt cttgatctct ctcaatatct ctctcaattc gaagatccag
   150601 gatttgaatt gatgtcgttt cattgattcc tgtttcattg attcctccta aagatttcat
   150661 ttcaattgga atttggttat tcacgatgta cgatgatccc tgttaagcat ccatggctga
   150721 atggttaaag cgcccaactc ataattggca aattcgtagg ttcaattcct gctggatgca
   150781 cgccaatggg aacgttcaat aagtctattg gaattggctc tgtatcaatg gaatctcatc
   150841 atccatacat aacgaattgg tatggtatat tcataccata acatatgaac agtaagaact
   150901 agaattctta tcaatactgg aactcatagg gaataaaatg gatttatgga tggaataaaa
   150961 tatgcagtat ttacagacaa aagtattcgg ttattgggga acaatcaata tacttctaat
   151021 gtcgaatcag gatcaactag gacagaaata aagcattggg tcgaactctt ctttggtgtc
   151081 aaggtaatag ctatgaatag tcatcgactc ccgggaaagg gtagaagaat gggacctatg
   151141 ggacatacaa tgcattacaa acgtatgatc attacgcttc aaccgggtta ttctattcca
   151201 cctcttagaa agaaaagaac ttaaacaaaa aaatacttaa taacacggcg atacatttat
   151261 acaaaacttc tactccgagc acacgcaatg gggccgtaga cagtcaagtg aaatccaatt
   151321 cacgaaataa tttgatctct ggacagcgtc attgtggtaa aggtcgtaat gccagaggca
   151381 tcattaccgc aaggcataga gggggaggtc ataagcgtct ataccgtaaa atcgattttc
   151441 gacggaatga aaaagacata tctgggagaa tcgtaaccat agaatacgac cccaaccgaa
   151501 atgcatacat ttgtctcata cactatgggg atggtgagaa gagatatatt ttacatccca
   151561 gaggggctat aattggagat accattgttt ctggtacaga agttcctatc tcaatgggaa
   151621 atgccctacc tttgagtgcg gtttgaacca ttgatttacg taattggaag taaccaatta
   151681 ggtttacgac gaaacctaga aatcaatcac tgatccaatt tgagtacctc tacgggatag
   151741 acctcaacag aaaactgaag agtaacggca gcaagtgatt gagttcagta gttcctcata
   151801 taaaattatt gactctagag atatggtaat atggagaaga caaaattgtt tgaagcaccg
   151861 acagaaccgg aagcgcccct tgtttcaaag agaggaggac gggttattca catttcattt
   151921 gatggtcaga ggcgaattga aagctaagca gtggtaattc tacccccggg gaaaaataaa
   151981 atagagatgt ctcctacgtt acccgtaata tgtggaagta tcgacgtaat ttcatagagt
   152041 cattcggtct gaatgctaca tgaagaacat aagccagatg atggaacggg gagacctagg
   152101 atgtagaaga tcataacatg agtgattcgg cagatttgga ttcctatata tccactcatg
   152161 tggtacttca tcatatgatt catataagat ccatctgtct agatatcatt atatacatcc
   152221 agaaagccgt atgctttgga agaagcttgt acagtttggg aaggggtttt gattgatcaa
   152281 aaataagaat ctacttcaac cgatatgccc ttaggcacgg ccatacataa catagaaatc
   152341 acacttggaa agggtggaca attagctaga gctgcgggtg ctgtagcgaa actgattgca
   152401 aaagagggta aatcggccac attaaaatta ccgtctgggg aggtccgttt gatatccaaa
   152461 aactgctcag caacagtcgg acaagtgggt aatgttgggg tgaaccagaa aagcttgggt
   152521 agagccggat ctaagcgttg gctaggtaag cgtcctgtag taagaggggt agttatgaac
   152581 cctgtagacc atccccatgg gggtggtgaa ggaagggccc caattggtag aaaacaaccc
   152641 acaacccctt ggggttatcc tgcgcttgga agaagaagta gaaaaaggaa taaatatagt
   152701 gatagtttga ttctgcgtcg acgtactaaa taggagagaa aatagagaat atgtttcttc
   152761 gtctttacaa aagaaaaaaa gataggagta attagctgtg acacgttcac taaaaaaaaa
   152821 tccttttgtt gctaatcatt tattagcaaa aatagaaaag ctcaacataa ggggggaaaa
   152881 agatata
//
